# Supplementary material for: Crystal structure of bis­(aceto­phenone 4-benzoyl­thio­semicarbazonato-κ2 N 1,S)nickel(II)
Source: Acta Crystallogr E Crystallogr Commun. 2016 Apr 29;72(Pt 5):760–3. doi: 10.1107/S2056989016006873 (PMC4908518; doi:10.1107/S2056989016006873)
Supplement: Supplementary file 1 [file e-72-00760-sup1.cif]

##############################################################################
#                                                                            #
# This CIF contains the data in a paper accepted for publication in          #
# Acta Crystallographica Section E. It conforms to the requirements of       #
# Notes for Authors for Acta Crystallographica Section E, and has been       #
# peer reviewed under the auspices of the IUCr Commission on Journals.       #
#                                                                            #
# Full details of the Crystallographic Information File format               #
# are given in the paper "The Crystallographic Information File (CIF):       #
# a New Standard Archive File for Crystallography" by S. R. Hall, F. H.      #
# Allen and I. D. Brown [Acta Cryst. (1991), A47, 655-685].                  #
#                                                                            #
# The current version of the core CIF dictionary is obtainable from          #
# ftp://ftp.iucr.org/pub/cif_core.dic.                                       #
#                                                                            #
# Software is freely available for graphical display of the structure(s)     #
# in this CIF. For information consult the CIF software page                 #
# http://www.iucr.org/resources/cif/software.                                #
#                                                                            #
# This file may be used for bona fide research purposes within the           #
# scientific community so long as proper attribution is given to the journal # 
# article from which it was obtained.                                        #
#                                                                            #
##############################################################################
data_I
_audit_creation_method     'SHELXL-2014/7'
_journal_date_recd_electronic     2016-04-19
_journal_date_accepted     2016-04-23
_journal_name_full     'Acta Crystallographica, Section E'
_journal_year     2016
_journal_volume     72
_journal_issue      5
_journal_page_first     760
_journal_page_last     763
_journal_paper_category     GM
_journal_paper_doi     10.1107/S2056989016006873
_journal_coeditor_code     PJ2029
_publ_contact_author_name     'Mohd Mustaqim Rosli'
_publ_contact_author_address
;
X-ray Crystallography Unit
School of Physics
Universiti Sains Malaysia
11800, USM, Penang
Malaysia
;
_publ_contact_author_email     'mustaqim@usm.my'
_publ_contact_author_fax     '+6046571950'
_publ_contact_author_phone     '+6046536323'
_publ_section_title
;
Crystal structure of bis(acetophenone
4-benzoylthiosemicarbazonato-\k^2^<i>N</i>^1^,<i>S</i>)nickel(II)
;
loop_
    _publ_author_name
    _publ_author_footnote
    _publ_author_address
    'Karim, Faraidoon Kadir' .
;
Department of Chemistry,
Faculty of Science,
Universiti Teknologi Malaysia,
81310 UTM Johor Bahru,
Johor
Malaysia
Department of Chemistry,
School of Science,
Faculty of Science & Education,
University of Sulaimani,
Kurdistan Region
Iraq
;
    'Shamsuddin, Mustaffa'
;
Additional correspondence author, e-mail: mustaffa@kimia.fs.utm.my.
;
;
Department of Chemistry,
Faculty of Science,
Universiti Teknologi Malaysia,
81310 UTM Johor Bahru,
Johor
Malaysia
Centre for Sustainable Nanomaterials,
Universiti Teknologi Malaysia,
81310 UTM Johor Bahru,
Johor
Malaysia
;
    'Rosli, Mohd Mustaqim' .
;
X-ray Crystallography Unit
School of Physics
Universiti Sains Malaysia
11800, USM, Penang
Malaysia
;
_publ_section_synopsis
;
In [Ni(C~16~H~14~N~3~OS)~2~], the nickel ion is tetracoordinated in a
square-planar geometry by two  independent molecules of the ligand which act
as mononegative bidentate <i>N</i>,<i>S</i>-donors and form two five-membered
chelate rings. Close approach of hydrogen atoms to Ni^2+^ suggests anagostic
interactions (Ni...H---C) are present.
;
_chemical_name_systematic
;\
Bis(acetophenone 4-benzoylthiosemicarbazonato-\
\k^2^<i>N</i>^1^,<i>S</i>)nickel(II)
;
_chemical_name_common     ?
_chemical_formula_moiety     'C32 H28 N6 Ni O2 S2'
_chemical_formula_sum     'C32 H28 N6 Ni O2 S2'
_chemical_formula_iupac     '[Ni (C16 H14 N3 O1 S1)2]'
_chemical_formula_weight     651.43
_chemical_melting_point     ?
_shelx_space_group_comment
;
The symmetry employed for this shelxl refinement is uniquely defined
by the following loop, which should always be used as a source of
symmetry information in preference to the above space-group names.
They are only intended as comments.
;
_space_group_crystal_system     monoclinic
_space_group_name_H-M_alt     'P 21/n'
_space_group_name_Hall     '-P 2yn'
loop_
    _space_group_symop_operation_xyz
    'x, y, z'
    '-x+1/2, y+1/2, -z+1/2'
    '-x, -y, -z'
    'x-1/2, -y-1/2, z-1/2'
_cell_length_a     10.220(3)
_cell_length_b     15.468(5)
_cell_length_c     19.151(6)
_cell_angle_alpha     90
_cell_angle_beta     92.150(5)
_cell_angle_gamma     90
_cell_volume     3025.1(17)
_cell_formula_units_Z     4
_cell_measurement_reflns_used     9846
_cell_measurement_theta_min     2.22
_cell_measurement_theta_max     30.14
_cell_measurement_temperature     297(2)
_exptl_crystal_description     block
_exptl_crystal_colour     'dark green'
_exptl_crystal_size_max     0.193
_exptl_crystal_size_mid     0.176
_exptl_crystal_size_min     0.086
_exptl_crystal_density_diffrn     1.430
_exptl_crystal_density_meas     ?
_exptl_crystal_density_method     ?
_exptl_crystal_F_000     1352
_exptl_absorpt_coefficient_mu     0.820
_exptl_absorpt_correction_type     multi-scan
_exptl_absorpt_process_details
;
(<i>SADABS</i>; Bruker, 2009)
;
_shelx_estimated_absorpt_T_min     0.858
_shelx_estimated_absorpt_T_max     0.933
_exptl_absorpt_correction_T_min     ?
_exptl_absorpt_correction_T_max     ?
_diffrn_ambient_temperature     297(2)
_diffrn_radiation_type     MoK\a
_diffrn_radiation_wavelength     0.71073
_diffrn_measurement_device_type     'Bruker APEX DUO CCD area-detector'
_diffrn_measurement_method     '\f and \w scans'
_diffrn_detector_area_resol_mean     ?
_diffrn_reflns_number     43914
_diffrn_reflns_av_R_equivalents     0.0704
_diffrn_reflns_theta_min     1.693
_diffrn_reflns_theta_max     26.000
_diffrn_reflns_theta_full     25.242
_diffrn_measured_fraction_theta_max     0.991
_diffrn_measured_fraction_theta_full     0.995
_diffrn_reflns_limit_h_min     -12
_diffrn_reflns_limit_h_max     12
_diffrn_reflns_limit_k_min     -19
_diffrn_reflns_limit_k_max     19
_diffrn_reflns_limit_l_min     -23
_diffrn_reflns_limit_l_max     23
_refine_special_details     ?
_reflns_number_total     5893
_reflns_number_gt     4635
_reflns_threshold_expression     'I > 2\s(I)'
_refine_ls_structure_factor_coef     Fsqd
_refine_ls_matrix_type     full
_refine_ls_R_factor_all     0.0665
_refine_ls_R_factor_gt     0.0478
_refine_ls_wR_factor_gt     0.0928
_refine_ls_wR_factor_ref     0.0997
_refine_ls_goodness_of_fit_ref     1.048
_refine_ls_restrained_S_all     1.048
_refine_ls_number_reflns     5893
_refine_ls_number_parameters     398
_refine_ls_number_restraints     0
_refine_ls_hydrogen_treatment     mixed
_refine_ls_weighting_scheme     calc
_refine_ls_weighting_details
              'w=1/[\s^2^(Fo^2^)+(0.0315P)^2^+3.0091P] where P=(Fo^2^+2Fc^2^)/3'
_atom_sites_solution_hydrogens     mixed
_atom_sites_solution_primary     ?
_atom_sites_solution_secondary     ?
_refine_ls_shift/su_max     0.000
_refine_ls_shift/su_mean     0.000
_refine_diff_density_max     0.457
_refine_diff_density_min     -0.382
_refine_ls_extinction_method     none
_refine_ls_extinction_coef     .
loop_
    _atom_type_symbol
    _atom_type_description
    _atom_type_scat_dispersion_real
    _atom_type_scat_dispersion_imag
    _atom_type_scat_source
    'C' 'C' 0.0033 0.0016
                         'International Tables Vol C Tables 4.2.6.8 and 6.1.1.4'
    'H' 'H' 0.0000 0.0000
                         'International Tables Vol C Tables 4.2.6.8 and 6.1.1.4'
    'N' 'N' 0.0061 0.0033
                         'International Tables Vol C Tables 4.2.6.8 and 6.1.1.4'
    'O' 'O' 0.0106 0.0060
                         'International Tables Vol C Tables 4.2.6.8 and 6.1.1.4'
    'S' 'S' 0.1246 0.1234
                         'International Tables Vol C Tables 4.2.6.8 and 6.1.1.4'
    'Ni' 'Ni' 0.3393 1.1124
                         'International Tables Vol C Tables 4.2.6.8 and 6.1.1.4'
_computing_data_collection
;
APEX2 (Bruker, 2009)
;
_computing_cell_refinement
;
SAINT (Bruker, 2009)
;
_computing_data_reduction
;
SAINT (Bruker, 2009)
;
_computing_structure_solution
;
SHELXS97 (Sheldrick, 2008)
;
_computing_structure_refinement
;
SHELXL2014 (Sheldrick, 2015)
;
_computing_molecular_graphics
;
SHELXL2014 (Sheldrick, 2015)
;
_computing_publication_material
;
SHELXL2014 (Sheldrick, 2015), PLATON (Spek, 2009) and
publCIF (Westrip, 2010)
;
loop_
    _atom_site_type_symbol
    _atom_site_label
    _atom_site_fract_x
    _atom_site_fract_y
    _atom_site_fract_z
    _atom_site_U_iso_or_equiv
    _atom_site_adp_type
    _atom_site_calc_flag
    _atom_site_occupancy
    _atom_site_disorder_assembly
    _atom_site_disorder_group
    Ni Ni1 0.38656(3) 0.38363(2) 0.14831(2) 0.03092(11) Uani d 1 . .
    S S1 0.29568(8) 0.25816(5) 0.14900(5) 0.0468(2) Uani d 1 . .
    S S2 0.20856(7) 0.44818(5) 0.11538(4) 0.03977(19) Uani d 1 . .
    O O1 0.4015(4) 0.09249(17) 0.07102(13) 0.0989(12) Uani d 1 . .
    O O2 0.0116(2) 0.58787(16) 0.14021(16) 0.0740(8) Uani d 1 . .
    N N1 0.5206(2) 0.33342(14) 0.20917(11) 0.0313(5) Uani d 1 . .
    N N2 0.5355(2) 0.24301(14) 0.20848(12) 0.0359(5) Uani d 1 . .
    N N3 0.4341(3) 0.11462(16) 0.18572(14) 0.0417(6) Uani d 1 . .
    N N4 0.4758(2) 0.48357(14) 0.11409(11) 0.0323(5) Uani d 1 . .
    N N5 0.4058(2) 0.56192(15) 0.10985(12) 0.0363(6) Uani d 1 . .
    N N6 0.2077(3) 0.62374(18) 0.09826(14) 0.0437(7) Uani d 1 . .
    C C1 0.4607(3) 0.4993(2) 0.27376(15) 0.0421(7) Uani d 1 . .
    H H1A 0.3864 0.4626 0.2691 0.051 Uiso calc 1 . .
    C C2 0.4439(4) 0.5856(2) 0.28904(18) 0.0600(10) Uani d 1 . .
    H H2A 0.3585 0.6081 0.2949 0.072 Uiso calc 1 . .
    C C3 0.5504(5) 0.6388(2) 0.2958(2) 0.0709(12) Uani d 1 . .
    H H3A 0.5388 0.6983 0.3061 0.085 Uiso calc 1 . .
    C C4 0.6732(5) 0.6070(2) 0.2879(2) 0.0708(12) Uani d 1 . .
    H H4A 0.7468 0.6444 0.2924 0.085 Uiso calc 1 . .
    C C5 0.6910(3) 0.5205(2) 0.27322(18) 0.0532(9) Uani d 1 . .
    H H5A 0.7770 0.4984 0.2687 0.064 Uiso calc 1 . .
    C C6 0.5840(3) 0.46575(18) 0.26511(14) 0.0351(6) Uani d 1 . .
    C C7 0.6017(3) 0.37289(18) 0.25164(14) 0.0327(6) Uani d 1 . .
    C C8 0.7109(3) 0.3267(2) 0.28965(17) 0.0496(8) Uani d 1 . .
    H H8A 0.7528 0.3657 0.3241 0.074 Uiso calc 1 . .
    H H8B 0.7755 0.3079 0.2563 0.074 Uiso calc 1 . .
    H H8C 0.6762 0.2761 0.3136 0.074 Uiso calc 1 . .
    C C9 0.4336(3) 0.20575(18) 0.18243(14) 0.0362(7) Uani d 1 . .
    C C10 0.4225(4) 0.0628(2) 0.12850(16) 0.0483(8) Uani d 1 . .
    C C11 0.4392(3) -0.03163(18) 0.14117(15) 0.0383(7) Uani d 1 . .
    C C12 0.4104(3) -0.07032(19) 0.20340(16) 0.0422(7) Uani d 1 . .
    H H12A 0.3823 -0.0362 0.2412 0.051 Uiso calc 1 . .
    C C13 0.4223(3) -0.1588(2) 0.21092(19) 0.0529(9) Uani d 1 . .
    H H13A 0.4006 -0.1854 0.2537 0.063 Uiso calc 1 . .
    C C14 0.4651(3) -0.2085(2) 0.1574(2) 0.0537(9) Uani d 1 . .
    H H14A 0.4727 -0.2694 0.1629 0.064 Uiso calc 1 . .
    C C15 0.4970(4) -0.1705(2) 0.09600(18) 0.0558(9) Uani d 1 . .
    H H15A 0.5291 -0.2047 0.0591 0.067 Uiso calc 1 . .
    C C16 0.4826(4) -0.0828(2) 0.08766(17) 0.0568(9) Uani d 1 . .
    H H16A 0.5028 -0.0569 0.0444 0.068 Uiso calc 1 . .
    C C17 0.6155(3) 0.3332(2) 0.06147(14) 0.0391(7) Uani d 1 . .
    H H17A 0.5243 0.3319 0.0498 0.047 Uiso calc 1 . .
    C C18 0.6894(3) 0.2592(2) 0.05372(15) 0.0445(8) Uani d 1 . .
    H H18A 0.6488 0.2073 0.0375 0.053 Uiso calc 1 . .
    C C19 0.8210(3) 0.2609(2) 0.06944(16) 0.0495(8) Uani d 1 . .
    H H19A 0.8720 0.2101 0.0643 0.059 Uiso calc 1 . .
    C C20 0.8790(3) 0.3359(2) 0.09259(17) 0.0522(9) Uani d 1 . .
    H H20A 0.9706 0.3369 0.1032 0.063 Uiso calc 1 . .
    C C21 0.8063(3) 0.4102(2) 0.10076(16) 0.0451(8) Uani d 1 . .
    H H21A 0.8481 0.4619 0.1164 0.054 Uiso calc 1 . .
    C C22 0.6723(3) 0.40955(19) 0.08613(14) 0.0344(6) Uani d 1 . .
    C C23 0.5946(3) 0.48889(18) 0.09338(14) 0.0344(6) Uani d 1 . .
    C C24 0.6553(3) 0.5734(2) 0.07503(18) 0.0488(8) Uani d 1 . .
    H H24A 0.6976 0.5680 0.0301 0.073 Uiso calc 1 . .
    H H24B 0.7208 0.5895 0.1114 0.073 Uiso calc 1 . .
    H H24C 0.5874 0.6180 0.0715 0.073 Uiso calc 1 . .
    C C25 0.2822(3) 0.54878(18) 0.10913(14) 0.0337(6) Uani d 1 . .
    C C26 0.0801(3) 0.6392(2) 0.11104(17) 0.0443(8) Uani d 1 . .
    C C27 0.0329(3) 0.7260(2) 0.08622(15) 0.0391(7) Uani d 1 . .
    C C28 0.1022(3) 0.8009(2) 0.10018(17) 0.0482(8) Uani d 1 . .
    H H28A 0.1824 0.7984 0.1269 0.058 Uiso calc 1 . .
    C C29 0.0558(4) 0.8797(2) 0.07568(18) 0.0590(9) Uani d 1 . .
    H H29A 0.1040 0.9310 0.0859 0.071 Uiso calc 1 . .
    C C30 -0.0587(4) 0.8839(3) 0.0369(2) 0.0629(10) Uani d 1 . .
    H H30A -0.0902 0.9381 0.0199 0.075 Uiso calc 1 . .
    C C31 -0.1284(4) 0.8099(3) 0.02259(18) 0.0610(10) Uani d 1 . .
    H H31A -0.2082 0.8130 -0.0044 0.073 Uiso calc 1 . .
    C C32 -0.0837(3) 0.7306(2) 0.04694(17) 0.0501(8) Uani d 1 . .
    H H32A -0.1326 0.6796 0.0368 0.060 Uiso calc 1 . .
    H H1N3 0.469(3) 0.094(2) 0.2191(16) 0.040(9) Uiso d 1 . .
    H H1N6 0.247(3) 0.662(2) 0.0807(18) 0.057(11) Uiso d 1 . .
loop_
    _atom_site_aniso_label
    _atom_site_aniso_U_11
    _atom_site_aniso_U_22
    _atom_site_aniso_U_33
    _atom_site_aniso_U_12
    _atom_site_aniso_U_13
    _atom_site_aniso_U_23
    Ni1 0.0308(2) 0.02381(19) 0.0382(2) -0.00201(15) 0.00162(14) 0.00350(15)
    S1 0.0369(4) 0.0279(4) 0.0755(6) -0.0047(3) -0.0012(4) 0.0022(4)
    S2 0.0331(4) 0.0334(4) 0.0527(4) -0.0017(3) 0.0002(3) 0.0065(3)
    O1 0.209(4) 0.0493(16) 0.0385(13) 0.043(2) 0.0135(18) 0.0059(12)
    O2 0.0527(16) 0.0495(15) 0.122(2) 0.0062(12) 0.0323(16) 0.0261(15)
    N1 0.0352(13) 0.0235(12) 0.0354(12) 0.0022(10) 0.0030(10) 0.0011(9)
    N2 0.0444(15) 0.0225(13) 0.0408(13) 0.0024(11) 0.0020(11) 0.0013(10)
    N3 0.0586(18) 0.0232(13) 0.0430(15) 0.0007(12) -0.0011(13) 0.0044(12)
    N4 0.0314(13) 0.0277(13) 0.0378(12) 0.0001(10) 0.0020(10) 0.0028(10)
    N5 0.0344(14) 0.0286(13) 0.0462(14) 0.0024(11) 0.0049(11) 0.0073(10)
    N6 0.0382(16) 0.0345(15) 0.0592(17) 0.0043(13) 0.0111(13) 0.0155(13)
    C1 0.0466(19) 0.0400(18) 0.0397(16) 0.0040(15) 0.0008(14) -0.0050(13)
    C2 0.076(3) 0.048(2) 0.056(2) 0.021(2) -0.0094(19) -0.0111(17)
    C3 0.108(4) 0.032(2) 0.070(2) 0.009(2) -0.031(2) -0.0107(17)
    C4 0.086(3) 0.040(2) 0.083(3) -0.020(2) -0.026(2) 0.0003(19)
    C5 0.050(2) 0.045(2) 0.064(2) -0.0099(16) -0.0082(16) -0.0020(16)
    C6 0.0408(17) 0.0321(16) 0.0321(14) -0.0011(13) -0.0021(12) -0.0003(12)
    C7 0.0335(15) 0.0321(16) 0.0326(14) 0.0006(13) 0.0046(12) 0.0008(12)
    C8 0.0474(19) 0.045(2) 0.0550(19) 0.0114(16) -0.0114(15) -0.0040(15)
    C9 0.0460(18) 0.0242(15) 0.0389(15) 0.0008(13) 0.0093(13) 0.0014(12)
    C10 0.072(2) 0.0336(18) 0.0398(17) 0.0091(16) 0.0133(16) 0.0018(14)
    C11 0.0477(18) 0.0260(15) 0.0411(16) 0.0049(13) 0.0005(13) -0.0012(12)
    C12 0.0474(19) 0.0321(17) 0.0477(17) 0.0006(14) 0.0103(14) 0.0012(13)
    C13 0.052(2) 0.0371(19) 0.070(2) -0.0007(16) 0.0124(17) 0.0146(17)
    C14 0.051(2) 0.0260(17) 0.083(3) -0.0021(15) -0.0117(18) -0.0024(17)
    C15 0.072(2) 0.040(2) 0.055(2) 0.0129(17) -0.0132(18) -0.0175(16)
    C16 0.089(3) 0.043(2) 0.0389(17) 0.0126(19) -0.0001(17) -0.0044(15)
    C17 0.0364(16) 0.0485(19) 0.0327(14) -0.0001(14) 0.0056(12) -0.0008(13)
    C18 0.054(2) 0.0422(19) 0.0374(16) 0.0025(16) 0.0067(14) -0.0032(13)
    C19 0.054(2) 0.051(2) 0.0435(17) 0.0151(17) 0.0088(15) 0.0042(15)
    C20 0.0327(17) 0.067(2) 0.057(2) 0.0062(17) 0.0055(15) 0.0032(18)
    C21 0.0358(17) 0.049(2) 0.0511(18) -0.0033(15) 0.0059(14) 0.0011(15)
    C22 0.0340(16) 0.0389(17) 0.0309(14) -0.0002(13) 0.0074(12) 0.0039(12)
    C23 0.0341(16) 0.0353(16) 0.0340(14) -0.0030(13) 0.0026(12) 0.0041(12)
    C24 0.0421(19) 0.0419(19) 0.063(2) -0.0059(15) 0.0133(16) 0.0101(16)
    C25 0.0370(17) 0.0304(16) 0.0341(14) 0.0039(13) 0.0068(12) 0.0065(12)
    C26 0.0406(18) 0.0385(18) 0.0542(19) 0.0018(14) 0.0093(15) 0.0042(14)
    C27 0.0345(16) 0.0404(18) 0.0431(16) 0.0049(14) 0.0101(13) 0.0025(13)
    C28 0.049(2) 0.044(2) 0.0521(18) 0.0039(16) -0.0020(15) -0.0012(15)
    C29 0.077(3) 0.038(2) 0.062(2) 0.0052(19) 0.006(2) -0.0033(16)
    C30 0.075(3) 0.050(2) 0.064(2) 0.022(2) 0.009(2) 0.0128(18)
    C31 0.047(2) 0.079(3) 0.057(2) 0.018(2) 0.0037(17) 0.0150(19)
    C32 0.0397(18) 0.053(2) 0.058(2) -0.0003(16) 0.0060(15) 0.0043(16)
_geom_special_details
;
 All esds (except the esd in the dihedral angle between two l.s. planes)
 are estimated using the full covariance matrix.  The cell esds are taken
 into account individually in the estimation of esds in distances, angles
 and torsion angles; correlations between esds in cell parameters are only
 used when they are defined by crystal symmetry.  An approximate (isotropic)
 treatment of cell esds is used for estimating esds involving l.s. planes.
;
loop_
    _geom_bond_atom_site_label_1
    _geom_bond_atom_site_label_2
    _geom_bond_site_symmetry_2
    _geom_bond_distance
    _geom_bond_publ_flag
    Ni1 N4 . 1.922(2) y
    Ni1 N1 . 1.928(2) y
    Ni1 S2 . 2.1489(10) y
    Ni1 S1 . 2.1518(10) y
    S1 C9 . 1.728(3) y
    S2 C25 . 1.735(3) y
    O1 C10 . 1.204(4) ?
    O2 C26 . 1.210(4) ?
    N1 C7 . 1.293(3) y
    N1 N2 . 1.407(3) ?
    N2 C9 . 1.275(4) ?
    N3 C10 . 1.359(4) ?
    N3 C9 . 1.411(4) ?
    N3 H1N3 . 0.78(3) ?
    N4 C23 . 1.294(3) y
    N4 N5 . 1.408(3) ?
    N5 C25 . 1.279(4) ?
    N6 C26 . 1.356(4) ?
    N6 C25 . 1.399(4) ?
    N6 H1N6 . 0.80(3) ?
    C1 C2 . 1.379(5) ?
    C1 C6 . 1.379(4) ?
    C1 H1A . 0.9500 ?
    C2 C3 . 1.366(6) ?
    C2 H2A . 0.9500 ?
    C3 C4 . 1.361(6) ?
    C3 H3A . 0.9500 ?
    C4 C5 . 1.380(5) ?
    C4 H4A . 0.9500 ?
    C5 C6 . 1.388(4) ?
    C5 H5A . 0.9500 ?
    C6 C7 . 1.472(4) ?
    C7 C8 . 1.491(4) ?
    C8 H8A . 0.9800 ?
    C8 H8B . 0.9800 ?
    C8 H8C . 0.9800 ?
    C10 C11 . 1.490(4) ?
    C11 C12 . 1.375(4) ?
    C11 C16 . 1.381(4) ?
    C12 C13 . 1.381(4) ?
    C12 H12A . 0.9500 ?
    C13 C14 . 1.366(5) ?
    C13 H13A . 0.9500 ?
    C14 C15 . 1.365(5) ?
    C14 H14A . 0.9500 ?
    C15 C16 . 1.374(5) ?
    C15 H15A . 0.9500 ?
    C16 H16A . 0.9500 ?
    C17 C18 . 1.383(4) ?
    C17 C22 . 1.391(4) ?
    C17 H17A . 0.9500 ?
    C18 C19 . 1.367(4) ?
    C18 H18A . 0.9500 ?
    C19 C20 . 1.369(5) ?
    C19 H19A . 0.9500 ?
    C20 C21 . 1.381(5) ?
    C20 H20A . 0.9500 ?
    C21 C22 . 1.387(4) ?
    C21 H21A . 0.9500 ?
    C22 C23 . 1.471(4) ?
    C23 C24 . 1.494(4) ?
    C24 H24A . 0.9800 ?
    C24 H24B . 0.9800 ?
    C24 H24C . 0.9800 ?
    C26 C27 . 1.497(4) ?
    C27 C28 . 1.380(4) ?
    C27 C32 . 1.387(4) ?
    C28 C29 . 1.383(5) ?
    C28 H28A . 0.9500 ?
    C29 C30 . 1.364(5) ?
    C29 H29A . 0.9500 ?
    C30 C31 . 1.371(5) ?
    C30 H30A . 0.9500 ?
    C31 C32 . 1.383(5) ?
    C31 H31A . 0.9500 ?
    C32 H32A . 0.9500 ?
loop_
    _geom_angle_atom_site_label_1
    _geom_angle_atom_site_label_2
    _geom_angle_atom_site_label_3
    _geom_angle_site_symmetry_1
    _geom_angle_site_symmetry_3
    _geom_angle
    _geom_angle_publ_flag
    N4 Ni1 N1 . . 101.23(10) y
    N4 Ni1 S2 . . 86.18(7) y
    N1 Ni1 S2 . . 159.86(7) y
    N4 Ni1 S1 . . 159.67(7) y
    N1 Ni1 S1 . . 85.99(7) y
    S2 Ni1 S1 . . 93.44(4) y
    C9 S1 Ni1 . . 94.53(10) ?
    C25 S2 Ni1 . . 94.14(10) ?
    C7 N1 N2 . . 114.1(2) ?
    C7 N1 Ni1 . . 127.91(19) ?
    N2 N1 Ni1 . . 118.01(17) ?
    C9 N2 N1 . . 111.4(2) ?
    C10 N3 C9 . . 123.6(3) ?
    C10 N3 H1N3 . . 116(2) ?
    C9 N3 H1N3 . . 116(2) ?
    C23 N4 N5 . . 114.1(2) ?
    C23 N4 Ni1 . . 128.18(19) ?
    N5 N4 Ni1 . . 117.74(17) ?
    C25 N5 N4 . . 111.3(2) ?
    C26 N6 C25 . . 129.9(3) ?
    C26 N6 H1N6 . . 117(3) ?
    C25 N6 H1N6 . . 113(3) ?
    C2 C1 C6 . . 120.8(3) ?
    C2 C1 H1A . . 119.6 ?
    C6 C1 H1A . . 119.6 ?
    C3 C2 C1 . . 119.8(4) ?
    C3 C2 H2A . . 120.1 ?
    C1 C2 H2A . . 120.1 ?
    C4 C3 C2 . . 120.5(3) ?
    C4 C3 H3A . . 119.8 ?
    C2 C3 H3A . . 119.8 ?
    C3 C4 C5 . . 120.1(4) ?
    C3 C4 H4A . . 119.9 ?
    C5 C4 H4A . . 119.9 ?
    C4 C5 C6 . . 120.3(4) ?
    C4 C5 H5A . . 119.8 ?
    C6 C5 H5A . . 119.8 ?
    C1 C6 C5 . . 118.5(3) ?
    C1 C6 C7 . . 120.5(3) ?
    C5 C6 C7 . . 120.9(3) ?
    N1 C7 C6 . . 119.4(2) ?
    N1 C7 C8 . . 122.1(3) ?
    C6 C7 C8 . . 118.5(2) ?
    C7 C8 H8A . . 109.5 ?
    C7 C8 H8B . . 109.5 ?
    H8A C8 H8B . . 109.5 ?
    C7 C8 H8C . . 109.5 ?
    H8A C8 H8C . . 109.5 ?
    H8B C8 H8C . . 109.5 ?
    N2 C9 N3 . . 115.7(3) ?
    N2 C9 S1 . . 125.1(2) ?
    N3 C9 S1 . . 119.1(2) ?
    O1 C10 N3 . . 121.3(3) ?
    O1 C10 C11 . . 122.5(3) ?
    N3 C10 C11 . . 116.2(3) ?
    C12 C11 C16 . . 118.6(3) ?
    C12 C11 C10 . . 122.7(3) ?
    C16 C11 C10 . . 118.6(3) ?
    C11 C12 C13 . . 120.0(3) ?
    C11 C12 H12A . . 120.0 ?
    C13 C12 H12A . . 120.0 ?
    C14 C13 C12 . . 120.6(3) ?
    C14 C13 H13A . . 119.7 ?
    C12 C13 H13A . . 119.7 ?
    C15 C14 C13 . . 119.9(3) ?
    C15 C14 H14A . . 120.1 ?
    C13 C14 H14A . . 120.1 ?
    C14 C15 C16 . . 119.8(3) ?
    C14 C15 H15A . . 120.1 ?
    C16 C15 H15A . . 120.1 ?
    C15 C16 C11 . . 121.1(3) ?
    C15 C16 H16A . . 119.5 ?
    C11 C16 H16A . . 119.5 ?
    C18 C17 C22 . . 121.1(3) ?
    C18 C17 H17A . . 119.4 ?
    C22 C17 H17A . . 119.4 ?
    C19 C18 C17 . . 119.8(3) ?
    C19 C18 H18A . . 120.1 ?
    C17 C18 H18A . . 120.1 ?
    C18 C19 C20 . . 119.9(3) ?
    C18 C19 H19A . . 120.1 ?
    C20 C19 H19A . . 120.1 ?
    C19 C20 C21 . . 120.9(3) ?
    C19 C20 H20A . . 119.5 ?
    C21 C20 H20A . . 119.5 ?
    C20 C21 C22 . . 120.2(3) ?
    C20 C21 H21A . . 119.9 ?
    C22 C21 H21A . . 119.9 ?
    C21 C22 C17 . . 118.1(3) ?
    C21 C22 C23 . . 120.5(3) ?
    C17 C22 C23 . . 121.4(3) ?
    N4 C23 C22 . . 119.5(2) ?
    N4 C23 C24 . . 122.0(3) ?
    C22 C23 C24 . . 118.5(2) ?
    C23 C24 H24A . . 109.5 ?
    C23 C24 H24B . . 109.5 ?
    H24A C24 H24B . . 109.5 ?
    C23 C24 H24C . . 109.5 ?
    H24A C24 H24C . . 109.5 ?
    H24B C24 H24C . . 109.5 ?
    N5 C25 N6 . . 113.7(3) ?
    N5 C25 S2 . . 124.9(2) ?
    N6 C25 S2 . . 121.2(2) ?
    O2 C26 N6 . . 123.0(3) ?
    O2 C26 C27 . . 123.4(3) ?
    N6 C26 C27 . . 113.7(3) ?
    C28 C27 C32 . . 119.1(3) ?
    C28 C27 C26 . . 122.3(3) ?
    C32 C27 C26 . . 118.6(3) ?
    C27 C28 C29 . . 120.5(3) ?
    C27 C28 H28A . . 119.7 ?
    C29 C28 H28A . . 119.7 ?
    C30 C29 C28 . . 120.2(4) ?
    C30 C29 H29A . . 119.9 ?
    C28 C29 H29A . . 119.9 ?
    C29 C30 C31 . . 119.8(3) ?
    C29 C30 H30A . . 120.1 ?
    C31 C30 H30A . . 120.1 ?
    C30 C31 C32 . . 120.7(3) ?
    C30 C31 H31A . . 119.7 ?
    C32 C31 H31A . . 119.7 ?
    C31 C32 C27 . . 119.7(3) ?
    C31 C32 H32A . . 120.2 ?
    C27 C32 H32A . . 120.2 ?
loop_
    _geom_torsion_atom_site_label_1
    _geom_torsion_atom_site_label_2
    _geom_torsion_atom_site_label_3
    _geom_torsion_atom_site_label_4
    _geom_torsion_site_symmetry_1
    _geom_torsion_site_symmetry_2
    _geom_torsion_site_symmetry_3
    _geom_torsion_site_symmetry_4
    _geom_torsion
    _geom_torsion_publ_flag
    C7 N1 N2 C9 . . . . 161.4(2) ?
    Ni1 N1 N2 C9 . . . . -19.0(3) ?
    C23 N4 N5 C25 . . . . 159.4(2) ?
    Ni1 N4 N5 C25 . . . . -20.2(3) ?
    C6 C1 C2 C3 . . . . 0.0(5) ?
    C1 C2 C3 C4 . . . . -0.3(6) ?
    C2 C3 C4 C5 . . . . -0.3(6) ?
    C3 C4 C5 C6 . . . . 1.2(6) ?
    C2 C1 C6 C5 . . . . 1.0(4) ?
    C2 C1 C6 C7 . . . . 177.5(3) ?
    C4 C5 C6 C1 . . . . -1.6(5) ?
    C4 C5 C6 C7 . . . . -178.1(3) ?
    N2 N1 C7 C6 . . . . -171.0(2) ?
    Ni1 N1 C7 C6 . . . . 9.4(4) ?
    N2 N1 C7 C8 . . . . 6.9(4) ?
    Ni1 N1 C7 C8 . . . . -172.7(2) ?
    C1 C6 C7 N1 . . . . 41.4(4) ?
    C5 C6 C7 N1 . . . . -142.2(3) ?
    C1 C6 C7 C8 . . . . -136.6(3) ?
    C5 C6 C7 C8 . . . . 39.8(4) ?
    N1 N2 C9 N3 . . . . -174.0(2) ?
    N1 N2 C9 S1 . . . . 2.2(3) ?
    C10 N3 C9 N2 . . . . -121.1(3) ?
    C10 N3 C9 S1 . . . . 62.5(4) ?
    Ni1 S1 C9 N2 . . . . 12.1(3) ?
    Ni1 S1 C9 N3 . . . . -171.8(2) ?
    C9 N3 C10 O1 . . . . -5.5(6) ?
    C9 N3 C10 C11 . . . . 173.7(3) ?
    O1 C10 C11 C12 . . . . -152.7(4) ?
    N3 C10 C11 C12 . . . . 28.1(5) ?
    O1 C10 C11 C16 . . . . 25.8(6) ?
    N3 C10 C11 C16 . . . . -153.4(3) ?
    C16 C11 C12 C13 . . . . -1.4(5) ?
    C10 C11 C12 C13 . . . . 177.1(3) ?
    C11 C12 C13 C14 . . . . 1.3(5) ?
    C12 C13 C14 C15 . . . . 0.3(5) ?
    C13 C14 C15 C16 . . . . -1.7(5) ?
    C14 C15 C16 C11 . . . . 1.6(6) ?
    C12 C11 C16 C15 . . . . 0.0(5) ?
    C10 C11 C16 C15 . . . . -178.6(3) ?
    C22 C17 C18 C19 . . . . -1.0(4) ?
    C17 C18 C19 C20 . . . . -0.2(5) ?
    C18 C19 C20 C21 . . . . 0.4(5) ?
    C19 C20 C21 C22 . . . . 0.6(5) ?
    C20 C21 C22 C17 . . . . -1.7(4) ?
    C20 C21 C22 C23 . . . . -178.8(3) ?
    C18 C17 C22 C21 . . . . 1.9(4) ?
    C18 C17 C22 C23 . . . . 179.0(2) ?
    N5 N4 C23 C22 . . . . -171.8(2) ?
    Ni1 N4 C23 C22 . . . . 7.8(4) ?
    N5 N4 C23 C24 . . . . 7.0(4) ?
    Ni1 N4 C23 C24 . . . . -173.5(2) ?
    C21 C22 C23 N4 . . . . -145.6(3) ?
    C17 C22 C23 N4 . . . . 37.4(4) ?
    C21 C22 C23 C24 . . . . 35.6(4) ?
    C17 C22 C23 C24 . . . . -141.4(3) ?
    N4 N5 C25 N6 . . . . -174.2(2) ?
    N4 N5 C25 S2 . . . . 1.9(3) ?
    C26 N6 C25 N5 . . . . -161.8(3) ?
    C26 N6 C25 S2 . . . . 21.9(5) ?
    Ni1 S2 C25 N5 . . . . 13.3(3) ?
    Ni1 S2 C25 N6 . . . . -170.8(2) ?
    C25 N6 C26 O2 . . . . 5.6(6) ?
    C25 N6 C26 C27 . . . . -174.9(3) ?
    O2 C26 C27 C28 . . . . 131.8(4) ?
    N6 C26 C27 C28 . . . . -47.7(4) ?
    O2 C26 C27 C32 . . . . -49.2(5) ?
    N6 C26 C27 C32 . . . . 131.3(3) ?
    C32 C27 C28 C29 . . . . 0.3(5) ?
    C26 C27 C28 C29 . . . . 179.3(3) ?
    C27 C28 C29 C30 . . . . -0.4(5) ?
    C28 C29 C30 C31 . . . . 0.3(6) ?
    C29 C30 C31 C32 . . . . -0.1(6) ?
    C30 C31 C32 C27 . . . . -0.1(5) ?
    C28 C27 C32 C31 . . . . 0.0(5) ?
    C26 C27 C32 C31 . . . . -179.1(3) ?
loop_
    _geom_hbond_atom_site_label_D
    _geom_hbond_atom_site_label_H
    _geom_hbond_atom_site_label_A
    _geom_hbond_site_symmetry_A
    _geom_hbond_distance_DH
    _geom_hbond_distance_HA
    _geom_hbond_distance_DA
    _geom_hbond_angle_DHA
    _geom_hbond_publ_flag
    C16 H16A O1 3_655 0.9500 2.5100 3.306(5) 141.00 yes
    C21 H21A O2 1_655 0.9500 2.6000 3.522(4) 165.00 yes
    C19 H19A Cg1 3_665 0.9500 2.8600 3.400(4) 117.00 yes
_shelx_hkl_file
;
  -1   0   0 1.22825 0.48486   5
   1   0   0 1.27480 0.47280   4
   1   0   0 0.49746 0.35229   3
  -1   0   0 0.76333 1.60679   1
   1   0   0 0.27261 0.36496   2
  -2   0   0 3204.22 139.696   5
   2   0   0 3013.14 137.958   2
   2   0   0 3342.19 139.081   3
   2   0   0 3293.98 138.099   4
  -3   0   0 -3.2516 1.51863   5
   3   0   0 -0.3015 1.05265   4
   3   0   0 0.23704 0.90826   3
   3   0   0 1.03228 1.31642   2
  -3   0   0 8.65005 7.76259   1
   4   0   0 335.468 16.1592   2
   4   0   0 337.234 16.1229   4
  -4   0   0 315.669 15.9322   5
   4   0   0 332.373 16.0658   3
  -4   0   0 285.056 27.4492   1
  -5   0   0 2.31741 2.06572   5
   5   0   0 0.42810 1.79442   4
  -5   0   0 3.30575 12.7263   1
   5   0   0 -1.5307 1.52337   3
   5   0   0 1.56844 1.96100   2
   6   0   0 330.460 17.3794   2
   6   0   0 331.823 17.1431   3
  -6   0   0 323.467 16.7874   5
   6   0   0 329.398 17.3523   4
  -6   0   0 253.041 35.1222   1
  -7   0   0 12.9495 19.4565   1
  -7   0   0 1.28797 2.09697   5
   7   0   0 -0.6576 2.09150   3
   7   0   0 0.36950 3.11655   4
   7   0   0 -1.7485 2.77015   2
   8   0   0 69.5345 7.21741   3
   8   0   0 46.1814 7.35471   2
  -8   0   0 106.948 30.0286   1
   8   0   0 68.5918 8.41225   4
   9   0   0 1.33672 4.27028   4
   9   0   0 -1.6639 2.94514   3
  -9   0   0 11.9799 21.4766   1
  10   0   0 612.152 33.1955   4
  10   0   0 628.772 33.2440   3
 -11   0   0 9.67558 23.8633   1
  11   0   0 -1.0223 4.48831   3
  11   0   0 -1.3187 5.60611   4
  12   0   0 144.578 15.1850   4
 -12   0   0 217.231 42.8810   1
 -13   0   0 -10.635 22.9656   1
  13   0   0 1.82067 6.40976   4
  14   0   0 -5.8257 6.24288   4
 -14   0   0 -8.2198 25.3056   1
   0  -1   0 -0.1560 0.35363   5
   0  -1   0 0.15905 0.32243   2
  -1  -1   0 1071.86 46.9759   5
   1  -1   0 1073.57 46.1415   4
   1  -1   0 1031.51 46.5012   2
   1  -1   0 1081.95 46.4851   5
   1  -1   0 1036.82 46.0468   3
   1   1   0 1061.31 45.8714   4
   1   1   0 1065.84 46.2666   3
  -1   1   0 1104.75 46.1205   3
  -2  -1   0 791.118 35.1485   5
   2  -1   0 770.463 34.2620   4
   2  -1   0 776.511 34.6648   2
   2  -1   0 784.030 34.0906   3
   2   1   0 693.842 33.5353   2
   2   1   0 790.620 34.3904   3
   2   1   0 797.766 34.0432   4
  -2   1   0 790.154 34.3572   5
   3  -1   0 561.530 25.4279   2
   3  -1   0 556.242 25.0186   4
  -3  -1   0 540.163 25.6226   5
   3  -1   0 545.089 24.7000   3
  -3  -1   0 506.382 35.2973   1
  -3   1   0 554.154 24.9042   5
   3   1   0 563.059 25.0656   3
   3   1   0 547.647 24.6998   4
  -3   1   0 484.622 36.0589   1
   4  -1   0 104.640 6.71472   4
  -4  -1   0 78.8251 17.4928   1
  -4  -1   0 99.8681 7.12772   5
   4  -1   0 99.8296 6.89431   2
   4  -1   0 100.111 6.23325   3
  -4   1   0 99.3558 6.32856   5
   4   1   0 101.670 6.42387   4
   4   1   0 107.078 6.62495   3
   4   1   0 99.7927 5.99940   2
  -4   1   0 66.9274 15.3057   1
   5  -1   0 862.888 39.4853   2
  -5  -1   0 835.025 38.9283   5
   5  -1   0 872.522 38.7048   3
   5  -1   0 894.916 39.1723   4
   5   1   0 846.406 38.9395   3
  -5   1   0 859.410 38.6157   5
   5   1   0 849.024 38.7115   4
  -5   1   0 675.309 54.9628   1
   6  -1   0 26.3105 4.85212   2
   6  -1   0 34.5848 4.48262   3
  -6  -1   0 31.1367 4.27860   5
  -6  -1   0 17.4873 13.2533   1
   6  -1   0 31.9737 4.96260   4
   6   1   0 33.6448 4.38345   3
  -6   1   0 17.5172 15.9148   1
   6   1   0 30.9651 4.73250   4
   6   1   0 30.7299 4.21671   2
  -6   1   0 29.0137 3.75741   5
   7  -1   0 145.119 10.8861   2
  -7  -1   0 140.019 33.9864   1
   7  -1   0 150.904 10.0466   3
  -7  -1   0 130.994 9.52743   5
   7  -1   0 159.691 11.0412   4
   7   1   0 130.330 9.93808   3
   7   1   0 147.068 10.4071   4
  -7   1   0 144.358 29.2798   1
  -7   1   0 135.573 9.31515   5
   7   1   0 141.797 9.90777   2
   8  -1   0 60.1635 7.82199   2
   8  -1   0 82.7557 8.55452   4
   8  -1   0 57.1039 7.20488   3
  -8  -1   0 98.2332 29.5676   1
   8   1   0 50.3853 7.11725   2
   8   1   0 58.5346 6.89332   3
   8   1   0 57.9392 7.73133   4
  -8   1   0 99.7617 29.3051   1
  -9  -1   0 26.2477 19.8178   1
   9  -1   0 31.2596 5.99122   3
   9  -1   0 27.7585 7.26410   2
   9  -1   0 26.1170 6.45929   4
   9   1   0 23.4241 5.24880   3
   9   1   0 37.9750 7.02448   4
  -9   1   0 29.8414 19.8368   1
 -10  -1   0 20.0938 24.2216   1
  10  -1   0 7.73128 5.81070   4
  10  -1   0 9.11230 4.60040   3
  10   1   0 8.71546 4.52271   3
 -10   1   0 5.97513 20.5116   1
  10   1   0 6.25966 5.14047   4
  11  -1   0 1.37564 5.96777   4
 -11  -1   0 18.4483 20.6333   1
 -11   1   0 28.3323 24.9478   1
  12  -1   0 2.96621 6.42733   4
 -12  -1   0 0.01366 24.0382   1
 -12   1   0 10.8053 22.7116   1
  12   1   0 5.25411 6.20672   4
 -13  -1   0 44.2535 32.5065   1
  13  -1   0 19.4272 7.32838   4
  13   1   0 21.2456 8.06151   4
 -13   1   0 60.0580 31.7831   1
  14  -1   0 12.5491 8.74848   4
 -14  -1   0 39.4950 33.6231   1
 -14   1   0 45.4732 31.4871   1
  14   1   0 7.81308 7.53602   4
   0  -2   0 51.7726 2.44875   4
   0  -2   0 52.3752 3.81239   5
   0  -2   0 45.1936 3.19317   2
   0   2   0 45.0182 2.87903   3
   0   2   0 52.7509 4.71190   1
   1  -2   0 58.0494 4.00724   2
  -1  -2   0 62.1781 4.96818   5
   1  -2   0 65.7337 3.45827   4
  -1  -2   0 53.7092 5.80928   1
  -1  -2   0 61.2969 3.37239   2
   1  -2   0 64.4024 4.28202   5
   1   2   0 59.3867 3.64507   3
  -1   2   0 59.9179 3.62849   3
   1   2   0 61.9831 2.89883   4
   1   2   0 48.3484 5.41171   1
   2  -2   0 12.0698 1.89643   3
   2  -2   0 11.6023 1.89259   4
  -2  -2   0 18.5158 6.13672   1
   2  -2   0 12.9284 2.30480   5
  -2  -2   0 9.32955 0.98870   2
  -2  -2   0 18.2648 4.52927   5
   2  -2   0 13.6858 2.44003   2
  -2   2   0 7.61672 7.64583   1
   2   2   0 9.38420 1.64398   3
  -2   2   0 10.7976 2.15289   5
  -2   2   0 12.2436 1.96429   3
   2   2   0 11.7154 1.51238   4
   3  -2   0 8.68836 1.91838   3
   3  -2   0 7.70157 1.97090   5
   3  -2   0 8.66745 1.97601   4
  -3  -2   0 10.5864 4.86747   5
  -3  -2   0 3.73267 5.36014   1
   3  -2   0 7.67418 2.48526   2
  -3   2   0 10.5093 2.19989   5
   3   2   0 8.49089 1.73474   4
  -3   2   0 2.97474 6.55441   1
  -3   2   0 8.03269 1.93370   3
   3   2   0 6.10331 1.58419   3
   4  -2   0 18.1970 3.12771   5
   4  -2   0 25.3467 4.05336   2
  -4   2   0 21.6112 3.14112   3
  -4   2   0 21.5410 3.06979   5
   4   2   0 27.5469 2.41916   2
   4   2   0 22.9949 3.04478   4
  -5  -2   0 237.005 14.9319   5
   5  -2   0 240.242 13.9970   4
   5  -2   0 264.186 15.1718   2
   5  -2   0 251.079 14.0512   5
  -5  -2   0 308.465 29.6391   1
   5  -2   0 254.821 13.8386   3
   5   2   0 251.611 14.1541   3
   5   2   0 246.029 13.6719   4
  -5   2   0 319.910 30.6127   1
   5   2   0 268.088 13.0496   2
  -5   2   0 243.494 13.8805   5
   6  -2   0 59.6490 6.73366   2
   6  -2   0 55.5073 5.45199   5
   6  -2   0 59.5050 5.55811   3
  -6  -2   0 56.2687 6.36752   5
  -6  -2   0 44.2054 16.2139   1
   6  -2   0 61.5967 6.42544   4
   6   2   0 58.7295 5.01548   2
  -6   2   0 60.4298 5.48130   5
  -6   2   0 43.5777 16.1451   1
   6   2   0 53.2730 5.69023   3
   6   2   0 63.1247 5.44164   4
   7  -2   0 188.567 11.8948   3
   7  -2   0 193.670 13.4885   2
  -7  -2   0 176.089 12.1874   5
   7  -2   0 190.555 11.8182   5
   7  -2   0 188.681 12.8462   4
   7   2   0 170.331 11.8903   4
   7   2   0 176.643 12.1337   3
   7   2   0 179.883 11.1699   2
  -7   2   0 233.733 37.6743   1
  -7   2   0 174.103 11.4155   5
   8  -2   0 4.67888 4.95948   2
  -8  -2   0 1.77899 3.55712   5
   8  -2   0 -1.6843 2.66691   4
  -8  -2   0 20.5138 22.4209   1
   8  -2   0 2.62198 3.28698   3
   8   2   0 -1.0994 2.37445   3
  -8   2   0 12.3706 20.3137   1
   8   2   0 -0.2407 3.21413   4
   9  -2   0 0.12610 3.17722   3
   9  -2   0 4.36025 3.85829   4
  -9  -2   0 30.7397 24.4472   1
   9  -2   0 6.67115 5.82113   2
   9   2   0 6.84566 4.41272   4
   9   2   0 1.65135 3.35718   3
  -9   2   0 2.79866 3.15260   3
  -9   2   0 26.8644 21.8357   1
 -10  -2   0 -0.3214 21.6420   1
  10  -2   0 4.80037 4.23883   4
  10  -2   0 5.72645 10.0161   2
  10  -2   0 8.37212 4.31996   3
 -10   2   0 9.39600 18.7278   1
  10   2   0 -2.3570 3.34708   3
  10   2   0 7.59237 5.07727   4
 -10   2   0 13.6957 4.73474   3
 -11  -2   0 118.441 37.6998   1
  11  -2   0 47.2059 8.74859   4
  11   2   0 50.4400 8.44203   4
  11   2   0 48.4170 8.78177   3
  12  -2   0 0.21310 4.70307   4
 -12  -2   0 9.41760 25.8562   1
  12   2   0 0.45043 7.56454   3
 -12   2   0 11.8805 21.9312   1
  12   2   0 5.65286 5.90921   4
 -13  -2   0 1.76579 28.9291   1
  13  -2   0 -9.0705 6.76223   4
  13   2   0 -0.4612 5.58704   4
 -13   2   0 13.2861 22.8170   1
 -14  -2   0 -13.353 27.8176   1
  14  -2   0 5.33896 8.62217   4
 -14   2   0 2.70816 26.1632   1
  14   2   0 0.10706 6.15484   4
   0  -3   0 0.38145 1.31799   2
   0  -3   0 0.51943 0.46234   4
   0  -3   0 2.09160 1.97334   5
   0   3   0 0.32302 0.83244   3
   0   3   0 0.44822 1.46318   1
  -1  -3   0 30.1764 2.97818   2
   1  -3   0 26.2032 3.41370   2
   1  -3   0 28.0607 2.24716   4
   1  -3   0 28.8000 3.57341   5
  -1  -3   0 37.4386 5.18695   5
   1   3   0 26.9247 4.54715   1
   1   3   0 26.0371 1.43276   4
  -1   3   0 22.3803 2.93746   3
  -1   3   0 20.8871 5.41410   1
   1   3   0 22.5134 2.29665   3
  -2  -3   0 480.721 25.3364   5
   2  -3   0 493.009 24.1999   2
  -2  -3   0 424.168 28.7240   1
  -2  -3   0 524.292 22.1691   2
   2  -3   0 522.133 22.9625   4
   2  -3   0 511.915 24.2361   5
   2   3   0 495.012 23.2909   3
  -2   3   0 520.438 23.1741   3
   2   3   0 522.255 22.1523   4
   3  -3   0 805.051 37.0795   5
   3  -3   0 758.690 35.8766   3
  -3  -3   0 822.182 34.5847   2
   3  -3   0 789.551 36.0956   4
  -3  -3   0 773.753 46.0145   1
   3  -3   0 813.830 37.4779   2
  -3  -3   0 811.069 38.8374   5
   3   3   0 795.494 36.4352   3
   3   3   0 781.027 34.4240   2
  -3   3   0 825.514 36.0870   3
  -3   3   0 748.016 46.6957   1
   3   3   0 827.576 35.3580   4
  -3   3   0 784.006 36.9251   5
   4  -3   0 289.044 15.7794   5
  -4  -3   0 300.813 17.9347   5
   4  -3   0 278.651 16.4230   2
   4  -3   0 305.473 15.3454   4
   4  -3   0 327.732 15.3013   3
  -4   3   0 288.684 15.6995   5
   4   3   0 256.473 13.3016   2
   4   3   0 290.925 14.5538   4
  -4   3   0 326.780 15.4085   3
   4   3   0 284.020 15.4721   3
   5  -3   0 61.1794 5.91168   4
   5  -3   0 63.5727 5.71612   5
   5  -3   0 48.3552 6.32104   2
  -5  -3   0 61.3228 8.60852   5
   5  -3   0 59.3792 5.22666   3
   5   3   0 57.1169 4.95283   4
   5   3   0 52.6010 3.85537   2
   5   3   0 57.2394 5.52705   3
  -5   3   0 61.3110 5.53112   3
  -5   3   0 57.8148 5.47304   5
   6  -3   0 573.057 28.5738   4
   6  -3   0 556.007 28.4152   5
  -6  -3   0 638.743 50.3898   1
   6  -3   0 549.959 27.9210   3
  -6  -3   0 546.615 29.5898   5
   6  -3   0 577.531 29.9933   2
  -6   3   0 549.568 28.2414   5
  -6   3   0 627.557 50.3011   1
   6   3   0 576.066 28.7753   3
  -6   3   0 583.148 28.2000   3
   6   3   0 575.768 26.4950   2
   6   3   0 559.830 27.6889   4
  -7  -3   0 11.6529 5.09350   5
  -7  -3   0 12.9838 18.3947   1
   7  -3   0 20.0446 5.83264   2
   7  -3   0 14.9051 4.04519   3
   7  -3   0 9.65472 4.43822   4
   7  -3   0 12.5595 3.71086   5
   7   3   0 9.66557 2.94996   2
  -7   3   0 15.6301 17.6500   1
  -7   3   0 7.85826 3.60398   3
   7   3   0 6.96421 3.53294   4
   7   3   0 7.96481 3.29710   3
  -7   3   0 13.4746 3.63580   5
  -8  -3   0 80.9949 9.02863   5
  -8  -3   0 104.395 29.8540   1
   8  -3   0 95.3035 8.99063   3
   8  -3   0 96.4830 9.00359   4
   8  -3   0 85.7554 10.3129   2
  -8   3   0 107.835 30.3567   1
  -8   3   0 86.8985 8.75905   3
   8   3   0 83.7235 8.34775   4
   8   3   0 77.7722 8.49714   3
   9  -3   0 134.498 11.2450   3
   9  -3   0 133.100 12.1625   4
  -9  -3   0 90.2536 31.3561   1
   9  -3   0 138.441 13.2740   2
   9   3   0 154.302 11.8591   3
  -9   3   0 101.357 29.4583   1
  -9   3   0 137.653 11.2040   3
   9   3   0 121.922 10.7420   4
  10  -3   0 25.8093 7.39354   4
 -10  -3   0 17.3414 25.1016   1
  10  -3   0 22.7929 8.03820   2
  10   3   0 11.2654 4.80698   3
 -10   3   0 22.2537 20.6480   1
  10   3   0 21.9313 6.15163   4
  11  -3   0 -6.9309 5.61420   4
 -11  -3   0 9.71054 26.9987   1
  11   3   0 3.50391 5.18524   3
  11   3   0 -0.1019 4.56843   4
 -12  -3   0 -5.9638 26.8273   1
  12  -3   0 7.43310 7.38543   4
 -12   3   0 31.7370 23.9789   1
  12   3   0 14.7760 6.28737   4
  12   3   0 4.20484 5.43197   3
 -13  -3   0 47.0187 36.4954   1
  13  -3   0 23.9163 9.79677   4
  13   3   0 26.4659 8.17356   4
 -13   3   0 87.3048 33.1033   1
 -14  -3   0 -22.189 32.6270   1
  14  -3   0 5.36983 6.78538   4
  14   3   0 -2.4840 5.99662   4
   0  -4   0 1320.80 58.8076   5
   0  -4   0 1314.67 57.1372   2
   0  -4   0 1337.02 55.1758   4
   0   4   0 1195.34 60.9295   1
   0   4   0 1228.91 56.2156   3
  -1  -4   0 354.290 18.9735   5
   1  -4   0 348.402 15.2442   4
  -1  -4   0 337.570 16.1549   2
   1  -4   0 339.049 17.7686   5
   1  -4   0 332.311 17.0507   2
   1   4   0 327.220 14.2282   4
   1   4   0 306.958 19.9743   1
  -1   4   0 304.399 20.8695   1
   1   4   0 317.642 15.9272   3
  -1   4   0 317.623 15.8594   3
   2  -4   0 602.574 25.9531   4
  -2  -4   0 589.404 29.5613   5
  -2  -4   0 589.103 25.6297   2
   2  -4   0 574.304 27.6486   2
  -2  -4   0 491.658 32.2686   1
   2  -4   0 589.253 28.0397   5
   2   4   0 473.241 31.2550   1
   2   4   0 593.770 24.8041   4
   2   4   0 562.640 26.4593   3
  -2   4   0 586.475 26.3417   3
   3  -4   0 211.649 12.6891   2
  -3  -4   0 204.015 14.5744   5
  -3  -4   0 203.742 9.45321   2
   3  -4   0 201.736 11.0056   4
  -3  -4   0 194.785 18.3481   1
   3  -4   0 206.443 12.3053   5
   3   4   0 203.655 9.95281   4
  -3   4   0 217.180 11.3030   3
  -3   4   0 170.952 19.2326   1
   3   4   0 214.538 11.4638   3
  -4  -4   0 1508.75 59.5486   2
   4  -4   0 1383.72 62.9365   5
   4  -4   0 1356.02 61.6745   4
  -4  -4   0 1254.22 74.7333   1
   4  -4   0 1399.13 63.6212   2
  -4  -4   0 1420.16 65.2856   5
   4   4   0 1413.21 62.2543   3
   4   4   0 1257.22 59.2828   2
  -4   4   0 1357.61 62.7596   5
  -4   4   0 1249.34 75.4711   1
  -4   4   0 1500.90 61.8601   3
   4   4   0 1423.90 60.6831   4
   5  -4   0 56.7986 5.88167   5
  -5  -4   0 62.5891 9.37561   5
   5  -4   0 52.7477 5.62687   3
   5  -4   0 60.7613 6.05099   4
   5  -4   0 68.2193 7.46029   2
   5   4   0 59.2418 4.92437   4
  -5   4   0 59.6722 5.56459   3
   5   4   0 64.2523 3.64522   2
  -5   4   0 57.0124 6.01692   5
   5   4   0 58.6151 5.61904   3
  -5   4   0 81.8672 19.1530   1
   6  -4   0 198.515 12.6472   5
   6  -4   0 202.921 12.1150   3
   6  -4   0 204.825 14.2507   2
  -6  -4   0 197.835 15.5234   5
  -6  -4   0 162.475 25.5260   1
   6  -4   0 181.976 12.3619   4
   6   4   0 197.099 9.69271   2
  -6   4   0 151.071 27.4033   1
   6   4   0 187.941 12.3469   3
   6   4   0 191.841 11.2912   4
  -6   4   0 191.163 12.5074   5
  -6   4   0 203.838 12.1381   3
  -7  -4   0 -1.1603 5.47405   5
   7  -4   0 1.85270 2.89463   5
   7  -4   0 -2.1519 3.46243   4
  -7  -4   0 12.2777 17.7022   1
   7  -4   0 2.06109 4.69832   2
   7  -4   0 -2.3373 2.74270   3
   7   4   0 -2.7145 2.53963   4
  -7   4   0 5.84632 12.5375   1
   7   4   0 -0.0550 2.59361   3
  -7   4   0 3.55243 3.18622   3
  -7   4   0 0.81292 2.88702   5
   8  -4   0 347.772 20.3508   3
  -8  -4   0 343.246 47.5277   1
   8  -4   0 375.963 21.5947   4
   8  -4   0 345.343 22.8683   2
  -8  -4   0 348.277 21.6784   5
  -8   4   0 363.495 20.5239   3
  -8   4   0 384.929 47.1705   1
   8   4   0 352.796 21.0613   3
   8   4   0 340.188 19.7977   4
   9  -4   0 17.0710 5.12780   3
   9  -4   0 6.45787 4.19812   4
   9  -4   0 16.3147 7.51657   2
  -9  -4   0 18.4832 22.4333   1
   9   4   0 17.1481 4.93262   4
   9   4   0 14.3449 4.83878   3
  -9   4   0 12.0652 4.78496   3
  -9   4   0 25.3066 19.1667   1
 -10  -4   0 1.07873 17.5630   1
  10  -4   0 2.62252 5.60968   4
  10  -4   0 6.00349 7.18188   2
 -10   4   0 5.31793 16.7350   1
  10   4   0 2.39630 4.22157   4
  10   4   0 7.94783 4.67087   3
  11  -4   0 36.0815 9.48709   4
 -11  -4   0 84.5249 35.9566   1
  11   4   0 29.0733 7.52631   3
  11   4   0 37.8675 7.91919   4
  12  -4   0 -7.3672 6.73374   4
 -12  -4   0 -12.667 26.4746   1
  12   4   0 -2.2989 4.80693   4
 -12   4   0 21.9898 19.1829   1
  12   4   0 -5.3660 4.41449   3
  13  -4   0 -0.9328 8.13553   4
 -13  -4   0 9.44463 32.3522   1
 -13   4   0 36.2075 26.1137   1
  13   4   0 5.83220 5.89268   4
  14  -4   0 11.8168 9.74088   4
  14   4   0 6.77191 7.65879   4
   0  -5   0 -0.4958 0.67296   4
   0  -5   0 3.14089 2.70596   5
   0  -5   0 1.92877 2.40200   2
   0   5   0 -0.5937 1.17372   3
   0   5   0 -0.5649 1.87180   1
   1  -5   0 59.2228 5.56104   2
  -1  -5   0 71.5333 7.36660   5
   1  -5   0 68.1807 6.52500   5
  -1  -5   0 65.8339 5.38586   2
   1  -5   0 71.4469 4.17921   4
  -1   5   0 66.1939 4.90168   3
  -1   5   0 49.7842 7.97168   1
   1   5   0 53.3908 7.55313   1
   1   5   0 61.1639 2.92665   4
   1   5   0 64.5210 4.89187   3
  -2  -5   0 720.594 40.1775   1
   2  -5   0 712.133 34.2343   5
  -2  -5   0 681.046 31.5305   2
   2  -5   0 702.616 33.5251   2
   2  -5   0 697.928 31.3163   4
  -2  -5   0 692.931 35.6829   5
   2   5   0 671.288 32.0871   3
   2   5   0 714.279 29.9822   4
   2   5   0 658.686 38.6084   1
  -2   5   0 671.065 31.9257   3
  -2   5   0 654.758 39.9335   1
  -3  -5   0 135.545 12.4633   5
   3  -5   0 99.8902 8.95128   2
   3  -5   0 106.600 8.91830   5
   3  -5   0 110.121 7.19978   4
  -3  -5   0 103.638 6.00691   2
   3   5   0 99.2989 7.25562   3
   3   5   0 102.987 5.81071   4
  -3   5   0 137.859 8.46444   3
   4  -5   0 369.527 19.9400   2
  -4  -5   0 321.055 28.7475   1
  -4  -5   0 327.906 14.9660   2
   4  -5   0 344.198 19.0771   5
  -4  -5   0 351.938 22.6695   5
   4  -5   0 338.556 17.4088   4
   4   5   0 338.239 15.9949   4
   4   5   0 318.566 17.7121   3
  -4   5   0 339.619 17.4740   3
  -4   5   0 282.968 28.3447   1
   5  -5   0 716.579 36.3626   2
  -5  -5   0 738.026 38.8678   5
   5  -5   0 737.667 35.6627   5
   5  -5   0 707.002 34.1673   4
  -5  -5   0 636.682 48.4264   1
  -5   5   0 599.991 48.7654   1
  -5   5   0 771.808 34.2711   3
   5   5   0 725.463 34.8154   3
   5   5   0 706.480 30.9548   2
   5   5   0 768.614 32.9394   4
   6  -5   0 13.8780 4.18703   4
   6  -5   0 9.32332 3.79495   5
   6  -5   0 8.37596 4.20986   2
  -6  -5   0 11.0535 8.42149   5
  -6  -5   0 7.10121 12.6224   1
  -6   5   0 -4.0801 11.6805   1
   6   5   0 7.92487 2.75042   4
   6   5   0 12.3988 3.27650   3
  -6   5   0 7.85395 3.41978   3
   7  -5   0 54.8941 9.42326   2
   7  -5   0 54.8762 7.79446   4
   7  -5   0 51.4477 6.87674   5
  -7  -5   0 57.2718 10.7428   5
  -7  -5   0 40.0016 20.5909   1
   7   5   0 62.5506 6.10613   4
  -7   5   0 40.9878 19.8991   1
  -7   5   0 58.5844 6.83508   3
   7   5   0 52.1873 6.70797   3
   8  -5   0 189.713 12.8935   3
  -8  -5   0 100.935 30.4091   1
  -8  -5   0 166.259 15.1114   5
   8   5   0 151.955 12.4265   3
   8   5   0 155.201 11.4362   4
   9  -5   0 -1.7957 3.22286   4
   9  -5   0 -3.6573 5.85663   2
  -9  -5   0 9.57131 21.0925   1
  -9   5   0 5.76580 11.9151   1
   9   5   0 0.16868 3.41252   4
   9   5   0 -0.1361 3.55180   3
 -10  -5   0 -4.6802 22.7307   1
  10  -5   0 1.26666 5.74000   4
  10  -5   0 -2.5781 7.23739   2
  10   5   0 2.29282 4.06262   4
 -10   5   0 5.22598 16.0676   1
  10   5   0 2.41455 4.29648   3
  11  -5   0 -14.560 8.13848   2
 -11  -5   0 16.0995 27.9315   1
  11  -5   0 0.71805 6.28977   4
  11   5   0 2.27553 4.39899   4
  11   5   0 2.09071 4.72448   3
 -11   5   0 25.4248 17.8937   1
 -12  -5   0 -28.837 25.1027   1
  12  -5   0 -2.5152 6.79880   4
 -12   5   0 9.38426 15.2947   1
  12   5   0 3.44560 5.42179   3
  12   5   0 -0.4183 4.72646   4
 -13  -5   0 12.9455 34.6759   1
  13  -5   0 13.5888 9.03236   4
 -13   5   0 62.9715 30.9928   1
  13   5   0 1.00090 6.59911   3
  14  -5   0 8.34041 14.0925   4
   0  -6   0 2221.70 95.7519   2
   0  -6   0 2242.75 98.3659   5
   0  -6   0 2293.44 92.6883   4
   0   6   0 1860.21 100.692   1
   0   6   0 2143.61 94.4027   3
  -1  -6   0 20.6062 3.84213   2
  -1  -6   0 19.6225 5.39208   5
  -1  -6   0 14.6220 1.00957   4
   1  -6   0 17.3802 2.26026   4
   1  -6   0 13.7547 4.59069   5
   1  -6   0 18.7668 3.92343   2
   1   6   0 11.8059 2.61410   3
  -1   6   0 10.5246 2.48016   3
   1   6   0 14.6685 0.97219   4
   2  -6   0 304.197 18.3860   5
   2  -6   0 291.245 17.1453   2
  -2  -6   0 298.953 15.6105   2
  -2  -6   0 298.468 20.0480   5
   2  -6   0 301.492 14.8098   4
   2   6   0 303.952 13.1869   4
   2   6   0 286.842 15.8125   3
  -2   6   0 290.903 15.6612   3
  -3  -6   0 524.218 36.5003   1
   3  -6   0 531.876 28.6826   2
   3  -6   0 568.271 26.1973   4
  -3  -6   0 567.579 25.4901   2
   3  -6   0 551.268 29.1884   5
  -3  -6   0 575.130 31.9340   5
   3   6   0 562.890 36.0851   1
  -3   6   0 523.413 26.6381   3
   3   6   0 542.802 26.9492   3
   3   6   0 546.055 24.4674   4
  -4  -6   0 2.50889 0.96791   2
   4  -6   0 1.80119 2.38101   4
   4  -6   0 5.22321 3.86916   2
  -4  -6   0 5.40045 6.91506   5
   4  -6   0 1.70370 2.75943   5
  -4  -6   0 12.2032 8.19265   1
   4   6   0 1.26092 1.40498   4
   4   6   0 2.50915 2.14592   3
  -4   6   0 10.3408 7.21167   1
  -4   6   0 1.12894 2.36765   3
   5  -6   0 223.128 15.2403   2
   5  -6   0 208.512 12.2395   4
  -5  -6   0 220.209 18.3622   5
  -5  -6   0 192.317 25.0074   1
   5  -6   0 203.562 13.9616   5
  -5   6   0 170.769 24.6071   1
   5   6   0 165.690 8.79702   2
  -5   6   0 212.897 12.4735   3
   5   6   0 211.472 10.8133   4
   5   6   0 205.026 12.6868   3
   6  -6   0 35.8705 8.11449   2
   6  -6   0 29.7764 6.21839   5
  -6  -6   0 32.2130 15.7480   1
   6  -6   0 31.7624 5.82685   4
   6   6   0 44.5483 5.04508   4
  -6   6   0 17.5225 14.4768   1
   6   6   0 33.5261 5.69112   3
  -7  -6   0 369.734 26.0593   5
   7  -6   0 329.549 20.3178   4
   7  -6   0 351.383 23.0664   2
  -7  -6   0 434.066 45.1998   1
   7  -6   0 333.243 21.4403   5
   7   6   0 351.857 18.9848   4
   7   6   0 345.718 20.7975   3
  -7   6   0 447.214 43.1454   1
  -7   6   0 346.665 20.3507   3
  -8  -6   0 122.430 31.4508   1
  -8  -6   0 106.508 14.2666   5
   8  -6   0 110.368 10.1628   4
   8  -6   0 97.5933 13.5420   2
   8   6   0 89.7972 8.71913   4
  -8   6   0 137.775 28.7809   1
  -8   6   0 92.7140 10.1069   3
   8   6   0 96.8457 10.2272   3
   9  -6   0 32.8893 7.74557   4
   9  -6   0 49.1266 11.1077   2
   9   6   0 43.3846 7.25760   3
   9   6   0 35.1972 6.21426   4
 -10  -6   0 51.9055 25.8043   1
  10  -6   0 35.3816 8.66395   4
  10  -6   0 29.3546 10.5095   2
 -10   6   0 74.6211 29.1255   1
  10   6   0 26.9690 6.09318   4
  10   6   0 32.3734 7.55896   3
 -11  -6   0 -17.931 24.0224   1
  11  -6   0 7.20742 7.06981   4
  11  -6   0 -0.8289 8.55840   2
  11   6   0 0.51749 3.93749   4
 -11   6   0 11.0641 18.3310   1
  11   6   0 -0.0123 4.32010   3
  12  -6   0 8.97224 7.86213   4
 -12  -6   0 -20.919 27.2804   1
 -12   6   0 19.2834 17.8862   1
  12   6   0 4.68677 5.56422   3
  13  -6   0 23.7693 8.67088   4
 -13  -6   0 -27.961 31.5562   1
 -13   6   0 38.8832 22.5172   1
  13   6   0 11.5368 7.92426   3
   0  -7   0 1.78794 2.94842   2
   0  -7   0 1.10883 4.09303   5
   0  -7   0 -0.1491 0.73168   4
   0   7   0 0.38769 2.40267   1
   0   7   0 -0.2600 1.62665   3
   1  -7   0 1611.64 75.7068   2
   1  -7   0 1732.08 72.5189   4
  -1  -7   0 1676.46 78.8997   5
  -1  -7   0 1673.99 74.9796   2
   1  -7   0 1714.57 78.2211   5
  -1  -7   0 1692.17 71.1646   4
  -1   7   0 1614.16 73.8256   3
   1   7   0 1646.00 74.1654   3
   1   7   0 1589.68 71.1253   4
  -2  -7   0 2582.70 128.433   1
   2  -7   0 2748.15 116.605   4
  -2  -7   0 2855.01 123.643   5
   2  -7   0 2699.27 120.009   2
   2  -7   0 2799.61 121.756   5
  -2  -7   0 2725.61 117.898   2
  -2   7   0 2660.59 117.572   3
   2   7   0 2815.28 114.967   4
  -2   7   0 2416.52 127.318   1
   2   7   0 2710.32 118.119   3
   2   7   0 2490.77 126.749   1
   3  -7   0 354.933 20.8357   2
   3  -7   0 357.108 18.0021   4
   3  -7   0 378.071 21.7408   5
  -3  -7   0 363.257 17.9358   2
  -3  -7   0 361.615 24.4161   5
  -3  -7   0 357.179 28.4758   1
   3   7   0 364.358 19.2373   3
  -3   7   0 355.391 18.8509   3
  -3   7   0 337.912 28.2335   1
   3   7   0 322.408 26.7968   1
   3   7   0 363.508 16.1074   4
   4  -7   0 65.4883 5.56328   4
   4  -7   0 62.9470 8.40058   2
  -4  -7   0 59.3625 12.0634   5
   4  -7   0 64.8265 7.95083   5
  -4  -7   0 55.1316 4.08870   2
  -4   7   0 52.5557 6.06045   3
   4   7   0 62.5522 4.18488   4
   4   7   0 53.1568 6.04892   3
  -5  -7   0 0.69199 0.64516   2
   5  -7   0 -0.0307 2.62436   4
  -5  -7   0 1.91132 6.65143   1
   5  -7   0 -5.9350 3.70421   2
   5  -7   0 -2.1811 3.36278   5
  -5  -7   0 0.41098 8.54541   5
  -5   7   0 -3.8232 7.60227   1
   5   7   0 -1.1026 1.55153   3
  -5   7   0 0.28678 3.15059   3
   5   7   0 0.16449 1.57206   4
  -6  -7   0 23.2035 11.7057   5
   6  -7   0 15.5555 5.73274   2
   6  -7   0 10.6726 4.19587   4
   6  -7   0 14.1939 5.20141   5
  -6  -7   0 12.5193 13.3393   1
   6   7   0 15.4349 3.13901   4
  -6   7   0 14.9593 4.62045   3
   6   7   0 14.1150 3.86466   3
  -6   7   0 8.05016 12.3576   1
   7  -7   0 0.79934 4.57370   4
   7  -7   0 -3.7008 3.86269   5
   7  -7   0 -3.4167 6.29380   2
  -7  -7   0 27.0404 18.8616   1
  -7  -7   0 13.6383 10.2778   5
   7   7   0 6.64310 3.47623   4
  -7   7   0 8.78213 16.7830   1
  -7   7   0 -6.0933 4.72955   3
   7   7   0 6.26517 3.38186   3
  -8  -7   0 384.244 26.5361   5
   8  -7   0 374.798 22.4454   4
   8  -7   0 392.049 26.3792   2
  -8  -7   0 340.402 45.5372   1
   8   7   0 392.867 23.0148   3
   8   7   0 358.147 20.0692   4
  -8   7   0 357.768 41.8722   1
   9  -7   0 34.8135 11.0126   2
  -9  -7   0 23.8063 23.1217   1
   9  -7   0 18.9458 6.79878   4
  -9   7   0 42.9176 21.4533   1
   9   7   0 28.3822 6.87983   3
   9   7   0 28.0460 5.50338   4
  10  -7   0 87.8313 12.0738   4
 -10  -7   0 155.295 40.0983   1
  10  -7   0 106.350 16.7843   2
  10   7   0 106.200 12.2734   3
  11  -7   0 -18.222 6.80773   2
 -11  -7   0 -22.707 23.1356   1
  11  -7   0 -4.1899 6.09226   4
 -11   7   0 26.0458 19.7162   1
  11   7   0 0.71161 4.75951   3
  12  -7   0 20.8182 9.20295   4
 -12  -7   0 -9.2040 30.6289   1
  12  -7   0 -4.2663 14.7165   2
  12   7   0 8.30147 6.14478   3
 -12   7   0 57.9886 27.3560   1
   0  -8   0 700.290 38.6684   5
   0  -8   0 695.184 31.6567   4
   0  -8   0 688.190 35.6748   2
   0   8   0 832.024 44.4362   1
   0   8   0 667.716 33.9334   3
  -1  -8   0 17.2057 1.18698   4
   1  -8   0 20.4321 4.85503   2
   1  -8   0 20.4062 2.62851   4
  -1  -8   0 16.8714 4.41975   2
  -1  -8   0 22.6561 6.76753   5
   1  -8   0 17.2053 6.34157   5
   1   8   0 16.7981 3.29962   3
   1   8   0 16.6985 6.09165   1
   1   8   0 17.3925 1.17433   4
  -1   8   0 13.3679 3.20597   3
  -1   8   0 17.5995 6.13305   1
  -2  -8   0 29.4854 5.26326   2
   2  -8   0 34.5378 3.80811   4
  -2  -8   0 42.9235 9.43305   1
   2  -8   0 32.8503 7.09376   5
   2  -8   0 34.1884 6.62184   2
  -2  -8   0 33.4403 9.26968   5
   2   8   0 29.9108 8.41020   1
   2   8   0 26.9122 4.54392   3
  -2   8   0 26.2913 4.32904   3
  -2   8   0 39.0620 8.85479   1
   3  -8   0 62.2079 5.35393   4
  -3  -8   0 59.1734 5.75462   2
  -3  -8   0 70.7681 12.7033   5
   3  -8   0 60.8821 7.89440   5
   3  -8   0 54.9535 7.32726   2
  -3  -8   0 41.3491 10.5489   1
   3   8   0 69.4532 6.54462   3
   3   8   0 63.9558 3.26989   4
  -3   8   0 63.3009 6.59328   3
   3   8   0 43.5964 10.8044   1
  -3   8   0 41.4459 10.6677   1
   4  -8   0 115.336 8.39444   4
  -4  -8   0 116.924 7.21371   2
   4  -8   0 105.641 10.6004   2
  -4  -8   0 117.051 16.1288   5
   4  -8   0 115.225 11.4389   5
  -4   8   0 118.907 9.75699   3
   4   8   0 110.132 9.15052   3
   4   8   0 117.792 6.33951   4
   5  -8   0 55.4271 8.63826   5
  -5  -8   0 82.6180 18.6610   1
   5  -8   0 59.1051 7.13026   4
  -5  -8   0 61.0691 13.7962   5
   5  -8   0 47.0364 8.66595   2
  -5   8   0 65.3342 7.97094   3
  -5   8   0 79.8959 19.5742   1
   5   8   0 62.2145 4.76549   4
   5   8   0 51.3955 6.85952   3
   6  -8   0 29.0453 7.20965   5
  -6  -8   0 27.5299 13.3506   1
   6  -8   0 32.3520 8.52404   2
   6  -8   0 30.4636 5.76345   4
  -6  -8   0 39.3281 14.1102   5
   6   8   0 24.2801 5.32121   3
  -6   8   0 22.6100 12.9712   1
  -6   8   0 24.4919 5.69935   3
   6   8   0 30.6363 4.01523   4
   7  -8   0 329.623 23.4551   2
   7  -8   0 282.730 20.9290   5
   7  -8   0 305.726 19.0869   4
  -7  -8   0 298.518 27.0950   5
  -7  -8   0 389.132 43.0362   1
  -7   8   0 342.659 40.9400   1
  -7   8   0 273.215 18.8247   3
   7   8   0 299.044 19.3119   3
   7   8   0 304.831 16.5713   4
   8  -8   0 2.44913 4.72348   4
  -8  -8   0 -1.6949 12.2227   1
   8  -8   0 -6.9571 4.29737   2
  -8  -8   0 -12.263 7.60308   5
   8   8   0 1.36166 3.79300   3
  -8   8   0 3.65338 13.5123   1
  -9  -8   0 31.4059 23.9290   1
   9  -8   0 6.17573 5.77074   4
  -9   8   0 73.5788 24.6997   1
  10  -8   0 9.38485 7.63438   4
  10  -8   0 2.24581 9.83246   2
 -10  -8   0 -9.0133 21.6356   1
 -10   8   0 24.1580 21.3433   1
  10   8   0 9.07287 4.74238   3
  11  -8   0 14.6576 11.4710   2
 -11  -8   0 43.1317 32.7607   1
  11  -8   0 27.7921 8.85819   4
  11   8   0 20.8685 6.65473   3
 -12  -8   0 54.8004 39.2023   1
  12  -8   0 17.2728 9.91459   4
   0  -9   0 0.54206 0.83447   4
   0  -9   0 1.05537 3.61749   2
   0  -9   0 0.15288 5.59690   5
   0   9   0 -1.4309 1.86873   3
   0   9   0 0.17167 2.81268   1
  -1  -9   0 343.200 15.1023   4
   1  -9   0 338.810 20.5959   2
   1  -9   0 333.006 16.5743   4
   1  -9   0 320.325 23.0600   5
  -1  -9   0 323.290 23.4226   5
  -1  -9   0 351.776 20.1408   2
  -1   9   0 401.092 28.3612   1
  -1   9   0 326.161 18.3602   3
   1   9   0 325.027 15.0664   4
   1   9   0 403.864 28.2107   1
   1   9   0 329.073 18.7148   3
   2  -9   0 36.0446 3.97218   4
   2  -9   0 37.1033 7.35803   2
   2  -9   0 36.6053 7.84331   5
  -2  -9   0 34.7969 6.17801   2
  -2  -9   0 34.3515 9.03854   5
   2   9   0 37.5380 5.51661   3
  -2   9   0 37.9018 5.31388   3
  -3  -9   0 354.314 26.9416   5
   3  -9   0 360.390 22.8252   2
  -3  -9   0 345.518 19.4259   2
  -3  -9   0 386.279 31.4689   1
   3  -9   0 355.400 18.6041   4
   3  -9   0 361.887 23.9691   5
   3   9   0 386.472 30.8297   1
   3   9   0 340.736 19.9713   3
   3   9   0 357.134 15.8067   4
  -3   9   0 359.138 19.6686   3
  -3   9   0 398.956 31.2463   1
   4  -9   0 68.5778 6.65041   4
   4  -9   0 70.6395 10.4827   5
  -4  -9   0 77.4501 16.2444   1
  -4  -9   0 62.0586 5.89171   2
  -4  -9   0 65.2499 14.7891   5
   4  -9   0 71.7641 9.40296   2
   4   9   0 60.5674 7.38071   3
  -4   9   0 71.7204 15.1705   1
  -4   9   0 61.0146 7.44909   3
   4   9   0 85.1401 16.6595   1
   5  -9   0 73.6884 10.3950   5
   5  -9   0 76.4330 10.1530   2
  -5  -9   0 97.3895 18.0438   1
   5  -9   0 70.1521 7.42670   4
  -5  -9   0 75.2266 15.9257   5
  -5   9   0 90.0354 17.4797   1
  -5   9   0 77.0520 9.15058   3
   5   9   0 62.0585 7.83062   3
   6  -9   0 18.0938 8.39459   2
   6  -9   0 9.13531 4.67886   4
  -6  -9   0 22.6872 13.3609   5
   6  -9   0 16.7571 7.02501   5
  -6   9   0 9.64027 5.18366   3
   6   9   0 9.80460 3.83395   3
   7  -9   0 -0.8633 5.19079   5
   7  -9   0 3.69908 4.28442   4
   7  -9   0 4.50644 5.68426   2
  -7  -9   0 9.36959 11.2916   5
  -7  -9   0 14.9262 15.7538   1
   7   9   0 2.76279 3.77108   3
  -8  -9   0 3.98749 10.0377   5
  -8  -9   0 0.51446 12.3619   1
   8  -9   0 2.64715 4.62880   4
   8  -9   0 -10.289 6.63420   2
   8   9   0 -1.0487 2.66966   3
  -8   9   0 9.36306 13.9994   1
   9  -9   0 142.006 18.8778   2
   9  -9   0 148.603 13.1991   4
  -9  -9   0 145.463 37.8734   1
  -9   9   0 194.951 36.0857   1
   9   9   0 148.289 14.3126   3
  10  -9   0 -2.7174 9.40414   2
 -10  -9   0 3.34985 24.2515   1
  10  -9   0 13.8074 5.92573   4
  10   9   0 13.4479 6.22796   3
  11  -9   0 12.2722 8.07144   4
  12  -9   0 -3.7079 7.75586   4
  12  -9   0 -10.546 10.4915   2
  12   9   0 -0.9430 5.70039   3
  13  -9   0 14.1182 9.91323   4
  13   9   0 27.9812 9.36383   3
   0 -10   0 10.5516 5.10375   2
   0 -10   0 9.57433 7.40202   5
   0 -10   0 6.46518 1.37718   4
   0  10   0 1.45031 3.58928   1
   0  10   0 5.02626 3.04073   3
   1 -10   0 289.207 14.3305   4
  -1 -10   0 286.728 18.5571   2
  -1 -10   0 291.141 12.6568   4
   1 -10   0 298.713 19.3966   2
  -1 -10   0 307.170 23.6126   5
   1 -10   0 294.069 21.6306   5
   1  10   0 291.230 16.9760   3
   1  10   0 274.771 12.6320   4
  -1  10   0 279.357 16.3594   3
   2 -10   0 418.532 20.3430   4
  -2 -10   0 407.012 23.0795   2
   2 -10   0 399.358 27.2028   5
  -2 -10   0 420.664 29.7266   5
   2 -10   0 405.097 25.0807   2
  -2  10   0 413.901 22.0350   3
   2  10   0 413.174 22.6868   3
  -3 -10   0 202.364 13.3291   2
   3 -10   0 188.166 16.2199   2
   3 -10   0 179.663 11.4321   4
  -3 -10   0 193.960 21.3329   5
   3 -10   0 202.792 17.0467   5
   3  10   0 202.202 13.3706   3
  -3  10   0 195.886 12.9638   3
  -4 -10   0 166.064 10.8060   2
   4 -10   0 167.871 14.7458   2
  -4 -10   0 157.551 21.2581   5
   4 -10   0 160.080 15.7980   5
   4 -10   0 174.225 11.3595   4
   4  10   0 167.257 12.2227   3
  -4  10   0 166.655 11.7215   3
  -5 -10   0 11.9039 13.0339   5
   5 -10   0 8.86802 6.70046   5
   5 -10   0 9.31164 7.31899   2
   5 -10   0 5.24520 3.82161   4
  -5 -10   0 11.4235 11.6297   1
   5  10   0 0.75341 3.83172   3
  -5  10   0 7.47671 4.65816   3
  -5  10   0 23.0719 15.0141   1
   5  10   0 10.9176 11.5800   1
  -6 -10   0 -2.8043 10.2951   1
   6 -10   0 5.14314 5.93991   2
  -6 -10   0 -1.4725 12.2815   5
   6 -10   0 2.84955 3.77649   4
   6 -10   0 7.28284 6.37049   5
  -6  10   0 5.12340 9.79914   1
   6  10   0 1.28572 3.43506   3
  -6  10   0 2.66624 4.85578   3
  -7 -10   0 36.8809 18.3506   1
  -7 -10   0 20.3563 12.8677   5
   7 -10   0 19.8422 9.29254   2
   7 -10   0 27.8933 6.20410   4
   7 -10   0 21.6954 8.10888   5
  -7  10   0 63.9433 20.3252   1
   7  10   0 28.6551 6.83116   3
   8 -10   0 75.0472 15.0697   2
   8 -10   0 85.5801 10.6698   4
  -8 -10   0 83.9831 18.4878   5
   8  10   0 86.9700 10.9385   3
  -9 -10   0 -7.3497 18.8353   1
   9 -10   0 3.68713 5.93239   4
   9 -10   0 5.43424 7.98691   2
   9  10   0 5.20972 4.35573   3
  10 -10   0 25.0520 8.56877   4
  10 -10   0 23.7170 12.7832   2
 -10 -10   0 33.9313 28.6601   1
  10  10   0 30.9580 7.69055   3
 -11 -10   0 162.740 45.6202   1
  11 -10   0 85.3839 18.6156   2
  11 -10   0 89.5918 13.7249   4
  11  10   0 69.9099 11.5441   3
   0 -11   0 -0.4875 4.65760   2
   0 -11   0 5.41409 6.58994   5
   0 -11   0 0.81339 1.07928   4
   0  11   0 -1.4650 3.66013   1
   0  11   0 -2.4857 2.59433   3
   1 -11   0 9.61012 6.53898   5
  -1 -11   0 7.82542 5.29086   2
   1 -11   0 7.92243 2.13572   4
   1 -11   0 9.06618 6.37001   2
  -1 -11   0 12.8991 9.40703   5
   1  11   0 1.38073 3.10092   3
  -1  11   0 5.11732 3.43708   3
   2 -11   0 625.908 28.7137   4
   2 -11   0 568.654 33.9383   2
  -2 -11   0 604.494 38.6136   5
   2 -11   0 579.583 36.9015   5
  -2 -11   0 611.581 32.3251   2
   2  11   0 619.973 43.0101   1
   2  11   0 632.167 31.7361   3
  -2  11   0 592.010 30.5341   3
  -2  11   0 588.520 41.8311   1
   3 -11   0 -0.8596 4.76675   5
  -3 -11   0 4.34415 4.50784   2
   3 -11   0 0.33483 2.60944   4
  -3 -11   0 13.9713 8.26360   1
  -3 -11   0 3.53019 10.9165   5
   3 -11   0 6.77373 6.44928   2
   3  11   0 2.23109 2.58678   3
  -3  11   0 -0.4509 3.29807   3
   3  11   0 16.2981 9.69691   1
   4 -11   0 136.480 9.66175   4
   4 -11   0 141.097 15.9937   5
   4 -11   0 144.495 15.4711   2
  -4 -11   0 87.7138 18.8046   1
  -4 -11   0 133.372 21.6168   5
  -4  11   0 105.146 18.3562   1
  -4  11   0 135.133 10.9732   3
   4  11   0 138.223 11.6892   3
  -5 -11   0 42.0513 15.9963   5
  -5 -11   0 7.78017 10.5243   1
   5 -11   0 43.1613 10.2245   5
   5  11   0 35.2417 6.73229   3
  -5  11   0 20.9894 5.46184   3
   5  11   0 8.83849 10.5647   1
   6 -11   0 35.3516 10.5956   2
  -6 -11   0 35.5882 15.0804   5
   6 -11   0 46.9249 7.17720   4
   6 -11   0 45.2621 11.2266   5
  -6  11   0 39.5683 7.40984   3
   6  11   0 36.6901 7.18465   3
   7 -11   0 6.74031 7.91457   5
   7 -11   0 6.18798 6.89829   2
   7 -11   0 11.5343 5.15327   4
  -7 -11   0 30.8166 18.1871   1
  -7 -11   0 -9.4463 13.5559   5
   7  11   0 9.23035 5.09755   3
   8 -11   0 29.9963 10.4570   2
  -8 -11   0 40.7021 22.0008   1
   8 -11   0 35.0292 7.59908   4
  -8 -11   0 37.2935 15.2218   5
   8  11   0 35.6559 7.72889   3
   9 -11   0 7.99776 10.9244   2
  -9 -11   0 27.7952 24.1450   1
   9 -11   0 9.49335 6.32100   4
   9  11   0 14.9127 5.75581   3
  10 -11   0 41.1095 9.69415   4
 -10 -11   0 36.9667 29.5529   1
  10 -11   0 26.6426 13.6873   2
  10  11   0 33.1114 9.18459   3
  11 -11   0 -0.0765 7.28891   4
  11 -11   0 -11.369 11.2730   2
   0 -12   0 14.7670 10.3408   5
   0 -12   0 10.0867 6.47969   2
   0  12   0 11.9996 4.39690   3
   0  12   0 15.2459 8.20147   1
  -1 -12   0 6.34039 9.92993   5
  -1 -12   0 2.69299 5.31449   2
   1 -12   0 -0.2319 8.26457   5
   1 -12   0 4.40476 6.07072   2
   1  12   0 -1.6033 2.92150   3
  -1  12   0 0.93279 5.11390   1
  -1  12   0 1.49699 3.25603   3
   1  12   0 -0.8208 4.12360   1
   2 -12   0 -0.7952 2.01761   4
  -2 -12   0 4.25645 11.0080   5
   2 -12   0 4.00280 6.21129   5
  -2 -12   0 -0.9738 5.34301   2
   2 -12   0 2.89657 4.86361   2
   2  12   0 -1.7519 2.34814   3
  -2  12   0 -0.0688 3.27564   3
   3 -12   0 152.539 15.9159   2
  -3 -12   0 120.670 11.5731   2
  -3 -12   0 144.934 21.8799   5
   3 -12   0 132.435 9.24060   4
   3 -12   0 142.366 15.9468   5
  -3 -12   0 101.033 19.4799   1
   3  12   0 127.000 11.4853   3
   3  12   0 110.083 20.2162   1
  -3  12   0 122.532 19.1825   1
  -3  12   0 129.459 11.1201   3
   4 -12   0 247.516 21.9076   5
   4 -12   0 234.032 20.4146   2
   4 -12   0 250.997 14.4332   4
  -4 -12   0 231.091 27.2478   5
  -4 -12   0 242.019 28.9670   1
  -4  12   0 232.911 15.5678   3
  -4  12   0 215.222 25.9710   1
   4  12   0 227.563 29.0757   1
   4  12   0 223.804 16.3837   3
   5 -12   0 38.9553 9.73972   2
  -5 -12   0 43.5210 16.2076   5
  -5 -12   0 25.5427 13.3035   1
   5 -12   0 31.4132 10.2493   5
   5 -12   0 38.2534 6.15610   4
   5  12   0 33.0803 6.68088   3
   5  12   0 25.8506 14.4844   1
  -5  12   0 41.5073 6.63816   3
   6 -12   0 222.349 14.4641   4
   6 -12   0 202.423 19.9667   5
  -6 -12   0 157.186 28.6051   1
   6 -12   0 203.002 18.9523   2
  -6 -12   0 163.194 25.2315   5
   6  12   0 216.220 15.8065   3
  -6  12   0 204.014 27.4386   1
   7 -12   0 38.6044 7.34290   4
  -7 -12   0 18.9785 15.2197   5
  -7 -12   0 47.4117 20.3225   1
   7 -12   0 33.7572 10.9218   5
   7 -12   0 37.6327 12.3458   2
   7  12   0 45.4764 8.96078   3
  -8 -12   0 -5.3642 13.2546   5
  -8 -12   0 -12.395 15.0926   1
   8 -12   0 21.1953 11.7699   2
   8 -12   0 20.4941 6.58836   4
   8  12   0 3.78192 5.72620   3
   9 -12   0 24.5670 7.40063   4
  -9 -12   0 31.6237 24.8951   1
   9 -12   0 4.66889 11.3050   2
   9  12   0 24.7022 7.89423   3
  12 -12   0 6.69456 8.07918   4
  12  12   0 5.50405 7.66356   3
   0 -13   0 2.92359 6.43971   2
   0 -13   0 -2.1289 7.17500   5
   0  13   0 -2.7266 3.46350   3
   0  13   0 -0.0717 5.90011   1
  -1 -13   0 226.780 18.4185   2
   1 -13   0 208.043 21.1308   5
  -1 -13   0 224.645 22.8273   5
   1 -13   0 207.293 18.4148   2
   1  13   0 232.954 15.8704   3
  -1  13   0 209.779 15.0903   3
  -1  13   0 215.861 24.3724   1
   1  13   0 222.094 24.9429   1
   2 -13   0 -0.0407 6.63506   2
   2 -13   0 -1.1118 6.43235   5
  -2 -13   0 -0.0360 5.89978   2
  -2 -13   0 0.42007 11.8983   5
  -2  13   0 2.78822 6.03594   1
  -2  13   0 -4.1862 3.12894   3
   2  13   0 1.62156 3.52433   3
   2  13   0 -0.7358 6.62263   1
  -3 -13   0 7.58631 7.63849   1
   3 -13   0 6.82061 2.92915   4
  -3 -13   0 5.06599 5.28381   2
   3 -13   0 8.89501 7.51852   5
  -3 -13   0 3.94186 12.3787   5
   3 -13   0 18.4778 8.52699   2
  -3  13   0 11.8992 4.71209   3
  -3  13   0 8.89216 7.18976   1
   3  13   0 4.58643 3.28997   3
   3  13   0 9.81593 10.2483   1
  -4 -13   0 279.302 31.4988   1
   4 -13   0 207.893 22.0857   5
  -4 -13   0 215.152 27.6869   5
   4 -13   0 219.936 20.8192   2
   4 -13   0 233.287 14.8134   4
   4  13   0 277.494 32.1759   1
  -4  13   0 256.658 16.3391   3
   4  13   0 228.715 16.7893   3
  -4  13   0 259.781 27.3477   1
   5 -13   0 342.718 27.3426   2
   5 -13   0 359.155 21.0292   4
  -5 -13   0 327.462 31.1931   5
   5 -13   0 356.344 28.7231   5
  -5  13   0 452.750 23.7947   3
   5  13   0 374.409 23.4373   3
   6 -13   0 33.6086 11.9043   5
   6 -13   0 38.4127 11.8869   2
   6 -13   0 32.5498 6.32663   4
  -6 -13   0 20.1710 13.0248   5
   6  13   0 33.7224 7.32530   3
   7 -13   0 60.4435 9.02348   4
   7 -13   0 55.9066 13.9574   5
   7 -13   0 59.6091 13.5694   2
  -7 -13   0 38.7783 18.5454   5
   7  13   0 61.2210 10.0102   3
   8 -13   0 20.2410 11.8387   2
   8 -13   0 28.2880 7.18002   4
  -8 -13   0 46.1238 23.5243   1
  -8 -13   0 -6.1201 14.4709   5
   8  13   0 20.5563 7.51617   3
   9 -13   0 31.2747 14.2819   2
  -9 -13   0 54.9933 29.2511   1
   9 -13   0 49.7131 9.37337   4
   9  13   0 48.2758 10.4462   3
  10 -13   0 1.09172 12.1149   2
  10 -13   0 13.3215 6.98677   4
   0 -14   0 241.707 24.1330   5
   0 -14   0 257.123 20.2763   2
   0  14   0 246.286 16.5972   3
  -1 -14   0 60.0136 10.9003   2
  -1 -14   0 57.0814 14.9653   5
   1 -14   0 59.6990 11.0889   2
   1 -14   0 49.6876 14.8460   5
   1  14   0 85.5372 16.6090   1
  -1  14   0 96.2045 16.7898   1
   1  14   0 67.1410 9.53315   3
  -1  14   0 70.6348 9.60371   3
   2 -14   0 51.0077 14.2563   5
  -2 -14   0 46.9919 9.71603   2
  -2 -14   0 61.0130 17.3785   5
   2 -14   0 46.0280 11.2976   2
   2  14   0 80.0578 17.4867   1
  -2  14   0 68.0270 9.22859   3
   2  14   0 57.7982 8.92269   3
   3 -14   0 25.3057 10.2997   5
  -3 -14   0 38.9095 14.4908   5
   3 -14   0 40.5515 9.86657   2
   3  14   0 26.5290 6.75854   3
  -3  14   0 44.0399 7.59928   3
   4 -14   0 12.0190 7.59558   2
  -4 -14   0 1.74748 11.2458   5
   4 -14   0 12.4978 10.6318   5
  -4  14   0 17.9976 5.84934   3
   4  14   0 11.5752 5.48179   3
   5 -14   0 22.6734 11.0620   2
   5 -14   0 36.5673 11.4271   5
   5 -14   0 39.2302 6.69113   4
  -5 -14   0 20.3494 16.7993   5
  -5 -14   0 57.6338 18.6457   1
   5  14   0 42.4366 8.54355   3
   5  14   0 80.3095 22.0203   1
   6 -14   0 3.62981 4.74798   4
   6 -14   0 -11.773 8.47201   5
  -6 -14   0 -13.323 14.4565   5
  -6 -14   0 -3.9874 10.8122   1
   6 -14   0 -5.1013 9.13066   2
   6  14   0 1.42354 4.02545   3
  -7 -14   0 -3.5567 16.0763   5
   7 -14   0 6.33097 9.98911   5
  -7 -14   0 -4.4627 13.1591   1
   7 -14   0 1.16288 10.5078   2
   7 -14   0 20.9751 6.04979   4
   7  14   0 11.8689 6.46725   3
   9 -14   0 17.3968 13.3779   2
  11 -14   0 27.0471 8.86416   4
  11  14   0 24.5902 9.55180   3
   0 -15   0 -6.7436 5.90469   2
   0 -15   0 -6.7968 10.3955   5
   0  15   0 1.95843 4.01238   3
  -1 -15   0 5.52807 12.2083   5
  -1 -15   0 1.23606 6.03864   2
   1 -15   0 14.9824 12.4376   5
   1 -15   0 2.16076 7.28760   2
  -1  15   0 10.6239 5.16854   3
   1  15   0 12.4407 4.57898   3
  -2 -15   0 91.0971 11.8668   2
  -2 -15   0 112.485 19.9273   1
  -2 -15   0 83.8821 20.6932   5
   2 -15   0 78.7956 14.2076   2
   2 -15   0 69.3964 17.1130   5
  -2  15   0 100.189 10.5633   3
   2  15   0 103.205 11.3035   3
   3 -15   0 34.2969 13.2656   5
  -3 -15   0 15.5874 16.0576   5
  -3 -15   0 44.6758 15.0890   1
   3 -15   0 22.2630 10.2207   2
   3  15   0 37.2666 7.99096   3
  -3  15   0 31.3327 6.75646   3
  -4 -15   0 6.48668 16.2587   5
  -4 -15   0 46.8474 16.0931   1
   4 -15   0 22.3650 12.4919   5
   4 -15   0 26.5435 10.9010   2
   4  15   0 26.1944 6.82509   3
  -4  15   0 28.7460 7.01686   3
   5 -15   0 51.6722 12.6911   2
  -5 -15   0 25.5387 14.9948   1
  -5 -15   0 43.1983 20.5164   5
   5 -15   0 57.1926 14.4340   5
   5  15   0 33.2142 18.3173   1
   5  15   0 68.7083 11.1234   3
   6 -15   0 98.1231 16.8004   2
   6 -15   0 101.787 19.2194   5
  -6 -15   0 74.8975 23.1494   5
   6  15   0 118.911 12.6082   3
  -7 -15   0 51.0796 22.5204   1
   7 -15   0 11.5878 12.0381   2
   0 -16   0 198.875 24.9932   5
   0 -16   0 181.409 19.5496   2
   0  16   0 285.716 24.5966   1
   0  16   0 239.727 17.6995   3
   1 -16   0 81.4757 18.3611   5
   1 -16   0 82.5522 14.6627   2
  -1 -16   0 74.6789 12.9723   2
  -1 -16   0 81.3722 21.3284   5
  -1  16   0 113.928 11.3445   3
   1  16   0 101.251 11.6504   3
   2 -16   0 37.8862 13.4358   5
  -2 -16   0 20.9787 16.7760   5
  -2 -16   0 54.9513 16.4751   1
   2 -16   0 24.2958 10.6119   2
   2  16   0 40.7273 8.40245   3
  -2  16   0 38.1928 7.84644   3
   3 -16   0 -2.3705 11.6833   5
  -3 -16   0 -2.3856 15.6162   5
   3 -16   0 6.97931 9.58470   2
  -3 -16   0 2.44002 7.58462   1
   3  16   0 0.78248 3.60548   3
  -3  16   0 2.33798 4.99309   3
   3  16   0 12.2913 10.6977   1
  -4 -16   0 81.5384 22.4503   1
   4  16   0 95.3145 23.3228   1
   5 -16   0 3.14965 11.2621   5
  -5 -16   0 27.0019 15.4596   1
  -5 -16   0 -6.3250 16.5481   5
   5  16   0 43.8003 17.7056   1
  -6 -16   0 0.64234 13.6344   5
   6 -16   0 6.42001 11.1411   2
  -6 -16   0 7.95770 13.4258   1
   6 -16   0 -4.2890 11.1248   5
   6  16   0 22.2443 8.11741   3
   7 -16   0 23.7636 14.3376   5
  -7 -16   0 -15.112 18.6810   5
  -7 -16   0 62.2661 24.9695   1
   7 -16   0 23.9070 13.5318   2
   7  16   0 37.6315 9.00689   3
  -9 -16   0 76.3067 34.7399   1
   0 -17   0 -5.6524 7.48535   2
   0 -17   0 -10.031 13.8274   5
   1 -17   0 97.9325 16.6577   2
  -1 -17   0 139.316 16.3418   2
  -1 -17   0 123.749 25.6199   5
   1 -17   0 101.218 23.2715   5
  -1  17   0 127.311 12.9848   3
   1  17   0 137.401 13.8992   3
  -2 -17   0 -8.1089 15.6844   5
   2 -17   0 12.9561 14.3917   5
   2  17   0 12.4816 5.87207   3
  -2  17   0 14.3136 5.68920   3
  -3 -17   0 61.2891 18.9735   1
  -3 -17   0 5.14283 17.9838   5
  -4 -17   0 131.686 25.9250   1
   5 -17   0 46.7818 14.8229   2
  -5 -17   0 -1.1078 20.0653   5
  -5 -17   0 25.2791 16.0056   1
   5 -17   0 29.1432 15.9056   5
   5  17   0 61.4741 21.8662   1
   5  17   0 55.7217 11.1801   3
  -6 -17   0 26.3593 22.9780   5
   6 -17   0 61.7339 16.7273   2
   6 -17   0 53.7211 18.4123   5
   6  17   0 89.6165 13.8032   3
   0 -18   0 64.0303 13.8278   2
   0 -18   0 64.1202 18.9377   5
   0  18   0 67.7766 10.7663   3
  -4 -18   0 62.1834 21.3673   1
   4  18   0 28.7137 8.82237   3
  -5 -18   0 -31.766 18.1583   5
   5 -18   0 -13.041 13.2357   5
   5  18   0 25.0679 13.5841   1
  -6 -18   0 27.5227 20.1093   1
  -2 -19   0 13.8142 16.3706   5
   2 -19   0 20.6847 11.9469   2
   2 -19   0 11.9320 13.7175   5
  -2 -19   0 49.1823 17.1060   1
   2  19   0 37.7043 9.20617   3
  -2  19   0 33.7925 8.30366   3
   5 -19   0 9.92647 13.4717   2
   5 -19   0 -1.0996 16.2455   5
  -5 -19   0 48.7674 22.0712   1
   0 -21   0 -36.873 19.9067   5
   0  21   0 12.8369 5.78230   3
   1 -21   0 -23.594 19.5696   5
   1 -21   0 5.87442 14.7713   2
  -1 -21   0 -41.584 19.9987   5
   1  21   0 15.9549 6.87549   3
   2 -21   0 -19.434 19.2969   5
  -2 -21   0 -40.807 20.9285   5
   2 -21   0 4.66032 12.2803   2
   2  21   0 22.1771 8.05793   3
   3 -21   0 -29.880 18.2187   5
  -3 -21   0 -50.234 21.0675   5
   3 -21   0 -6.2737 8.17080   2
   3  21   0 7.23454 6.61693   3
  14   0  -1 4.50557 7.34537   4
 -14   0   1 -0.0104 24.9486   1
 -13   0   1 71.3925 34.8709   1
  13   0  -1 9.85310 7.24928   4
  12   0  -1 -2.5122 5.64463   4
 -12   0   1 0.01327 21.6552   1
  11   0  -1 63.8308 10.7107   4
 -11   0   1 112.654 35.4300   1
 -10   0   1 -2.6121 19.9451   1
  10   0  -1 1.93818 4.10662   3
  10   0  -1 3.15072 4.84735   4
   9   0  -1 112.573 10.8449   4
   9   0  -1 131.264 11.3214   2
   9   0  -1 115.487 9.95063   3
   8   0  -1 -0.9921 2.82886   2
   8   0  -1 -0.4189 2.32354   3
  -8   0   1 6.74927 20.2877   1
   8   0  -1 3.24208 4.02742   4
  -8   0   1 4.33308 3.09812   5
   7   0  -1 428.455 21.2501   4
   7   0  -1 373.981 20.4959   3
  -7   0   1 378.607 20.9550   5
   6   0  -1 1.71289 1.62524   3
   6   0  -1 0.00094 1.73194   4
  -6   0   1 0.35783 2.10530   5
   6   0  -1 -0.2911 1.89794   2
  -5   0   1 1643.64 72.5163   5
   5   0  -1 1613.67 72.0008   4
   5   0  -1 1575.25 71.9316   2
   5   0  -1 1636.89 71.7151   3
   4   0  -1 0.50631 1.63200   4
   4   0  -1 0.87234 1.25145   2
  -4   0   1 2.06029 9.70986   1
   4   0  -1 0.45314 1.13814   3
  -4   0   1 -1.1969 1.81229   5
   3   0  -1 1867.97 79.7526   4
   3   0  -1 1911.44 79.5377   3
  -3   0   1 1836.41 80.4279   5
   3   0  -1 1702.99 79.5844   2
  -2   0   1 6.88622 6.48594   1
   2   0  -1 -0.7528 0.84601   4
   2   0  -1 0.30589 0.57716   3
   2   0  -1 0.02652 0.70111   2
  -2   0   1 -0.9583 1.59935   5
  -1   0   1 13.2752 1.58009   5
   1   0  -1 12.7421 0.89000   3
  -1   0   1 7.80639 2.91419   1
   1   0  -1 9.42829 1.00918   2
   1   0  -1 13.7739 1.11953   4
  -1   0   1 13.1481 1.24106   2
   0   0  -1 -0.0908 0.08825   3
   0   0   1 0.36881 0.14687   5
   0   0   1 -0.0694 0.07906   3
   0   0   1 0.09558 0.07343   2
   0   0   1 0.11056 0.09064   4
   1   0   1 4568.96 191.068   4
   1   0   1 4099.58 190.564   2
   1   0   1 4560.90 191.908   3
   2   0   1 0.31494 1.07582   4
  -2   0  -1 3.80978 5.89997   1
   2   0   1 -0.3190 0.71290   3
   2   0   1 1.50452 1.22213   2
  -3   0  -1 2143.39 90.9747   5
   3   0   1 2154.30 91.8187   4
   3   0   1 2145.71 91.8339   2
   3   0   1 2155.44 91.9404   3
  -3   0  -1 1942.93 102.376   1
  -4   0  -1 -0.3580 0.97910   5
   4   0   1 1.02056 1.79929   2
   4   0   1 -0.5493 1.17279   3
  -4   0  -1 9.48952 10.3774   1
   4   0   1 -0.7580 1.10620   4
   5   0   1 57.7660 5.42402   3
   5   0   1 59.9094 5.76678   2
  -5   0  -1 59.4468 4.65972   5
   5   0   1 64.3130 5.84370   4
  -6   0  -1 0.79972 1.38681   5
   6   0   1 -3.7550 2.28551   2
  -6   0  -1 1.84585 13.9803   1
   6   0   1 -0.7902 2.38214   4
   6   0   1 -0.2515 1.84671   3
  -7   0  -1 6.46799 2.23722   5
   7   0   1 6.63907 3.18171   4
   7   0   1 12.2141 4.37540   2
  -8   0  -1 15.5710 22.1995   1
   8   0   1 -0.8519 3.60307   4
   8   0   1 -0.8100 2.67858   3
   8   0   1 1.43206 4.04612   2
   9   0   1 -2.7483 3.48403   3
   9   0   1 2.96471 4.41880   4
  -9   0  -1 11.6254 22.2283   1
  10   0   1 0.92553 3.92356   3
 -10   0  -1 7.38584 16.7774   1
  10   0   1 8.16762 5.41131   4
  11   0   1 159.941 14.4476   4
  11   0   1 146.639 13.7954   3
 -11   0  -1 128.051 37.4047   1
 -12   0  -1 2.45598 24.4253   1
  12   0   1 -2.4900 5.44524   4
 -13   0  -1 121.284 37.5072   1
  13   0   1 59.2005 11.6628   4
  14   0   1 1.95194 7.18449   4
 -14   0  -1 -1.4430 26.7747   1
  14  -1  -1 2.29360 5.78799   4
 -14  -1   1 -0.7869 26.7892   1
  14   1  -1 2.02988 6.68537   4
 -14   1   1 1.08524 22.9524   1
 -13  -1   1 157.313 44.8485   1
 -13   1   1 199.542 48.6618   1
  12  -1  -1 48.7877 9.42186   4
 -12  -1   1 52.1383 30.6004   1
 -12   1   1 48.2807 24.3904   1
  12   1  -1 59.0275 10.3591   4
 -11  -1   1 -9.8635 21.1026   1
  11  -1  -1 7.40488 6.44970   4
  11   1  -1 4.41093 4.73717   4
  11   1  -1 6.64334 4.99813   3
 -11   1   1 -0.6629 19.9854   1
  10  -1  -1 12.0181 5.83314   4
 -10  -1   1 9.80599 21.7904   1
  10  -1  -1 8.87888 4.52403   3
  10   1  -1 8.35734 4.59674   3
 -10   1   1 17.5606 21.5126   1
  10   1  -1 -0.9938 4.42299   4
  -9  -1   1 104.645 31.2343   1
   9  -1  -1 47.2412 7.90528   2
   9  -1  -1 43.8062 6.87705   3
   9  -1  -1 48.3515 7.93732   4
   9   1  -1 41.4868 6.56878   3
   9   1  -1 41.4230 7.37102   4
  -8  -1   1 9.35996 3.84288   5
   8  -1  -1 6.47530 4.16321   2
   8  -1  -1 4.61927 3.21959   3
  -8  -1   1 -0.4662 20.2758   1
   8  -1  -1 15.3478 5.12679   4
  -8   1   1 9.74368 20.3921   1
  -8   1   1 10.1477 3.64823   5
   8   1  -1 8.31798 3.58188   4
   8   1  -1 11.7619 4.15459   2
   8   1  -1 3.30376 2.93723   3
   7  -1  -1 280.223 17.2397   2
  -7  -1   1 269.755 16.7211   5
   7  -1  -1 281.048 16.9817   4
  -7  -1   1 348.242 43.3315   1
   7  -1  -1 294.038 16.3299   3
   7   1  -1 297.269 16.6269   3
  -7   1   1 285.671 16.6323   5
  -7   1   1 330.732 42.5783   1
   7   1  -1 294.973 16.4005   2
   7   1  -1 303.320 16.6729   4
  -6  -1   1 545.026 27.8176   5
   6  -1  -1 555.490 27.3961   4
   6  -1  -1 567.832 28.0440   2
   6  -1  -1 537.958 26.7064   3
  -6   1   1 554.724 27.5559   5
   6   1  -1 551.196 27.1767   3
   6   1  -1 594.658 27.0811   2
   6   1  -1 534.519 27.0464   4
   5  -1  -1 99.8791 6.32480   3
   5  -1  -1 86.4297 6.90459   4
   5  -1  -1 91.2093 7.03933   2
  -5  -1   1 79.5774 7.51116   5
  -5  -1   1 114.045 23.3830   1
  -5   1   1 81.5238 6.85632   5
   5   1  -1 83.7360 6.40845   3
   5   1  -1 93.7014 6.24145   2
   5   1  -1 83.9571 6.58178   4
   4  -1  -1 77.2274 5.64610   4
   4  -1  -1 78.3481 5.00251   3
   4  -1  -1 79.2386 5.80964   2
  -4  -1   1 80.5585 17.5290   1
  -4  -1   1 73.7543 6.64102   5
   4   1  -1 76.9644 5.42418   4
  -4   1   1 72.4359 15.1154   1
   4   1  -1 76.3154 5.31070   3
   4   1  -1 71.4304 4.86371   2
  -4   1   1 72.2164 5.67558   5
   3  -1  -1 102.912 5.54253   3
  -3  -1   1 97.8406 7.50721   5
  -3  -1   1 91.8805 14.0955   1
   3  -1  -1 97.8355 6.11238   4
   3  -1  -1 100.180 6.27456   2
  -3   1   1 98.4740 6.56467   5
   3   1  -1 103.862 5.95027   3
   3   1  -1 103.525 5.88107   4
   3   1  -1 95.8036 5.40272   2
  -3   1   1 85.3549 14.3602   1
   2  -1  -1 94.7715 5.52293   4
  -2  -1   1 98.7483 7.28595   5
   2  -1  -1 97.0645 5.02736   3
  -2  -1   1 101.621 5.35234   2
   2  -1  -1 94.7388 5.75130   2
   2   1  -1 95.3787 5.44030   3
   2   1  -1 116.044 5.23283   2
  -2   1   1 110.877 13.6902   1
  -2   1   1 97.7463 6.07182   5
   2   1  -1 103.834 5.38383   4
   1  -1  -1 1345.28 66.4370   2
   1  -1  -1 1627.60 66.2727   4
  -1  -1   1 1638.85 67.7689   5
  -1  -1   1 1533.32 66.2421   2
   1   1  -1 1528.76 66.0672   4
  -1   1   1 1561.31 66.9481   5
   1   1  -1 1531.73 66.3258   3
   0  -1   1 1933.22 77.5708   5
   0  -1  -1 1951.85 78.1182   5
   0  -1   1 1905.10 77.4825   4
   0  -1  -1 1759.47 76.9104   4
   0  -1  -1 1533.63 76.3730   2
   0  -1   1 1920.86 76.9890   2
   0  -1   1 1545.93 80.5721   1
   0   1  -1 1891.38 76.8267   3
   0   1   1 1694.37 76.8576   4
   0   1  -1 1574.05 79.5166   1
   0   1   1 1769.11 77.4961   3
   0   1   1 1959.62 77.0904   5
   0   1   1 1536.89 78.1622   1
   0   1   1 1977.12 76.6549   2
   1  -1   1 1785.95 78.8100   3
   1  -1   1 1821.91 78.8289   5
   1  -1   1 1877.26 78.7307   4
   1  -1   1 1768.87 79.2259   2
  -1  -1  -1 1798.13 78.8785   5
   1   1   1 1852.39 78.8226   3
  -1   1  -1 1860.90 78.8963   3
   1   1   1 1844.21 78.3951   4
   2  -1   1 4027.84 166.036   4
  -2  -1  -1 3304.74 172.222   1
  -2  -1  -1 3940.52 168.259   5
   2  -1   1 3871.26 166.480   2
   2  -1   1 3944.14 168.640   5
   2  -1   1 3858.44 167.273   3
  -2   1  -1 3873.30 168.651   5
   2   1   1 3952.67 166.145   3
   2   1   1 3862.98 167.397   2
   2   1   1 3972.35 165.687   4
   3  -1   1 105.530 6.90615   2
   3  -1   1 103.418 6.30307   3
   3  -1   1 105.706 6.32232   4
   3  -1   1 109.198 5.75279   5
  -3  -1  -1 102.193 6.86042   5
   3   1   1 101.189 6.38281   3
   3   1   1 104.129 5.79680   2
   3   1   1 104.070 6.16011   4
  -3   1  -1 83.2151 16.8670   1
  -3   1  -1 102.785 5.65995   5
   4  -1   1 41.0003 4.71184   2
   4  -1   1 38.9025 3.17143   5
   4  -1   1 32.4729 4.07432   4
   4  -1   1 35.0592 3.68043   3
  -4  -1  -1 34.4703 3.94932   5
  -4  -1  -1 35.8826 12.4973   1
   4   1   1 37.6610 3.84372   3
   4   1   1 35.7779 3.78031   4
   4   1   1 36.4163 3.55843   2
  -4   1  -1 33.5538 13.3343   1
  -4   1  -1 37.2529 3.08710   5
   5  -1   1 2.70346 2.69623   2
   5  -1   1 3.17286 2.67577   4
  -5  -1  -1 6.39030 9.54988   1
   5  -1   1 0.98461 1.96108   3
  -5  -1  -1 0.70220 2.11963   5
   5   1   1 -1.1622 2.04212   2
  -5   1  -1 -0.3928 1.46677   5
   5   1   1 -1.7452 1.18211   3
  -5   1  -1 -1.5529 12.4022   1
   5   1   1 0.33730 1.73301   4
   6  -1   1 307.560 15.3125   5
   6  -1   1 284.760 16.5013   4
  -6  -1  -1 282.835 15.3281   5
   6  -1   1 304.468 16.4845   3
   6  -1   1 303.746 17.2391   2
   6   1   1 305.515 16.0006   2
   6   1   1 288.943 16.2534   4
   6   1   1 290.430 16.5032   3
  -6   1  -1 311.930 15.2882   5
   7  -1   1 33.0456 6.15421   2
   7  -1   1 32.4872 5.94882   4
   7  -1   1 27.5377 4.94632   3
  -7  -1  -1 50.1297 23.6234   1
  -7  -1  -1 30.3251 4.27180   5
   7  -1   1 31.0996 3.88671   5
  -7   1  -1 66.9045 24.8187   1
   7   1   1 23.9797 5.06570   4
  -7   1  -1 29.7080 3.80555   5
   7   1   1 29.0366 5.10908   3
   7   1   1 33.6593 5.48704   2
  -8  -1  -1 158.293 38.5501   1
   8  -1   1 84.2162 9.15859   4
   8  -1   1 94.1550 8.75541   3
   8  -1   1 81.6046 9.90786   2
   8   1   1 79.0051 8.24467   3
   8   1   1 80.7375 8.68390   4
   8   1   1 86.0444 8.66044   2
  -8   1  -1 130.074 32.4161   1
   9  -1   1 178.116 13.8970   4
   9  -1   1 173.105 13.3146   3
   9  -1   1 186.040 14.9879   2
   9   1   1 176.562 13.6846   3
   9   1   1 191.313 13.7157   4
  10  -1   1 346.961 21.3424   3
  10  -1   1 349.178 21.8130   4
  10   1   1 333.042 21.5191   3
  10   1   1 331.055 20.7184   4
  11  -1   1 3.13696 5.48807   3
  11  -1   1 6.45255 6.23386   4
 -11  -1  -1 30.4783 27.8554   1
 -11   1  -1 15.0931 6.50346   3
 -11   1  -1 35.7506 26.0019   1
  11   1   1 4.80626 5.39433   4
  11   1   1 -0.6498 5.20809   3
 -12  -1  -1 27.6789 28.0236   1
  12  -1   1 13.3739 7.27904   4
  12   1   1 -0.5939 5.77626   3
  12   1   1 5.54879 6.01468   4
 -12   1  -1 26.8029 26.2872   1
 -13  -1  -1 -3.6579 26.9171   1
  13  -1   1 1.70937 7.13475   4
  13   1   1 4.52477 6.84853   4
 -13   1  -1 16.3575 26.6986   1
 -14  -1  -1 9.95185 35.1241   1
  14  -1   1 0.70259 7.62286   4
 -14   1  -1 44.6794 33.2907   1
  14   1   1 9.21161 7.75478   4
 -14  -2   1 76.0299 40.3597   1
 -14   2   1 94.0031 37.6420   1
  13  -2  -1 -2.3750 6.75647   4
 -13  -2   1 3.70764 28.4407   1
 -13   2   1 16.0637 24.0258   1
  13   2  -1 -1.7387 5.80425   4
 -12  -2   1 42.6666 30.6019   1
  12  -2  -1 11.7566 7.41586   4
 -12   2   1 51.2950 27.6293   1
  11  -2  -1 -6.1307 5.71028   4
 -11  -2   1 -5.7330 22.6230   1
  11   2  -1 -2.5038 3.67267   3
  11   2  -1 0.68987 4.98525   4
  10  -2  -1 286.369 18.8523   4
  10  -2  -1 261.834 19.7255   2
  10   2  -1 295.623 18.6239   3
  10   2  -1 288.710 18.7348   4
   9  -2  -1 81.0035 10.4966   2
   9  -2  -1 64.0692 9.31998   4
   9  -2  -1 69.3153 7.75044   3
  -9  -2   1 45.8674 26.1005   1
  -9   2   1 82.6904 7.93369   3
   9   2  -1 84.0650 8.50204   3
  -9   2   1 66.1209 26.2374   1
   9   2  -1 66.4179 8.75400   4
  -8  -2   1 173.804 12.6353   5
   8  -2  -1 168.895 12.9557   4
   8  -2  -1 171.918 12.2325   5
   8  -2  -1 173.852 11.9489   3
   8  -2  -1 184.674 13.7973   2
   8   2  -1 179.820 11.7523   2
   8   2  -1 172.823 12.3065   4
  -8   2   1 181.080 12.1617   5
   8   2  -1 175.870 12.2742   3
   7  -2  -1 41.2656 6.88193   2
   7  -2  -1 37.0527 5.69455   4
   7  -2  -1 46.0748 5.31224   3
  -7  -2   1 52.1836 23.1439   1
  -7  -2   1 39.6531 6.65384   5
   7   2  -1 37.6292 5.71530   4
   7   2  -1 33.5702 5.32817   3
   7   2  -1 35.0636 4.87049   2
  -7   2   1 20.8420 20.1895   1
  -7   2   1 31.0349 5.05168   5
   6  -2  -1 269.188 14.1908   3
   6  -2  -1 272.481 15.1495   4
   6  -2  -1 254.616 15.6256   2
  -6  -2   1 265.585 16.0061   5
  -6  -2   1 205.969 31.8703   1
   6   2  -1 264.363 14.5458   4
   6   2  -1 248.440 13.6448   2
  -6   2   1 269.428 15.1064   5
   6   2  -1 274.348 14.9179   3
   5  -2  -1 1396.99 62.0728   4
  -5  -2   1 1378.76 63.4137   5
   5  -2  -1 1387.25 62.9437   2
   5  -2  -1 1405.39 61.3325   3
  -5   2   1 1386.92 62.4957   5
   5   2  -1 1380.34 62.0187   3
   5   2  -1 1384.50 61.5638   4
   5   2  -1 1311.93 60.7347   2
   4  -2  -1 434.009 21.8714   4
   4  -2  -1 472.219 22.8357   2
   4  -2  -1 442.324 21.2120   3
  -4  -2   1 453.781 23.8779   5
   4   2  -1 452.073 21.9825   3
   4   2  -1 435.178 21.3930   4
  -4   2   1 435.786 22.3538   5
   4   2  -1 497.540 20.9176   2
  -3  -2   1 208.898 13.2063   5
  -3  -2   1 214.786 9.92523   2
   3  -2  -1 212.442 11.3751   2
   3  -2  -1 200.272 9.94561   3
  -3  -2   1 197.049 18.6139   1
   3  -2  -1 214.141 10.6946   4
  -3   2   1 179.980 20.1995   1
   3   2  -1 196.776 10.5583   3
   3   2  -1 172.776 9.47847   2
  -3   2   1 207.212 11.2482   5
  -3   2   1 212.252 10.1165   3
   3   2  -1 205.327 10.1398   4
   2  -2  -1 236.531 12.2387   5
  -2  -2   1 219.251 10.7431   2
   2  -2  -1 205.907 11.7300   2
  -2  -2   1 247.401 14.5356   5
   2  -2  -1 235.667 11.2778   4
   2   2  -1 223.502 11.3578   3
  -2   2   1 223.193 12.0407   5
   2   2  -1 240.145 10.8293   4
  -2   2   1 245.919 10.9065   3
  -1  -2   1 460.178 26.4913   1
  -1  -2   1 560.450 26.0497   5
  -1  -2   1 579.186 24.0376   2
   1  -2  -1 565.321 23.6742   4
   1  -2  -1 556.438 24.9993   5
   1   2  -1 522.852 24.0262   3
  -1   2   1 514.820 23.4619   3
  -1   2   1 539.580 24.8466   5
   1   2  -1 527.800 23.3250   4
   0  -2  -1 1872.16 79.2919   4
   0  -2   1 1789.68 80.2717   2
   0  -2  -1 1911.07 80.7422   5
   0  -2   1 1830.48 81.1494   5
   0  -2   1 1904.77 79.3137   4
   0   2  -1 1774.04 79.9355   3
   0   2   1 1845.02 79.5113   3
   1  -2   1 1094.27 48.9182   2
  -1  -2  -1 1037.80 47.3312   2
  -1  -2  -1 938.094 51.6719   1
   1  -2   1 1140.66 48.9405   5
   1  -2   1 1139.50 47.9324   4
  -1  -2  -1 1135.67 49.0216   5
   1   2   1 1132.04 48.1613   3
  -1   2  -1 1153.84 48.4129   3
   1   2   1 1128.38 47.2723   4
   2  -2   1 346.455 16.7623   3
   2  -2   1 353.516 17.6865   2
  -2  -2  -1 351.061 17.7798   5
   2  -2   1 354.848 16.6796   4
   2  -2   1 353.372 16.9342   5
   2   2   1 359.057 16.8837   3
   2   2   1 355.029 16.0586   4
  -2   2  -1 352.477 16.8453   3
   3  -2   1 290.364 14.6985   4
   3  -2   1 284.412 14.6450   3
  -3  -2  -1 334.596 24.3684   1
  -3  -2  -1 312.138 16.4464   5
   3  -2   1 293.280 15.6941   2
   3  -2   1 284.039 14.5096   5
  -3   2  -1 304.704 26.1476   1
  -3   2  -1 281.996 14.7580   3
   3   2   1 292.064 14.9053   3
   3   2   1 303.220 13.3333   2
   3   2   1 285.663 14.1519   4
   4  -2   1 650.936 29.9355   4
  -4  -2  -1 627.676 30.5967   5
   4  -2   1 632.706 29.4241   5
   4  -2   1 654.197 30.9432   2
   4  -2   1 626.050 29.7489   3
  -4   2  -1 679.567 29.5167   5
   4   2   1 609.846 29.9726   3
   4   2   1 629.932 28.4354   2
  -4   2  -1 625.832 29.8459   3
   4   2   1 625.486 29.3035   4
   5  -2   1 243.591 13.9197   4
  -5  -2  -1 241.202 14.2486   5
   5  -2   1 238.566 13.7500   3
   5  -2   1 246.392 13.2699   5
  -5  -2  -1 284.295 28.6582   1
   5  -2   1 252.621 15.0043   2
   5   2   1 265.413 12.8412   2
  -5   2  -1 252.482 13.2405   5
   5   2   1 260.715 14.3407   3
   5   2   1 241.317 13.5104   4
  -5   2  -1 273.907 31.2595   1
  -5   2  -1 250.731 14.0019   3
   6  -2   1 10.1446 2.91053   3
   6  -2   1 7.98339 3.42070   4
  -6  -2  -1 10.4392 3.41455   5
   6  -2   1 8.24716 2.41728   5
   6  -2   1 4.20804 3.38262   2
  -6  -2  -1 33.0179 17.1233   1
  -6   2  -1 35.0137 17.7946   1
   6   2   1 6.31322 2.74991   3
   6   2   1 7.34100 2.61204   2
  -6   2  -1 10.4313 2.48378   5
   6   2   1 4.84437 2.30481   4
  -7  -2  -1 47.4282 5.95617   5
   7  -2   1 60.3278 7.10172   3
   7  -2   1 59.1838 8.25834   2
   7  -2   1 48.9601 7.10288   4
   7  -2   1 48.9631 5.09952   5
   7   2   1 51.9929 5.94099   2
  -7   2  -1 52.2643 5.20447   5
   7   2   1 51.0173 6.57768   4
   7   2   1 44.3657 6.29790   3
   8  -2   1 168.354 12.7513   3
  -8  -2  -1 258.937 42.9860   1
   8  -2   1 176.890 14.2780   2
   8  -2   1 170.142 12.6826   4
  -8   2  -1 239.951 41.7662   1
  -8   2  -1 176.328 12.6384   3
   8   2   1 176.163 12.6074   4
   8   2   1 170.212 12.7191   3
   9  -2   1 12.3193 5.58359   4
   9  -2   1 15.2810 4.81990   3
  -9  -2  -1 27.8514 20.1825   1
   9  -2   1 17.8511 6.83651   2
   9   2   1 15.1117 5.00504   3
  -9   2  -1 23.2775 5.23227   3
   9   2   1 15.1476 5.09934   4
  -9   2  -1 29.6511 18.9806   1
  10  -2   1 28.1404 6.61674   4
 -10  -2  -1 21.3910 20.5662   1
  10  -2   1 25.6503 6.59849   3
  10   2   1 29.3641 6.67250   4
 -10   2  -1 32.2511 23.4353   1
 -10   2  -1 31.4203 6.54236   3
  10   2   1 23.7505 6.01395   3
  11  -2   1 11.2138 6.95459   4
 -11  -2  -1 23.1609 27.8899   1
  11   2   1 15.7140 6.33658   4
  11   2   1 13.2388 5.52708   3
 -11   2  -1 15.7289 22.6661   1
  12  -2   1 70.1623 11.7388   4
 -12  -2  -1 106.218 39.7054   1
  12   2   1 71.1043 11.0482   3
  12   2   1 74.0726 11.0979   4
  13  -2   1 -9.6691 6.82244   4
 -13  -2  -1 9.32880 30.4093   1
  13   2   1 -1.0880 5.78788   4
 -14  -2  -1 -6.7773 32.2571   1
  14  -2   1 8.14682 8.69438   4
  14   2   1 2.68009 6.37525   4
 -14  -3   1 -22.871 28.5530   1
  14  -3  -1 -0.5739 8.11162   4
  14   3  -1 0.18624 5.91229   4
  13  -3  -1 -14.949 6.67194   4
 -13  -3   1 -18.890 26.2513   1
  13   3  -1 -3.0694 5.58252   4
 -12  -3   1 26.0069 24.3751   1
  12  -3  -1 13.4118 6.63454   4
  12   3  -1 6.70836 5.78994   4
 -12   3   1 35.1552 25.5312   1
 -11  -3   1 26.7834 27.6900   1
  11  -3  -1 33.0958 8.20671   4
  11   3  -1 28.6719 7.00590   4
  11   3  -1 25.8876 6.76606   3
 -11   3   1 33.9736 23.2440   1
  10  -3  -1 -7.2441 4.49008   2
 -10  -3   1 2.95611 22.7387   1
  10  -3  -1 -2.8022 4.90939   4
  10   3  -1 1.15346 4.35332   4
 -10   3   1 6.57785 14.0306   1
  10   3  -1 -1.7153 3.26827   3
  -9  -3   1 116.280 33.0780   1
   9  -3  -1 111.152 11.3763   4
   9  -3  -1 109.967 10.1297   3
   9  -3  -1 123.737 13.1697   2
   9   3  -1 108.388 10.2065   3
   9   3  -1 109.619 10.1858   4
  -9   3   1 125.526 10.2081   3
  -9   3   1 144.491 29.6856   1
   8  -3  -1 223.703 14.8048   5
   8  -3  -1 221.501 15.4745   4
   8  -3  -1 223.294 14.3363   3
  -8  -3   1 217.685 15.6509   5
  -8  -3   1 283.237 44.0659   1
   8  -3  -1 204.508 16.0924   2
  -8   3   1 219.338 14.1993   3
  -8   3   1 218.454 14.6653   5
   8   3  -1 229.267 14.9345   3
  -8   3   1 293.967 43.3441   1
   8   3  -1 236.020 14.6054   4
   7  -3  -1 157.353 11.2828   4
   7  -3  -1 142.205 9.82325   3
  -7  -3   1 129.658 11.8729   5
   7  -3  -1 155.984 12.1269   2
   7  -3  -1 140.580 10.6103   5
   7   3  -1 142.443 8.89292   2
   7   3  -1 133.680 9.90255   4
   7   3  -1 138.149 10.2991   3
  -7   3   1 127.603 10.2374   5
  -7   3   1 136.565 9.62458   3
  -6  -3   1 216.809 28.7293   1
   6  -3  -1 214.944 12.4446   3
   6  -3  -1 226.006 14.6836   2
   6  -3  -1 213.686 13.1931   4
   6  -3  -1 225.523 13.8247   5
  -6  -3   1 223.661 15.5207   5
  -6   3   1 217.929 30.9354   1
   6   3  -1 227.031 13.4087   3
   6   3  -1 221.343 11.6431   2
  -6   3   1 223.974 13.7655   5
  -6   3   1 220.909 12.6880   3
   6   3  -1 226.853 12.7790   4
   5  -3  -1 1405.69 63.3551   2
  -5  -3   1 1363.25 64.3107   5
   5  -3  -1 1378.79 62.8954   5
   5  -3  -1 1326.10 61.7786   4
   5  -3  -1 1320.96 61.0176   3
  -5  -3   1 1364.38 79.8362   1
  -5   3   1 1347.56 62.6260   5
   5   3  -1 1368.43 62.0809   3
  -5   3   1 1411.31 80.7871   1
  -5   3   1 1406.89 61.2665   3
   5   3  -1 1382.81 60.1363   2
   5   3  -1 1387.35 61.1756   4
   4  -3  -1 0.06319 1.46108   4
   4  -3  -1 0.26875 2.37796   2
   4  -3  -1 0.18168 1.70471   5
  -4   3   1 -1.1314 1.64676   5
   4   3  -1 1.81283 1.48855   4
  -4   3   1 7.68294 7.21376   1
   4   3  -1 1.28463 1.51729   3
   3  -3  -1 885.931 40.3691   4
   3  -3  -1 899.146 41.5920   2
   3  -3  -1 900.820 41.7759   5
  -3  -3   1 876.810 50.3212   1
  -3  -3   1 902.317 39.4415   2
  -3  -3   1 924.949 43.7495   5
  -3   3   1 870.711 41.5245   5
   3   3  -1 885.343 40.6904   3
   3   3  -1 929.196 39.7646   4
  -3   3   1 822.803 50.9582   1
  -3   3   1 973.971 40.1259   3
   2  -3  -1 44.8166 3.56790   4
   2  -3  -1 45.0978 4.48252   5
  -2  -3   1 69.5557 8.90243   5
   2  -3  -1 47.0089 4.24438   2
  -2  -3   1 46.4914 3.46487   2
  -2   3   1 50.8261 3.80328   3
  -2   3   1 46.1457 4.47939   5
   2   3  -1 49.8441 2.99208   4
   2   3  -1 45.0100 3.81079   3
   1  -3  -1 125.744 7.45185   2
  -1  -3   1 131.743 7.28284   2
   1  -3  -1 127.666 6.32542   4
  -1  -3   1 143.571 10.3975   5
  -1  -3   1 124.259 5.91333   4
   1  -3  -1 125.881 8.04204   5
   1   3  -1 117.467 5.83715   4
  -1   3   1 124.948 7.98680   5
  -1   3   1 140.156 11.7717   1
  -1   3   1 118.846 6.43165   3
   1   3  -1 117.659 6.85967   3
   0  -3  -1 94.4771 4.27713   4
   0  -3   1 91.4377 6.21210   2
   0  -3  -1 99.6420 6.64300   5
   0  -3   1 93.2332 4.63362   4
   0  -3   1 98.6519 7.11455   5
   0  -3  -1 87.0811 5.36350   2
   0   3  -1 88.8238 5.52664   3
   0   3   1 92.4618 5.01463   3
   0   3  -1 85.9111 7.24713   1
   0   3   1 82.0641 7.97115   1
  -1  -3  -1 42.8748 4.65192   5
   1  -3   1 40.1737 4.09619   2
  -1  -3  -1 42.5146 1.92447   4
  -1  -3  -1 40.8228 2.92181   2
   1  -3   1 41.5968 4.66606   5
   1  -3   1 36.0952 2.86007   4
  -1   3  -1 26.7041 6.23643   1
   1   3   1 37.7027 3.07548   3
   1   3   1 32.0374 5.33062   1
  -1   3  -1 40.7049 3.88475   3
   1   3   1 36.4349 1.87247   4
   2  -3   1 12.0188 3.28447   2
   2  -3   1 11.2092 2.73233   5
   2  -3   1 11.1188 2.20814   4
  -2  -3  -1 12.1501 1.39889   2
  -2  -3  -1 15.6136 4.03818   5
   2   3   1 10.5308 1.44966   4
  -2   3  -1 9.90038 2.42386   3
   2   3   1 8.68359 1.90819   3
   2   3   1 3.57410 3.85790   1
   3  -3   1 8.76949 2.50726   5
   3  -3   1 11.5666 3.44518   2
   3  -3   1 6.81250 1.95132   4
  -3  -3  -1 16.0030 4.99754   5
   3  -3   1 8.45088 2.22297   3
   3   3   1 6.51480 1.96583   3
  -3   3  -1 8.83402 2.25601   3
   3   3   1 10.4944 1.91578   4
   4  -3   1 912.646 43.3596   2
   4  -3   1 899.732 41.9028   3
  -4  -3  -1 788.208 53.5299   1
   4  -3   1 929.949 42.1539   5
   4  -3   1 890.786 41.9736   4
  -4  -3  -1 925.948 43.9502   5
   4   3   1 941.680 41.1911   4
   4   3   1 975.993 39.6774   2
  -4   3  -1 946.956 42.0850   3
   4   3   1 937.150 42.3831   3
  -5  -3  -1 601.966 48.4855   1
  -5  -3  -1 735.530 35.3134   5
   5  -3   1 707.946 33.4558   5
   5  -3   1 720.105 35.2773   2
   5  -3   1 684.559 33.7082   4
   5  -3   1 711.126 33.5615   3
  -5   3  -1 726.097 33.7458   3
   5   3   1 738.087 34.2275   3
   5   3   1 707.931 32.9085   4
   5   3   1 731.171 31.4745   2
   6  -3   1 384.875 20.8299   4
  -6  -3  -1 388.982 38.0428   1
  -6  -3  -1 387.919 21.4888   5
   6  -3   1 398.982 20.5320   3
   6  -3   1 374.836 19.9273   5
   6  -3   1 379.839 22.0832   2
  -6   3  -1 402.630 20.6690   3
   6   3   1 392.417 20.9879   3
   6   3   1 396.286 19.9647   4
   6   3   1 380.319 18.4442   2
  -6   3  -1 385.032 38.0559   1
   7  -3   1 438.928 23.1011   5
  -7  -3  -1 480.254 49.2620   1
   7  -3   1 477.710 26.2653   2
   7  -3   1 451.872 24.5258   4
   7  -3   1 459.170 24.0152   3
  -7  -3  -1 430.778 23.9417   5
   7   3   1 457.156 24.5119   3
   7   3   1 431.011 23.3536   4
  -7   3  -1 497.304 49.3813   1
  -7   3  -1 463.121 24.1716   3
   8  -3   1 18.8331 6.98790   2
  -8  -3  -1 20.5931 23.1667   1
   8  -3   1 22.5803 6.07281   4
   8  -3   1 18.2497 5.49175   3
  -8   3  -1 22.1799 18.6923   1
   8   3   1 24.0576 5.40048   4
   8   3   1 19.9963 5.22994   3
  -8   3  -1 17.9608 4.88888   3
   9  -3   1 -2.8530 3.00393   3
   9  -3   1 -4.0322 5.23255   2
   9  -3   1 -1.9652 3.25210   4
  -9  -3  -1 10.4798 21.4667   1
   9   3   1 2.97717 3.72195   3
   9   3   1 1.69263 3.77154   4
  -9   3  -1 12.9848 18.6152   1
  -9   3  -1 1.59241 3.35871   3
  10  -3   1 8.08528 5.57427   4
 -10  -3  -1 6.84766 23.0188   1
  10  -3   1 -5.7301 6.94626   2
  10  -3   1 -4.8649 4.11403   3
  10   3   1 2.45573 3.97569   3
 -10   3  -1 13.0107 15.4838   1
  10   3   1 2.45132 4.17386   4
 -10   3  -1 1.08238 4.01951   3
  11  -3   1 0.27286 6.24558   4
 -11  -3  -1 3.32322 25.7005   1
 -11   3  -1 18.6689 22.1510   1
  11   3   1 2.06245 4.80216   3
  11   3   1 2.27432 4.87451   4
  12  -3   1 7.46056 7.30551   4
 -12  -3  -1 -15.073 26.5301   1
  12   3   1 -0.0269 5.04714   4
  12   3   1 -7.9478 5.06318   3
 -12   3  -1 13.2569 17.8943   1
  13  -3   1 9.39503 8.34839   4
 -13  -3  -1 -21.359 27.1812   1
  13   3   1 -4.6159 5.15660   4
  14  -3   1 18.9312 10.0758   4
  14   3   1 20.2043 8.13030   4
  14  -4  -1 -10.221 8.06836   4
 -14  -4   1 -41.391 32.0763   1
  14   4  -1 0.29063 6.30504   4
  13  -4  -1 20.5732 8.22151   4
 -13  -4   1 7.10890 31.6441   1
  13   4  -1 14.4059 6.90808   4
 -13   4   1 37.5793 25.8425   1
  12  -4  -1 4.82507 5.56374   4
 -12  -4   1 -14.252 25.7074   1
 -12   4   1 7.78399 19.6277   1
  12   4  -1 -0.7779 4.95282   4
  12   4  -1 -6.3675 4.90905   3
 -11  -4   1 13.6322 26.5456   1
  11  -4  -1 -8.1276 11.5711   2
  11  -4  -1 5.83314 6.90122   4
  11   4  -1 -3.7356 4.42882   3
 -11   4   1 22.1908 20.3191   1
  11   4  -1 -2.2181 4.53921   4
  10  -4  -1 1.21177 5.49249   4
  10  -4  -1 1.55751 6.05105   2
 -10  -4   1 -13.335 21.1919   1
  10   4  -1 -1.9500 3.77962   4
  10   4  -1 -0.7362 3.51084   3
 -10   4   1 9.18540 16.8318   1
  -9  -4   1 30.7181 23.8988   1
   9  -4  -1 24.5275 7.78327   2
   9  -4  -1 14.9936 6.03786   4
  -9   4   1 36.9267 20.4615   1
   9   4  -1 27.6844 5.80173   3
   9   4  -1 21.2929 5.36330   4
  -8  -4   1 12.3959 6.79165   5
   8  -4  -1 16.3223 6.00806   4
   8  -4  -1 17.8787 6.63599   2
   8  -4  -1 14.2653 4.98672   5
   8  -4  -1 10.3834 4.42075   3
  -8  -4   1 33.5798 23.7348   1
   8   4  -1 10.9807 4.46500   3
   8   4  -1 9.68868 4.37382   4
  -8   4   1 13.7347 4.79000   5
  -8   4   1 15.4456 19.4284   1
  -8   4   1 6.46235 4.28924   3
   7  -4  -1 863.687 42.8801   5
   7  -4  -1 844.619 42.2678   4
   7  -4  -1 886.306 44.3587   2
   7  -4  -1 839.216 41.0852   3
  -7  -4   1 831.099 44.2664   5
  -7  -4   1 1009.20 68.5595   1
  -7   4   1 896.971 41.3976   3
  -7   4   1 856.539 42.7006   5
   7   4  -1 868.357 42.3522   3
   7   4  -1 858.333 41.0861   4
   6  -4  -1 208.907 14.5268   2
  -6  -4   1 212.767 16.0108   5
  -6  -4   1 180.018 29.4119   1
   6  -4  -1 207.988 13.5912   5
   6  -4  -1 195.692 12.5640   4
   6  -4  -1 210.627 12.1687   3
  -6   4   1 207.741 12.2685   3
   6   4  -1 208.797 11.9075   4
   6   4  -1 213.924 13.0454   3
   6   4  -1 199.637 10.4281   2
  -6   4   1 199.621 13.3269   5
  -6   4   1 189.688 26.6664   1
   5  -4  -1 271.971 15.7315   5
   5  -4  -1 253.615 14.5419   4
  -5  -4   1 260.177 18.1885   5
   5  -4  -1 258.483 16.0881   2
   5  -4  -1 252.625 13.8721   3
  -5   4   1 249.738 15.2848   5
   5   4  -1 251.405 14.6601   3
   5   4  -1 262.432 13.6016   4
  -5   4   1 275.210 14.1160   3
   4  -4  -1 35.8976 4.47093   4
   4  -4  -1 35.4433 4.98531   5
   4  -4  -1 24.0105 4.85976   2
  -4  -4   1 34.2130 2.76296   2
  -4  -4   1 35.3666 7.87173   5
  -4   4   1 35.2389 4.00485   3
   4   4  -1 30.8591 3.34856   4
  -4   4   1 32.8086 4.83315   5
   4   4  -1 32.6678 3.79887   3
   3  -4  -1 1667.96 75.1127   2
   3  -4  -1 1700.72 75.5438   5
   3  -4  -1 1611.04 73.3260   4
  -3  -4   1 1593.90 72.3596   2
  -3  -4   1 1759.71 84.8489   1
  -3  -4   1 1710.01 77.6538   5
   3   4  -1 1613.29 73.8655   3
   3   4  -1 1709.06 72.5198   4
  -3   4   1 1666.74 73.1659   3
  -3   4   1 1671.58 85.8593   1
  -3   4   1 1657.54 75.2956   5
  -2  -4   1 210.352 15.0008   5
   2  -4  -1 199.795 10.1987   4
   2  -4  -1 208.826 12.3541   5
  -2  -4   1 204.191 10.4425   2
   2  -4  -1 201.432 11.8034   2
   2   4  -1 199.682 10.8439   3
  -2   4   1 193.032 10.3501   3
  -2   4   1 201.589 12.1634   5
   2   4  -1 204.047 9.46081   4
   1  -4  -1 7.40086 2.19205   2
  -1  -4   1 9.25173 4.33913   5
  -1  -4   1 9.13502 2.79406   2
   1  -4  -1 8.91678 1.52638   4
   1  -4  -1 9.07777 3.03375   5
  -1  -4   1 7.04735 0.91379   4
   1   4  -1 8.12276 1.82307   3
  -1   4   1 4.45728 1.39068   3
   1   4  -1 6.35582 0.84781   4
   0  -4   1 373.942 19.9738   5
   0  -4  -1 375.361 15.9937   4
   0  -4   1 364.582 18.5090   2
   0  -4   1 369.327 16.3636   4
   0  -4  -1 367.551 19.3861   5
   0  -4  -1 363.595 17.7072   2
   0   4   1 345.951 17.0217   3
   0   4  -1 342.503 17.5166   3
  -1  -4  -1 27.2946 3.11218   2
   1  -4   1 29.8216 2.75130   4
   1  -4   1 29.3558 5.13732   5
  -1  -4  -1 33.6534 4.52101   5
   1  -4   1 32.2467 4.19868   2
  -1   4  -1 18.1195 5.39068   1
   1   4   1 29.4101 2.75242   3
  -1   4  -1 24.3184 3.57198   3
   1   4   1 20.3356 4.49799   1
  -2  -4  -1 10.9254 1.83482   2
   2  -4   1 7.85651 2.59928   5
   2  -4   1 8.15950 1.96963   4
  -2  -4  -1 9.49590 3.99025   5
   2  -4   1 7.10638 3.30225   2
  -2   4  -1 15.2635 6.60361   1
   2   4   1 18.1451 5.28343   1
   2   4   1 9.54939 1.22137   4
  -2   4  -1 9.19419 2.63574   3
   2   4   1 7.85793 1.85577   3
   3  -4   1 475.803 23.7355   2
  -3  -4  -1 439.748 30.9137   1
  -3  -4  -1 455.200 24.7426   5
   3  -4   1 469.520 21.9223   4
   3  -4   1 467.104 23.2476   5
   3   4   1 413.106 28.9337   1
  -3   4  -1 399.476 30.5057   1
  -3   4  -1 470.832 22.2967   3
   3   4   1 476.178 20.7422   4
   3   4   1 476.463 22.4260   3
   4  -4   1 332.098 19.4058   2
  -4  -4  -1 339.810 21.0743   5
   4  -4   1 330.125 17.8569   4
  -4  -4  -1 408.652 31.5523   1
   4  -4   1 327.575 18.5525   5
   4   4   1 346.410 16.8254   4
  -4   4  -1 343.041 18.1838   3
  -4   4  -1 391.104 31.8994   1
   4   4   1 346.246 18.3416   3
   5  -4   1 794.897 38.5007   5
   5  -4   1 778.021 38.0506   3
   5  -4   1 772.151 37.9966   4
   5  -4   1 814.816 40.1464   2
  -5  -4  -1 875.640 55.7733   1
  -5  -4  -1 817.143 40.8645   5
   5   4   1 780.688 38.4749   3
  -5   4  -1 874.966 55.7819   1
  -5   4  -1 789.832 38.0871   3
   5   4   1 794.033 36.9761   4
   6  -4   1 3.51123 2.70679   4
   6  -4   1 7.46358 4.38409   2
  -6  -4  -1 24.4527 15.1148   1
  -6  -4  -1 6.20680 5.80881   5
   6  -4   1 2.81384 2.73373   5
   6  -4   1 1.36468 2.55921   3
  -6   4  -1 1.48307 2.52137   3
   6   4   1 1.13818 2.15211   4
   6   4   1 2.74195 1.20799   2
   6   4   1 4.10509 2.31014   3
  -6   4  -1 26.4535 15.5248   1
   7  -4   1 38.7623 6.01617   3
  -7  -4  -1 46.6725 8.05590   5
   7  -4   1 41.9159 5.65388   5
   7  -4   1 44.5134 8.52277   2
   7  -4   1 41.4191 6.30173   4
  -7  -4  -1 36.8988 20.4304   1
  -7   4  -1 34.1645 5.59654   3
  -7   4  -1 41.1587 17.5434   1
   7   4   1 40.5888 6.21562   3
   7   4   1 44.7067 5.92417   4
  -8  -4  -1 119.284 29.9386   1
   8  -4   1 95.4051 10.0960   3
   8  -4   1 108.525 10.7033   4
   8  -4   1 125.935 13.1090   2
  -8   4  -1 121.585 28.3416   1
   8   4   1 97.5878 9.39437   4
  -8   4  -1 78.6911 9.64993   3
   8   4   1 89.9822 9.54833   3
   9  -4   1 17.9609 7.91949   2
  -9  -4  -1 33.2055 24.0581   1
   9  -4   1 13.4746 5.08284   4
   9  -4   1 17.1939 5.49189   3
   9   4   1 18.3913 5.00621   4
   9   4   1 21.0315 5.19582   3
  -9   4  -1 22.1357 5.72508   3
  -9   4  -1 44.6212 22.3327   1
 -10  -4  -1 -4.1375 22.6651   1
  10  -4   1 -2.6255 7.50498   2
  10  -4   1 3.57255 5.68046   4
  10   4   1 9.78470 4.67899   4
 -10   4  -1 15.5527 18.6928   1
  10   4   1 2.50315 4.27910   3
  11  -4   1 1.81505 6.37870   4
 -11  -4  -1 -14.547 23.9307   1
 -11   4  -1 11.8425 18.6929   1
  11   4   1 -3.6409 4.32254   3
  11   4   1 -2.1368 5.18730   4
  12  -4   1 12.3105 6.79263   4
 -12  -4  -1 -7.6219 21.2564   1
  12   4   1 0.32297 5.16156   4
 -12   4  -1 21.4114 18.9902   1
  12   4   1 -1.8984 4.79343   3
  13  -4   1 -7.2272 6.89794   4
 -13  -4  -1 -28.897 27.7515   1
  13   4   1 -4.6717 5.43877   3
 -13   4  -1 15.2479 22.1108   1
  13   4   1 -3.5016 5.35168   4
  14  -4   1 -9.2982 7.48519   4
  14  -5  -1 1.19658 7.58721   4
  13  -5  -1 11.1116 8.54222   4
 -13  -5   1 -27.108 28.4984   1
 -13   5   1 44.4026 27.8217   1
  13   5  -1 5.97701 7.51838   4
 -12  -5   1 -12.838 27.4157   1
  12  -5  -1 21.1661 9.09841   4
  12   5  -1 11.7304 6.07386   4
  12   5  -1 11.6021 6.06053   3
 -12   5   1 40.8566 24.7202   1
 -11  -5   1 -12.464 24.2000   1
  11  -5  -1 -3.9957 7.32551   2
  11  -5  -1 4.87382 6.85842   4
 -11   5   1 26.2470 20.0739   1
  11   5  -1 3.32223 5.15725   3
  11   5  -1 -2.0179 4.98222   4
  10  -5  -1 -6.8180 6.45732   2
  10  -5  -1 4.39322 5.85214   4
 -10  -5   1 -4.3977 15.8853   1
  10   5  -1 1.20050 3.97084   3
  10   5  -1 1.77086 3.94668   4
 -10   5   1 18.3918 18.4807   1
   9  -5  -1 145.946 14.8675   2
   9  -5  -1 118.751 11.4573   4
   9   5  -1 149.395 11.1830   4
   9   5  -1 141.998 12.1436   3
   8  -5  -1 157.449 14.8509   2
   8  -5  -1 134.983 11.4582   3
   8  -5  -1 160.009 12.7373   5
  -8  -5   1 173.740 15.7528   5
   8  -5  -1 143.908 11.9669   4
  -8   5   1 167.341 13.0076   5
   8   5  -1 153.044 12.3639   3
  -8   5   1 165.687 11.9353   3
  -8   5   1 178.149 35.6354   1
   8   5  -1 157.418 11.1750   4
   7  -5  -1 43.5166 8.32040   2
   7  -5  -1 39.5572 6.99024   5
   7  -5  -1 38.1531 6.59063   4
  -7  -5   1 39.4039 10.1001   5
  -7  -5   1 28.1746 19.3092   1
  -7   5   1 38.7538 6.94201   5
  -7   5   1 11.6290 15.7566   1
   7   5  -1 30.2349 5.40283   3
   7   5  -1 37.6125 5.21250   4
  -7   5   1 38.4595 5.71263   3
   6  -5  -1 204.747 13.0074   4
   6  -5  -1 202.581 15.1221   2
  -6  -5   1 213.332 18.5911   5
   6  -5  -1 203.306 14.1658   5
   6   5  -1 188.786 13.1417   3
  -6   5   1 210.462 12.7180   3
   6   5  -1 234.777 10.4756   2
  -6   5   1 195.740 13.9477   5
   6   5  -1 212.986 12.1148   4
   5  -5  -1 130.363 10.8956   2
  -5  -5   1 131.415 6.79344   2
  -5  -5   1 94.2316 19.2976   1
   5  -5  -1 130.193 10.2899   5
   5  -5  -1 121.921 8.93992   4
  -5  -5   1 142.409 14.1067   5
  -5   5   1 86.7555 19.4365   1
   5   5  -1 126.595 9.12730   3
  -5   5   1 122.799 10.1216   5
   5   5  -1 126.995 7.73879   4
  -5   5   1 148.871 8.87076   3
  -4  -5   1 373.985 18.3834   2
  -4  -5   1 381.705 31.6569   1
   4  -5  -1 421.512 20.3101   4
  -4  -5   1 421.936 25.5174   5
   4  -5  -1 421.074 22.4439   2
   4  -5  -1 452.156 22.6605   5
   4   5  -1 399.915 18.9075   4
   4   5  -1 395.109 20.6000   3
  -4   5   1 349.722 31.9539   1
  -4   5   1 397.911 19.8729   3
  -4   5   1 405.036 22.0700   5
   3  -5  -1 45.3588 4.28982   4
   3  -5  -1 44.4559 5.75617   5
   3  -5  -1 44.8908 5.32314   2
  -3   5   1 41.2874 4.55081   3
   3   5  -1 46.0857 4.66558   3
   3   5  -1 45.1184 3.19949   4
   2  -5  -1 724.191 35.8940   5
  -2  -5   1 746.630 41.1486   1
  -2  -5   1 750.627 33.5605   2
  -2  -5   1 731.295 38.0078   5
   2  -5  -1 726.911 32.8802   4
   2  -5  -1 736.062 35.0560   2
   2   5  -1 708.409 33.8368   3
   2   5  -1 725.153 31.8526   4
  -2   5   1 725.842 42.5218   1
  -2   5   1 710.407 33.1130   3
   2   5  -1 733.714 40.1027   1
   1  -5  -1 5.68723 2.56262   5
  -1  -5   1 9.94442 5.29397   5
  -1  -5   1 7.71753 2.76232   2
   1  -5  -1 6.08958 1.46781   4
   1  -5  -1 8.22410 2.45825   2
  -1  -5   1 6.33119 0.90833   4
  -1   5   1 6.53001 4.02353   1
   1   5  -1 8.29517 3.47661   1
   1   5  -1 4.96060 0.81436   4
  -1   5   1 6.23046 1.62649   3
   1   5  -1 4.93523 1.90767   3
   0  -5  -1 189.264 8.32565   4
   0  -5   1 175.407 11.1495   2
   0  -5  -1 182.580 10.4685   2
   0  -5  -1 183.839 12.0557   5
   0  -5   1 176.956 12.5445   5
   0  -5   1 178.685 8.65221   4
   0   5  -1 168.605 9.99769   3
   0   5   1 174.999 9.54203   3
   1  -5   1 330.968 18.4047   2
   1  -5   1 350.744 16.0991   4
   1  -5   1 344.062 19.5485   5
  -1  -5  -1 358.152 19.7761   5
  -1  -5  -1 352.382 17.0077   2
  -1   5  -1 325.870 21.9534   1
  -1   5  -1 318.084 17.0999   3
   1   5   1 341.778 16.8911   3
   1   5   1 339.304 22.5609   1
   2  -5   1 17.9364 4.35028   2
  -2  -5  -1 17.1055 5.33000   5
  -2  -5  -1 16.2590 2.76884   2
   2  -5   1 23.2546 4.76738   5
   2  -5   1 13.5784 2.50415   4
   2   5   1 13.4940 2.68897   3
  -2   5  -1 16.0445 3.28867   3
   2   5   1 22.0512 1.47473   4
  -3  -5  -1 543.478 39.5984   1
  -3  -5  -1 701.743 29.0421   2
   3  -5   1 690.117 33.0022   5
   3  -5   1 686.492 33.2530   2
   3  -5   1 663.463 30.6382   4
  -3  -5  -1 668.505 34.5454   5
  -3   5  -1 705.082 31.5318   3
   3   5   1 675.371 31.4140   3
   3   5   1 693.446 29.2332   4
   3   5   1 539.784 38.3321   1
   4  -5   1 36.0058 6.61660   2
  -4  -5  -1 32.2135 7.74986   5
  -4  -5  -1 23.2558 9.03958   1
   4  -5   1 34.1907 4.98368   5
   4  -5   1 32.8221 4.50443   4
  -4   5  -1 32.3380 4.70613   3
   4   5   1 30.0312 3.11816   4
  -4   5  -1 16.2888 9.97218   1
   4   5   1 35.4349 4.47830   3
  -5  -5  -1 5.22492 9.05231   1
   5  -5   1 4.31820 3.03002   5
   5  -5   1 4.84335 3.06711   4
  -5  -5  -1 5.02092 6.28938   5
   5  -5   1 5.46224 4.35176   2
   5   5   1 2.32316 2.38979   3
  -5   5  -1 2.23469 2.93652   3
   5   5   1 5.05911 2.14241   4
  -5   5  -1 3.85594 7.75203   1
  -6  -5  -1 101.737 12.2512   5
   6  -5   1 104.254 8.72860   4
   6  -5   1 92.4831 9.63294   2
   6  -5   1 84.9493 8.16830   5
   6   5   1 83.0667 7.97333   3
   6   5   1 85.3806 6.72248   4
  -6   5  -1 96.4514 8.66772   3
   7  -5   1 -0.7966 3.07859   5
   7  -5   1 -1.0117 2.80148   4
   7  -5   1 6.83238 5.89614   2
   7  -5   1 2.37156 3.44690   3
  -7  -5  -1 3.68421 6.74039   5
  -7  -5  -1 0.26853 15.3974   1
  -7   5  -1 -3.7119 14.4147   1
   7   5   1 1.31560 2.87908   3
  -7   5  -1 2.62672 3.33226   3
   7   5   1 2.59037 3.17587   4
  -8  -5  -1 14.5809 16.7187   1
   8  -5   1 -0.7791 3.43086   4
   8  -5   1 -2.3086 3.63717   3
   8  -5   1 3.58402 6.34373   2
  -8   5  -1 5.63411 17.4093   1
  -8   5  -1 -4.2852 3.80668   3
   8   5   1 -0.6162 2.45593   3
   8   5   1 -0.9827 3.08513   4
   9  -5   1 2.57638 6.89463   2
   9  -5   1 11.3350 4.87859   4
  -9  -5  -1 4.75698 16.4297   1
   9  -5   1 6.58961 5.04082   3
  -9   5  -1 10.1861 4.93585   3
   9   5   1 8.07744 4.06223   4
  -9   5  -1 18.2235 17.3893   1
   9   5   1 6.04018 4.47578   3
  10  -5   1 44.2750 11.2347   2
 -10  -5  -1 93.0042 34.1892   1
  10  -5   1 58.7124 10.1297   4
 -10   5  -1 96.2994 27.4378   1
  10   5   1 56.1440 8.22905   4
  10   5   1 56.6031 9.02647   3
  11  -5   1 -6.5375 7.49485   2
 -11  -5  -1 1.58731 26.2524   1
  11  -5   1 3.11657 5.13171   4
  11   5   1 2.27634 5.00127   3
 -11   5  -1 16.2870 19.6948   1
  11   5   1 2.24080 4.34505   4
 -12  -5  -1 -18.058 27.1471   1
  12  -5   1 2.01430 7.51251   4
 -12   5  -1 9.65864 18.8684   1
  12   5   1 2.39595 5.59457   4
  12   5   1 0.70019 5.19461   3
 -13  -5  -1 19.4805 36.3685   1
  13  -5   1 25.9957 10.3444   4
  13   5   1 20.7703 8.17596   3
  14  -5   1 22.0058 16.6958   4
  13  -6  -1 -0.8558 7.99092   4
 -13  -6   1 -25.711 30.7246   1
 -13   6   1 36.1170 21.4292   1
  13   6  -1 -6.1975 6.42446   3
 -12  -6   1 -8.6483 28.9211   1
  12  -6  -1 3.55114 7.69551   4
 -12   6   1 27.6670 22.1189   1
  12   6  -1 3.53090 5.38129   3
 -11  -6   1 147.982 42.1614   1
  11  -6  -1 93.7777 13.0377   4
  11  -6  -1 67.7857 14.2673   2
  11   6  -1 78.8203 10.1535   4
  11   6  -1 76.7881 11.1737   3
  10  -6  -1 30.6893 7.61541   4
 -10  -6   1 2.38213 23.6517   1
  10  -6  -1 28.0863 10.2012   2
 -10   6   1 35.9033 20.2575   1
  10   6  -1 25.2659 6.84908   3
  10   6  -1 29.1730 6.64348   4
   9  -6  -1 33.2115 7.74893   4
  -9  -6   1 60.7575 26.9716   1
   9  -6  -1 28.4190 8.00869   2
   9   6  -1 31.5209 6.24895   4
   9   6  -1 40.8587 7.39491   3
  -9   6   1 69.8699 23.1805   1
  -8  -6   1 34.3758 10.1721   5
   8  -6  -1 22.6521 6.38981   5
  -8  -6   1 11.6219 19.3170   1
   8  -6  -1 20.5441 7.82191   2
   8  -6  -1 19.5779 6.20091   4
   8   6  -1 23.8485 5.53771   3
   8   6  -1 20.2817 4.92363   4
  -8   6   1 3.61315 15.6829   1
  -7  -6   1 42.3773 11.2397   5
   7  -6  -1 28.1834 6.05505   4
   7  -6  -1 38.3048 8.70810   2
   7  -6  -1 42.8153 7.66331   5
  -7  -6   1 44.7179 20.7137   1
   7   6  -1 34.7970 5.09001   4
  -7   6   1 40.2701 6.02038   3
   7   6  -1 40.4076 6.32469   3
  -7   6   1 41.2534 19.3524   1
  -6  -6   1 149.042 18.3330   5
   6  -6  -1 151.680 12.7150   2
   6  -6  -1 149.688 12.1141   5
  -6  -6   1 151.539 27.0045   1
   6  -6  -1 138.139 10.4130   4
   6   6  -1 147.427 10.8173   3
  -6   6   1 152.603 28.0548   1
  -6   6   1 162.758 10.9477   3
   6   6  -1 149.989 9.49989   4
   5  -6  -1 117.018 10.1383   5
  -5  -6   1 135.352 21.3679   1
   5  -6  -1 109.743 10.1393   2
   5  -6  -1 102.058 8.13750   4
  -5  -6   1 112.881 14.7382   5
  -5  -6   1 113.310 6.29240   2
   5   6  -1 128.066 6.13744   2
   5   6  -1 107.896 8.81221   3
  -5   6   1 112.398 8.68681   3
   5   6  -1 113.297 7.24983   4
  -5   6   1 123.787 21.0905   1
   4  -6  -1 639.152 32.9626   2
  -4  -6   1 578.108 35.2423   5
   4  -6  -1 655.768 33.3524   5
  -4  -6   1 625.939 28.8253   2
  -4  -6   1 669.756 43.9040   1
   4  -6  -1 635.786 30.4790   4
  -4   6   1 645.150 45.0251   1
  -4   6   1 657.818 30.3954   3
   4   6  -1 618.620 31.1293   3
   4   6  -1 656.388 28.9862   4
  -3  -6   1 828.529 38.1322   2
  -3  -6   1 773.406 44.0629   5
   3  -6  -1 829.072 41.7632   5
   3  -6  -1 794.055 40.7610   2
   3  -6  -1 806.845 38.3720   4
   3   6  -1 970.333 49.5822   1
   3   6  -1 817.190 36.9944   4
   3   6  -1 784.685 39.2792   3
  -3   6   1 991.236 53.2103   1
  -3   6   1 815.906 38.6073   3
  -2  -6   1 739.053 46.8728   1
   2  -6  -1 908.913 39.1278   4
  -2  -6   1 882.648 45.2152   5
   2  -6  -1 947.476 43.3068   5
  -2  -6   1 892.293 40.1946   2
   2  -6  -1 919.326 41.9619   2
   2   6  -1 909.681 37.8263   4
   2   6  -1 716.443 45.7871   1
   2   6  -1 886.155 40.3803   3
  -2   6   1 903.864 39.5799   3
   1  -6  -1 453.371 24.1375   5
   1  -6  -1 417.189 22.2611   2
  -1  -6   1 444.681 25.7477   5
   1  -6  -1 455.991 19.8561   4
  -1  -6   1 442.398 22.1709   2
  -1  -6   1 443.509 19.0993   4
   1   6  -1 355.673 25.5091   1
  -1   6   1 430.603 20.6719   3
   1   6  -1 447.234 21.4399   3
   0  -6  -1 54.2815 7.03314   5
   0  -6   1 57.2071 7.30059   5
   0  -6   1 51.6571 3.35935   4
   0  -6  -1 53.3587 3.04918   4
   0  -6   1 53.9003 6.20237   2
   0  -6  -1 54.6158 5.45031   2
   0   6  -1 49.5295 4.84023   3
   0   6   1 45.8804 4.08727   3
  -1  -6  -1 900.748 43.1800   5
   1  -6   1 859.746 41.2532   2
   1  -6   1 926.381 38.3679   4
  -1  -6  -1 887.394 39.7172   2
   1  -6   1 902.436 43.0844   5
   1   6   1 854.353 39.3399   3
   1   6   1 750.584 45.6952   1
  -1   6  -1 875.176 39.6954   3
  -1   6  -1 767.421 45.3827   1
  -2  -6  -1 365.051 26.5570   1
   2  -6   1 327.004 19.5261   2
   2  -6   1 366.257 17.2272   4
  -2  -6  -1 343.894 21.5868   5
  -2  -6  -1 330.759 17.4196   2
   2  -6   1 369.508 20.9520   5
   2   6   1 333.017 17.9543   3
   2   6   1 364.311 25.6222   1
  -3  -6  -1 257.556 18.5592   5
  -3  -6  -1 252.338 12.8917   2
   3  -6   1 259.641 16.6793   2
   3  -6   1 255.410 16.6196   5
   3  -6   1 251.146 13.8600   4
  -3  -6  -1 293.370 24.4829   1
  -3   6  -1 292.470 25.3830   1
  -3   6  -1 247.044 14.8176   3
   3   6   1 234.124 14.3214   3
   3   6   1 252.299 12.1135   4
   3   6   1 286.016 23.5084   1
  -4  -6  -1 363.733 16.9300   2
   4  -6   1 395.108 22.1526   5
   4  -6   1 397.051 22.7658   2
   4  -6   1 388.797 19.7851   4
  -4  -6  -1 390.745 24.7738   5
  -4   6  -1 385.740 20.5497   3
   4   6   1 377.600 20.5046   3
   4   6   1 405.989 18.2128   4
  -5  -6  -1 5.61047 7.49063   1
   5  -6   1 8.29151 4.24792   5
   5  -6   1 11.9078 5.43062   2
  -5  -6  -1 6.77658 7.34940   5
   5  -6   1 8.38200 3.33213   4
  -5   6  -1 7.74935 3.39089   3
  -5   6  -1 4.05028 9.45197   1
   5   6   1 8.82870 2.94581   3
   5   6   1 8.11686 2.32777   4
   6  -6   1 1.42478 5.09998   2
  -6  -6  -1 6.29800 8.84648   5
   6  -6   1 1.38208 3.55206   4
  -6  -6  -1 6.09979 12.5648   1
   6  -6   1 0.68939 3.56628   5
  -6   6  -1 -3.5444 3.32336   3
   6   6   1 -2.6674 2.10926   4
   6   6   1 -1.2936 2.54063   3
  -6   6  -1 2.89830 9.57935   1
  -7  -6  -1 74.4053 12.9825   5
   7  -6   1 68.1115 8.65563   4
   7  -6   1 58.0038 7.91264   5
   7  -6   1 69.4452 11.2139   2
  -7   6  -1 73.8535 8.68308   3
   7   6   1 63.9586 6.24854   4
   7   6   1 68.0838 7.42359   3
   8  -6   1 948.329 48.2827   4
   8  -6   1 915.639 51.3444   2
  -8  -6  -1 1090.87 80.0770   1
  -8   6  -1 965.116 48.0916   3
  -8   6  -1 1145.31 78.9611   1
   8   6   1 958.386 48.8166   3
   8   6   1 907.144 46.1286   4
   9  -6   1 5.42042 5.36355   4
  -9  -6  -1 -4.8607 18.6355   1
   9  -6   1 8.29629 7.94424   2
  -9   6  -1 8.17433 14.9879   1
   9   6   1 10.4602 4.95140   3
   9   6   1 10.2092 4.27738   4
 -10  -6  -1 8.99700 24.6259   1
  10  -6   1 -1.8343 5.53178   4
  10  -6   1 4.21505 8.45858   2
  10   6   1 1.84268 4.35783   3
 -10   6  -1 24.8712 20.0759   1
  10   6   1 -0.5586 3.47564   4
  11  -6   1 34.0522 12.7988   2
  11  -6   1 47.3534 9.57229   4
 -11  -6  -1 49.5766 33.2035   1
  11   6   1 46.7967 8.12550   4
  11   6   1 34.2499 8.08575   3
 -12  -6  -1 -7.3005 30.0213   1
  12  -6   1 8.44943 8.38475   4
  12   6   1 6.74066 5.92905   3
  13  -6   1 9.70467 9.17687   4
 -13  -6  -1 -1.5439 35.2609   1
  13   6   1 2.81309 6.67746   3
 -13  -7   1 36.6084 39.0936   1
  12  -7  -1 -9.0921 9.55259   2
  12  -7  -1 -0.0447 7.38024   4
  12   7  -1 7.57958 5.78326   3
 -12   7   1 38.2911 23.8092   1
  11  -7  -1 10.5776 5.92512   4
  11  -7  -1 -15.961 8.83616   2
 -11  -7   1 -30.205 22.6666   1
  11   7  -1 8.57848 5.44060   3
 -11   7   1 29.9588 22.9945   1
  10  -7  -1 18.6764 7.81191   4
 -10  -7   1 -5.0735 23.5242   1
  10  -7  -1 4.71452 9.18301   2
  10   7  -1 17.0187 6.20002   3
   9  -7  -1 115.415 15.9295   2
   9  -7  -1 107.318 11.8847   4
   9   7  -1 120.439 11.8504   3
   9   7  -1 105.879 9.73549   4
   8  -7  -1 11.2046 7.26109   2
   8  -7  -1 13.7237 6.03056   5
  -8  -7   1 15.1346 8.86172   5
  -8  -7   1 -1.4850 16.3484   1
   8  -7  -1 10.9263 5.38207   4
   8   7  -1 8.23947 3.83585   4
   8   7  -1 6.90738 3.77402   3
  -8   7   1 11.6388 15.3269   1
   7  -7  -1 653.517 37.0166   2
   7  -7  -1 625.927 33.1357   4
   7  -7  -1 648.468 35.6797   5
  -7  -7   1 634.784 39.2776   5
   7   7  -1 618.967 33.6718   3
   7   7  -1 637.324 31.2626   4
  -7   7   1 719.797 33.1594   3
   6  -7  -1 27.2274 6.82230   5
   6  -7  -1 20.6357 6.06392   2
  -6  -7   1 32.4870 11.3160   5
  -6  -7   1 27.0426 15.4392   1
   6  -7  -1 27.0599 5.48737   4
  -6   7   1 26.4183 5.12565   3
   6   7  -1 30.1974 4.16796   4
  -6   7   1 20.0591 13.8872   1
   6   7  -1 24.8148 4.80474   3
  -5  -7   1 19.6474 2.31363   2
  -5  -7   1 25.9349 10.7314   5
   5  -7  -1 27.8095 6.35868   5
   5  -7  -1 21.9475 4.50766   4
   5  -7  -1 27.2144 6.03769   2
   5   7  -1 24.4957 3.29896   4
  -5   7   1 19.0557 4.28941   3
   5   7  -1 20.5612 4.40871   3
  -4  -7   1 243.747 12.2634   2
  -4  -7   1 234.454 20.3901   5
   4  -7  -1 246.303 16.6452   5
   4  -7  -1 240.718 16.3919   2
   4  -7  -1 224.190 13.3804   4
   4   7  -1 252.912 11.8734   4
   4   7  -1 221.326 14.1477   3
  -4   7   1 232.851 13.5527   3
  -3  -7   1 93.4591 6.84870   2
  -3  -7   1 100.553 13.7764   5
   3  -7  -1 100.479 9.72822   5
   3  -7  -1 85.9153 6.50736   4
   3  -7  -1 99.9881 9.35366   2
   3   7  -1 96.6731 7.43156   3
  -3   7   1 86.9161 6.69229   3
   3   7  -1 90.7358 5.08939   4
   2  -7  -1 190.086 14.5547   5
   2  -7  -1 206.913 10.8303   4
   2  -7  -1 204.879 13.6883   2
  -2  -7   1 206.672 16.7005   5
  -2  -7   1 202.437 12.3165   2
   2   7  -1 203.904 9.26759   4
   2   7  -1 197.559 11.9728   3
  -2   7   1 186.106 11.2532   3
   1  -7  -1 1384.74 65.7785   2
   1  -7  -1 1416.80 68.0324   5
   1  -7  -1 1432.92 62.6587   4
  -1  -7   1 1387.81 65.4502   2
  -1  -7   1 1410.30 69.3889   5
  -1  -7   1 1401.14 61.8665   4
  -1   7   1 1565.14 75.0199   1
   1   7  -1 1366.81 64.5122   3
  -1   7   1 1351.73 63.7614   3
   1   7  -1 1621.67 73.3226   1
   0  -7  -1 8.42460 4.08134   5
   0  -7   1 9.34962 4.06727   2
   0  -7  -1 6.42411 3.15890   2
   0  -7   1 4.24554 1.19480   4
   0  -7   1 5.81604 5.16522   5
   0  -7  -1 4.89554 1.08356   4
   0   7   1 6.54429 4.29307   1
   0   7  -1 2.45044 2.08613   3
   0   7  -1 7.05260 3.88564   1
   0   7   1 4.21347 2.04586   3
   1  -7   1 524.834 29.2099   2
   1  -7   1 562.850 25.9916   4
  -1  -7  -1 558.564 31.2419   5
   1  -7   1 542.441 31.1886   5
  -1  -7  -1 533.533 27.7262   2
   1   7   1 542.591 27.3086   3
   1   7   1 646.605 36.6861   1
  -1   7  -1 521.068 27.4182   3
  -1   7  -1 660.156 35.9763   1
  -2  -7  -1 336.554 16.9235   2
  -2  -7  -1 267.821 24.1553   1
   2  -7   1 333.450 20.4938   5
   2  -7   1 338.868 19.5609   2
  -2  -7  -1 350.972 21.9458   5
   2  -7   1 341.066 16.0397   4
  -2   7  -1 335.489 17.4271   3
  -2   7  -1 260.719 23.1342   1
   2   7   1 266.777 23.3512   1
   2   7   1 332.360 17.0340   3
   3  -7   1 1725.42 79.2546   5
  -3  -7  -1 1702.28 80.9924   5
   3  -7   1 1645.89 78.3438   2
  -3  -7  -1 1645.24 74.4678   2
  -3  -7  -1 1789.73 89.9067   1
   3  -7   1 1652.57 74.9820   4
  -3   7  -1 1646.17 76.1080   3
   3   7   1 1751.58 88.2697   1
   3   7   1 1701.88 72.7784   4
  -3   7  -1 1655.29 87.7419   1
   3   7   1 1672.75 76.1657   3
   4  -7   1 118.343 10.9006   2
  -4  -7  -1 119.540 6.50212   2
   4  -7   1 118.963 11.0315   5
  -4  -7  -1 135.574 14.8218   5
   4  -7   1 119.884 8.68201   4
  -4   7  -1 132.982 9.76511   3
   4   7   1 133.306 6.91257   4
   4   7   1 124.488 9.37591   3
   5  -7   1 2.27610 4.12263   5
   5  -7   1 0.75871 2.24012   4
   5  -7   1 1.61068 3.72320   2
  -5  -7  -1 8.57909 8.07079   1
  -5  -7  -1 4.86408 8.06260   5
   5   7   1 0.73848 1.68985   4
   5   7   1 0.16855 2.36652   3
  -5   7  -1 3.24801 6.93793   1
  -5   7  -1 0.47854 3.15078   3
   6  -7   1 86.8991 8.66412   4
  -6  -7  -1 137.852 25.5176   1
   6  -7   1 97.3864 12.1647   2
  -6  -7  -1 97.5987 15.6007   5
   6  -7   1 88.2475 9.73767   5
   6   7   1 87.4602 8.88152   3
   6   7   1 89.5307 6.82315   4
  -6   7  -1 127.300 25.3587   1
  -6   7  -1 95.0099 9.66879   3
   7  -7   1 64.9712 8.96760   5
   7  -7   1 63.9752 8.77281   4
   7  -7   1 80.0609 12.8180   2
   7   7   1 92.7535 9.40618   3
   7   7   1 54.8639 6.33413   4
   8  -7   1 163.636 12.5479   4
   8  -7   1 157.654 16.8738   2
  -8  -7  -1 152.219 19.7328   5
   8   7   1 137.965 10.3482   4
  -8   7  -1 151.467 13.1023   3
   8   7   1 174.309 13.1778   3
   9  -7   1 90.7861 15.2536   2
  -9  -7  -1 156.939 38.2097   1
   9  -7   1 111.931 11.7646   4
   9   7   1 93.9859 10.3067   3
   9   7   1 93.8468 9.05206   4
  10  -7   1 7.82700 9.26607   2
  10  -7   1 27.7284 8.11334   4
 -10  -7  -1 -13.943 22.1456   1
 -10   7  -1 22.9432 17.9972   1
  10   7   1 17.8066 6.67108   3
  11  -7   1 19.8393 7.05316   4
 -11  -7  -1 29.3677 31.1705   1
  11  -7   1 3.26917 9.69736   2
  11   7   1 15.2287 6.66680   3
 -12  -7  -1 -18.027 28.3942   1
  12  -7   1 -3.2123 7.21187   4
  12   7   1 0.48077 5.36478   3
 -13  -7  -1 10.0730 38.4249   1
  13  -7   1 25.7242 10.2842   4
  12  -8  -1 -2.5142 5.69565   4
  12  -8  -1 -20.704 9.76388   2
  12   8  -1 -0.9533 5.67017   3
  11  -8  -1 47.2110 10.6661   4
  11  -8  -1 18.6890 11.9308   2
 -11  -8   1 97.6949 39.2592   1
  11   8  -1 44.1956 9.15798   3
 -10  -8   1 47.9094 30.1090   1
  10  -8  -1 64.0143 14.8213   2
  10  -8  -1 88.8822 12.3887   4
  10   8  -1 62.6185 9.75110   3
   9  -8  -1 39.7260 11.5556   2
  -9  -8   1 34.5603 24.4443   1
   9  -8  -1 50.1826 9.26821   4
   9   8  -1 47.1553 8.27987   3
  -9   8   1 40.6292 20.5972   1
   8  -8  -1 -0.9423 4.43809   4
   8  -8  -1 -3.0609 4.34200   5
  -8  -8   1 -5.8840 15.4495   1
  -8  -8   1 6.35232 8.83593   5
   8  -8  -1 -4.7077 6.22099   2
  -8   8   1 0.48640 12.1758   1
   8   8  -1 0.52586 3.46089   3
  -7  -8   1 12.4542 11.2310   5
   7  -8  -1 13.9046 6.38392   2
   7  -8  -1 11.1730 5.10673   4
  -7  -8   1 29.1233 18.4187   1
   7  -8  -1 9.60864 5.93185   5
  -7   8   1 27.2084 15.4585   1
   7   8  -1 11.9280 3.50137   4
   7   8  -1 11.4121 4.74088   3
   6  -8  -1 23.1191 6.50317   5
   6  -8  -1 25.4161 6.98708   2
  -6  -8   1 24.9468 11.8815   5
  -6  -8   1 21.3304 12.2420   1
   6  -8  -1 18.6015 5.15956   4
   6   8  -1 24.2635 3.78648   4
  -6   8   1 21.9376 5.14139   3
  -6   8   1 20.8892 14.2298   1
   6   8  -1 17.4984 4.72348   3
   5  -8  -1 30.4251 5.30485   4
   5  -8  -1 21.1561 6.16517   2
   5  -8  -1 39.1642 7.86126   5
  -5  -8   1 48.9057 13.5358   5
  -5  -8   1 32.9787 3.24148   2
   5   8  -1 34.4309 3.85226   4
   5   8  -1 39.2619 5.86027   3
  -5   8   1 32.8973 5.36653   3
   4  -8  -1 271.123 15.4281   4
  -4  -8   1 288.637 14.6999   2
   4  -8  -1 271.702 19.1108   5
  -4  -8   1 266.452 23.4091   5
   4  -8  -1 284.299 18.9741   2
   4   8  -1 291.912 13.5306   4
  -4   8   1 282.392 15.7103   3
   4   8  -1 275.202 16.6216   3
   3  -8  -1 318.083 19.5465   2
   3  -8  -1 312.246 16.3395   4
  -3  -8   1 316.171 23.3031   5
   3  -8  -1 332.404 20.8246   5
  -3  -8   1 312.560 26.7797   1
  -3  -8   1 328.396 17.1665   2
   3   8  -1 295.334 17.6837   3
  -3   8   1 310.985 27.2068   1
  -3   8   1 305.690 16.6661   3
   3   8  -1 325.249 14.5167   4
   3   8  -1 319.888 26.2006   1
  -2  -8   1 223.988 21.3180   1
   2  -8  -1 270.911 16.5477   2
  -2  -8   1 274.637 15.4392   2
   2  -8  -1 281.928 13.4025   4
  -2  -8   1 262.067 20.9162   5
   2  -8  -1 277.770 18.1721   5
   2   8  -1 275.906 15.0606   3
   2   8  -1 269.972 11.6267   4
   2   8  -1 220.698 20.4635   1
  -2   8   1 267.118 14.1121   3
  -2   8   1 205.149 21.0470   1
  -1  -8   1 9.59090 5.77494   5
  -1  -8   1 17.4446 4.59173   2
   1  -8  -1 14.1640 2.22256   4
   1  -8  -1 15.6223 5.77443   5
  -1  -8   1 14.6717 1.42744   4
   1  -8  -1 14.0436 4.55643   2
   1   8  -1 12.3081 5.21888   1
  -1   8   1 8.68271 5.05050   1
  -1   8   1 14.7231 3.00842   3
   1   8  -1 14.8006 3.19982   3
   0  -8   1 390.551 17.8932   4
   0  -8  -1 370.376 21.1656   2
   0  -8   1 383.163 22.0038   2
   0  -8   1 388.540 24.6982   5
   0  -8  -1 393.451 24.0912   5
   0  -8  -1 398.009 17.5078   4
   0   8   1 377.682 19.7808   3
   0   8  -1 390.663 20.2891   3
   1  -8   1 44.1622 8.32683   5
   1  -8   1 36.8832 6.79106   2
   1  -8   1 33.8657 3.30878   4
  -1  -8  -1 40.1226 8.13085   5
  -1  -8  -1 36.6644 5.69512   2
   1   8   1 34.3092 4.17257   3
  -1   8  -1 35.9306 4.42035   3
  -2  -8  -1 614.918 30.0694   2
   2  -8   1 595.299 32.4817   2
   2  -8   1 637.044 28.7498   4
  -2  -8  -1 628.124 35.0304   5
   2  -8   1 628.254 34.2811   5
   2   8   1 609.682 30.0650   3
  -2   8  -1 635.987 30.3022   3
   2   8   1 593.018 39.1336   1
  -2   8  -1 563.308 38.0959   1
   3  -8   1 166.688 14.2518   5
   3  -8   1 176.765 14.0577   2
  -3  -8  -1 174.097 16.6187   5
  -3  -8  -1 172.967 10.6657   2
   3  -8   1 158.204 10.2042   4
  -3   8  -1 181.609 12.0591   3
   3   8   1 168.386 11.2363   3
   3   8   1 176.796 7.66905   4
   4  -8   1 -0.7753 1.62504   4
  -4  -8  -1 6.68738 7.50257   1
  -4  -8  -1 2.18869 7.64532   5
   4  -8   1 -2.1123 4.65264   2
  -4  -8  -1 0.07579 1.51738   2
   4  -8   1 1.14415 4.27444   5
   4   8   1 -0.8526 1.59373   3
  -4   8  -1 -0.3081 2.96371   3
  -4   8  -1 3.20900 6.72269   1
   4   8   1 -1.1623 6.15987   1
   4   8   1 0.81291 1.11730   4
   5  -8   1 49.8450 6.54133   4
  -5  -8  -1 60.2154 16.6610   1
  -5  -8  -1 64.2109 13.4304   5
   5  -8   1 60.5699 10.3490   2
   5  -8   1 53.7302 8.55749   5
  -5   8  -1 57.5589 17.3442   1
  -5   8  -1 61.4517 7.86327   3
   5   8   1 56.2685 4.45077   4
   5   8   1 58.7200 6.53936   3
   6  -8   1 6.18865 3.92971   4
  -6  -8  -1 5.55864 10.2551   5
   6  -8   1 7.52210 6.89881   2
   6  -8   1 5.65526 5.61216   5
  -6  -8  -1 14.0224 12.9910   1
   6   8   1 5.95659 2.37468   4
  -6   8  -1 5.71585 4.72373   3
  -6   8  -1 9.96635 12.1712   1
   6   8   1 5.36020 3.61223   3
   7  -8   1 18.5608 5.77547   4
   7  -8   1 21.0632 7.32820   5
   7  -8   1 20.6936 8.91699   2
  -7  -8  -1 16.9309 16.2806   1
  -7  -8  -1 25.7763 11.6547   5
  -7   8  -1 16.8512 5.89897   3
   7   8   1 19.4058 5.44473   3
  -7   8  -1 9.71768 13.9759   1
   8  -8   1 12.4536 5.80810   4
   8  -8   1 6.17068 7.88875   2
  -8  -8  -1 12.0415 9.61405   5
  -8  -8  -1 15.2497 18.0285   1
  -8   8  -1 24.5678 16.8748   1
   8   8   1 10.9940 4.18332   3
   9  -8   1 188.909 18.5341   2
   9  -8   1 190.509 15.6161   4
   9   8   1 190.282 15.2069   3
  10  -8   1 15.1244 7.70601   4
 -10  -8  -1 51.3528 30.4474   1
 -11  -8  -1 -1.7062 27.8823   1
  11  -8   1 16.0746 8.32712   4
  11  -8   1 27.7513 12.3796   2
  11   8   1 13.9847 6.99412   3
 -11   8  -1 57.4084 28.1882   1
 -12  -8  -1 57.7043 39.9258   1
 -13  -8  -1 128.772 52.3364   1
  13  -9  -1 -3.7313 8.38133   4
  13   9  -1 6.13424 7.18435   3
  12  -9  -1 7.14585 8.70331   4
  12   9  -1 9.71170 6.72694   3
  11  -9  -1 29.1000 9.48100   4
  11  -9  -1 21.3860 12.8263   2
 -11  -9   1 33.3820 32.0194   1
  11   9  -1 40.4972 9.07483   3
 -10  -9   1 -0.0204 24.2729   1
  10  -9  -1 8.84331 6.99535   4
  10  -9  -1 0.27757 9.78273   2
  10   9  -1 21.5623 7.28383   3
 -10   9   1 55.4152 21.5099   1
   9  -9  -1 9.52377 6.06581   4
   9  -9  -1 9.28496 9.27067   2
  -9  -9   1 2.01052 20.4084   1
   9   9  -1 6.08026 4.86845   3
   8  -9  -1 131.188 14.8256   5
   8  -9  -1 152.599 12.4426   4
   8  -9  -1 200.685 17.6198   2
  -8  -9   1 121.637 19.0216   5
   8   9  -1 166.600 14.0595   3
   7  -9  -1 21.6308 7.18700   5
  -7  -9   1 7.69312 11.2954   5
  -7  -9   1 20.2918 16.7973   1
   7  -9  -1 30.2757 6.32395   4
   7  -9  -1 31.2456 9.33129   2
   7   9  -1 13.1545 4.54957   3
  -7   9   1 33.2112 15.3297   1
  -6  -9   1 20.1012 14.5560   1
   6  -9  -1 14.2409 7.50795   2
  -6  -9   1 -4.0994 12.1796   5
   6  -9  -1 5.63420 5.81352   5
   6  -9  -1 9.51685 4.59669   4
  -6   9   1 20.5116 13.5794   1
   6   9  -1 1.16816 3.36719   3
   5  -9  -1 6.17789 4.70828   2
  -5  -9   1 5.83370 11.6538   5
  -5  -9   1 3.17319 8.50159   1
   5  -9  -1 1.87207 2.42903   4
   5  -9  -1 4.08598 4.83741   5
   5   9  -1 6.31957 3.61289   3
  -5   9   1 3.45744 3.39254   3
  -5   9   1 -5.0333 6.72936   1
   5   9  -1 8.85843 3.42487   4
  -4  -9   1 144.531 19.3768   5
  -4  -9   1 114.502 18.4809   1
   4  -9  -1 86.6090 10.2767   2
   4  -9  -1 83.9204 7.65322   4
   4  -9  -1 88.7999 11.4121   5
   4   9  -1 107.617 17.3792   1
  -3  -9   1 45.0290 12.4807   5
   3  -9  -1 43.4439 7.90754   2
  -3  -9   1 42.3856 6.10188   2
  -3  -9   1 27.1425 9.68181   1
   3  -9  -1 32.2087 4.51555   4
   3  -9  -1 42.9613 8.35647   5
   3   9  -1 28.4102 9.77993   1
   3   9  -1 40.3527 2.53302   4
  -3   9   1 35.7552 11.0131   1
   3   9  -1 27.2464 5.14230   3
  -3   9   1 31.6753 4.73280   3
  -2  -9   1 227.572 19.7143   5
  -2  -9   1 224.276 15.1275   2
   2  -9  -1 238.816 16.4930   2
   2  -9  -1 219.210 17.7678   5
   2  -9  -1 228.361 12.5521   4
  -2  -9   1 284.071 24.0148   1
   2   9  -1 274.333 22.7583   1
   2   9  -1 228.591 10.7863   4
   2   9  -1 221.865 14.4319   3
  -2   9   1 265.287 23.4521   1
  -2   9   1 224.945 13.4887   3
  -1  -9   1 202.936 9.12756   4
  -1  -9   1 199.550 18.3833   5
   1  -9  -1 198.980 10.0368   4
   1  -9  -1 195.003 15.7573   5
   1  -9  -1 201.203 14.0848   2
  -1  -9   1 194.528 13.7631   2
  -1   9   1 199.378 11.8125   3
   1   9  -1 151.097 17.0177   1
   1   9  -1 198.993 12.3481   3
   0  -9   1 27.3831 6.53328   2
   0  -9  -1 27.9852 5.98578   2
   0  -9  -1 37.1607 2.64275   4
   0  -9   1 40.7936 8.96943   5
   0  -9   1 34.9875 2.95116   4
   0  -9  -1 31.9842 7.68919   5
   0   9  -1 51.5123 9.20824   1
   0   9   1 47.0802 9.50121   1
   0   9   1 30.2712 4.59103   3
   0   9  -1 34.5124 5.16712   3
   1  -9   1 169.032 9.11344   4
   1  -9   1 169.020 12.9017   2
  -1  -9  -1 167.634 15.7994   5
   1  -9   1 172.461 15.0403   5
  -1  -9  -1 175.500 12.0895   2
  -1   9  -1 168.667 10.9353   3
   1   9   1 177.330 11.1234   3
  -1   9  -1 125.176 15.2367   1
  -2  -9  -1 530.854 27.6250   2
   2  -9   1 525.880 29.8293   2
   2  -9   1 566.732 25.8383   4
  -2  -9  -1 554.717 33.5396   5
   2  -9   1 514.609 31.4717   5
   2   9   1 556.200 37.8682   1
   2   9   1 539.227 27.4878   3
  -2   9  -1 527.197 36.2299   1
  -2   9  -1 530.782 27.4179   3
   3  -9   1 2.80739 2.30913   4
   3  -9   1 -2.4071 4.35704   2
  -3  -9  -1 0.60931 3.17201   2
   3  -9   1 1.64880 5.50760   5
  -3  -9  -1 20.6622 8.43931   1
  -3  -9  -1 -4.4229 6.96889   5
  -3   9  -1 2.64180 2.99217   3
   3   9   1 23.4178 8.54506   1
   3   9   1 1.12615 1.76286   3
  -4  -9  -1 55.4765 15.2113   1
   4  -9   1 50.4744 9.88487   5
   4  -9   1 50.2536 8.98842   2
  -4  -9  -1 68.6028 14.2899   5
  -4  -9  -1 56.8078 5.40908   2
   4  -9   1 37.9034 5.64454   4
   4   9   1 53.5401 14.5249   1
   4   9   1 62.9313 6.70360   3
  -4   9  -1 46.8744 7.55235   3
  -4   9  -1 48.6278 14.5603   1
   5  -9   1 0.29108 6.12630   2
  -5  -9  -1 3.50038 10.1871   5
  -5  -9  -1 1.92480 8.58618   1
   5  -9   1 4.23203 5.34733   5
   5  -9   1 0.27927 2.92264   4
  -5   9  -1 5.10581 7.93021   1
   5   9   1 2.49233 3.07186   3
   5   9   1 -1.7044 8.41128   1
  -5   9  -1 3.23689 4.05002   3
   6  -9   1 -0.4918 5.27956   5
  -6  -9  -1 14.3789 13.0121   1
   6  -9   1 -3.2606 4.98862   2
  -6   9  -1 0.08659 5.42054   3
  -6   9  -1 2.97913 12.2345   1
   7  -9   1 12.4079 6.33095   5
  -7  -9  -1 4.74773 13.1923   1
   7  -9   1 18.1213 8.81185   2
  -7  -9  -1 19.7716 13.3974   5
   7  -9   1 12.0513 5.16436   4
   7   9   1 21.9362 5.87093   3
  -7   9  -1 8.29640 12.3025   1
  -7   9  -1 13.9377 5.77220   3
  -8  -9  -1 3.04988 16.7185   1
  -8  -9  -1 -6.8657 10.5059   5
   8  -9   1 4.68018 8.48249   2
   8  -9   1 11.3238 5.51904   4
  -8   9  -1 20.3002 16.4892   1
   8   9   1 5.70209 4.57641   3
  -9  -9  -1 19.7573 22.5513   1
   9  -9   1 30.0964 10.3443   2
   9  -9   1 40.9486 8.86589   4
  -9   9  -1 72.2860 26.4174   1
   9   9   1 36.0543 7.98508   3
  10  -9   1 103.693 18.1790   2
 -10  -9  -1 186.671 44.8268   1
  10  -9   1 119.581 14.5514   4
  10   9   1 121.141 13.8670   3
  11  -9   1 1.64692 10.9962   2
 -11  -9  -1 30.0781 32.0892   1
  11  -9   1 14.5070 8.12095   4
  11   9   1 11.9927 6.60189   3
  12  -9   1 18.7398 8.06914   4
 -12  -9  -1 -8.4194 32.5316   1
  12  -9   1 -5.1614 11.6418   2
  12   9   1 13.8716 7.33593   3
  13  -9   1 22.8205 10.5814   4
  13   9   1 15.3969 7.96588   3
  12 -10  -1 -11.618 6.49563   4
  12 -10  -1 -24.637 9.91338   2
  12  10  -1 -1.8758 5.63551   3
  11 -10  -1 -14.169 9.61612   2
  11 -10  -1 4.91460 7.54151   4
  11  10  -1 3.48562 5.41622   3
  10 -10  -1 74.8848 11.6927   4
  10 -10  -1 70.5875 16.0186   2
 -10 -10   1 39.3907 29.5407   1
  10  10  -1 62.5974 10.7064   3
   9 -10  -1 70.5118 10.5296   4
  -9 -10   1 131.789 35.0640   1
   9 -10  -1 66.6063 13.9646   2
   9  10  -1 75.2372 11.2661   3
   8 -10  -1 12.2009 9.12733   2
  -8 -10   1 -0.0475 16.3319   1
  -8 -10   1 4.67044 11.1026   5
   8 -10  -1 1.49222 6.72471   5
   8 -10  -1 7.27602 5.24985   4
   8  10  -1 6.92321 5.06373   3
  -8  10   1 24.7202 14.1109   1
   7 -10  -1 5.33937 7.73298   2
  -7 -10   1 3.10539 13.4661   1
  -7 -10   1 -4.3886 12.0696   5
   7 -10  -1 5.58082 4.40139   4
   7 -10  -1 0.01455 5.45537   5
  -7  10   1 23.4956 14.1123   1
   7  10  -1 3.45623 3.58591   3
  -6 -10   1 69.6849 17.4495   5
   6 -10  -1 72.1194 11.3803   5
   6 -10  -1 98.8844 13.4228   2
  -6 -10   1 73.4467 20.6805   1
   6 -10  -1 75.3215 8.31658   4
   6  10  -1 58.9975 8.74161   3
  -6  10   1 94.9977 22.4505   1
   5 -10  -1 96.6116 8.62566   4
   5 -10  -1 110.517 12.1880   2
  -5 -10   1 123.828 22.2008   1
  -5 -10   1 87.9351 19.1851   5
   5 -10  -1 91.3105 12.2589   5
   5  10  -1 79.9208 9.44845   3
  -5  10   1 109.963 23.1902   1
  -5  10   1 72.6535 8.40933   3
   4 -10  -1 179.403 14.4544   2
  -4 -10   1 167.478 10.4834   2
   4 -10  -1 171.446 15.0127   5
   4 -10  -1 158.502 10.2581   4
  -4 -10   1 142.589 18.4212   5
  -4 -10   1 114.954 19.3174   1
  -4  10   1 153.519 10.8048   3
   4  10  -1 161.832 12.0400   3
  -4  10   1 111.730 19.3181   1
   4  10  -1 125.054 19.7812   1
  -3 -10   1 636.218 32.6118   2
   3 -10  -1 664.464 36.0196   2
  -3 -10   1 615.344 40.1168   5
   3 -10  -1 646.321 37.6931   5
   3 -10  -1 649.040 30.9737   4
  -3  10   1 654.712 31.7950   3
   3  10  -1 671.400 33.5283   3
  -2 -10   1 238.138 15.8287   2
   2 -10  -1 227.055 16.5104   2
   2 -10  -1 234.776 12.6891   4
   2 -10  -1 252.061 19.0290   5
  -2 -10   1 242.819 21.2807   5
  -2  10   1 231.324 14.0200   3
  -1 -10   1 99.5037 10.6166   2
  -1 -10   1 128.660 16.1548   5
  -1 -10   1 120.529 6.05050   4
   1 -10  -1 122.968 11.4018   2
   1 -10  -1 121.354 7.07221   4
   1 -10  -1 122.983 12.9830   5
  -1  10   1 128.319 9.23970   3
   1  10  -1 123.735 6.03222   4
   1  10  -1 124.546 9.84304   3
  -1  10   1 116.891 15.6519   1
   1  10  -1 118.136 15.0105   1
   0 -10  -1 102.825 9.94872   2
   0 -10   1 91.9069 5.36051   4
   0 -10  -1 111.536 13.3553   5
   0 -10   1 110.938 13.1826   5
   0 -10   1 87.6119 10.1976   2
   0 -10  -1 92.4363 4.97704   4
   0  10   1 75.9810 12.8402   1
   0  10  -1 74.1700 12.0725   1
   0  10   1 100.082 8.00235   3
   0  10  -1 91.6302 8.30139   3
   1 -10   1 6.66774 2.01498   4
   1 -10   1 14.2438 7.95488   5
  -1 -10  -1 13.9469 5.07995   2
  -1 -10  -1 4.83490 5.32950   5
   1 -10   1 10.8120 5.91454   2
  -1  10  -1 2.24348 3.57999   1
   1  10   1 1.61699 3.35968   1
  -1  10  -1 8.04107 3.59975   3
   1  10   1 6.40007 3.16352   3
   2 -10   1 106.749 14.0076   5
   2 -10   1 109.966 7.66821   4
  -2 -10  -1 109.429 10.3245   2
   2 -10   1 109.676 12.2269   2
  -2 -10  -1 105.461 15.2830   5
   2  10   1 131.099 9.88777   3
  -2  10  -1 113.621 9.60906   3
  -2  10  -1 116.296 15.5225   1
   2  10   1 125.284 17.0976   1
  -3 -10  -1 505.061 33.1982   5
   3 -10   1 510.305 30.8407   5
   3 -10   1 494.476 23.6274   4
  -3 -10  -1 497.936 24.8824   2
  -3 -10  -1 392.896 35.7112   1
   3 -10   1 496.818 29.0902   2
   3  10   1 475.040 25.3935   3
  -3  10  -1 467.771 35.7723   1
   3  10   1 394.977 35.1295   1
  -4 -10  -1 277.111 25.3074   5
   4 -10   1 282.122 21.1458   2
   4 -10   1 271.416 21.5233   5
  -4 -10  -1 304.546 30.7709   1
  -4 -10  -1 278.721 15.7721   2
   4 -10   1 264.053 15.9821   4
  -4  10  -1 289.520 27.8552   1
   4  10   1 285.490 17.8776   3
  -4  10  -1 285.729 17.5849   3
   4  10   1 301.750 30.4744   1
   5 -10   1 0.80717 6.92884   2
   5 -10   1 0.94552 3.48984   4
   5 -10   1 2.88887 6.37887   5
  -5 -10  -1 14.0017 12.7633   5
  -5 -10  -1 9.52845 10.9978   1
  -5  10  -1 4.46941 10.1941   1
   5  10   1 -1.5474 3.55060   3
  -5  10  -1 -5.5007 4.89274   3
   5  10   1 2.85780 11.1614   1
   6 -10   1 31.0340 8.99311   5
   6 -10   1 25.5284 9.62252   2
  -6 -10  -1 43.9669 17.6648   1
   6 -10   1 32.5248 6.23789   4
  -6 -10  -1 34.2590 14.0708   5
  -6  10  -1 56.3365 18.1509   1
   6  10   1 26.1274 5.79866   3
  -6  10  -1 36.6495 7.70519   3
   7 -10   1 0.79568 3.95013   4
  -7 -10  -1 -7.8283 12.5080   5
   7 -10   1 -2.3972 6.10980   5
  -7 -10  -1 2.50558 12.7082   1
   7 -10   1 15.4361 9.09967   2
   7  10   1 5.64632 3.81884   3
  -7  10  -1 15.5038 11.6292   1
   8 -10   1 73.7219 10.3031   4
   8 -10   1 93.0721 15.8286   2
  -8 -10  -1 66.6336 17.2019   5
  -8 -10  -1 106.846 29.3356   1
   8  10   1 77.8368 9.71089   3
   9 -10   1 135.137 17.4924   2
   9 -10   1 134.851 13.8248   4
   9  10   1 157.492 14.1998   3
  10 -10   1 -4.9322 10.0296   2
  10 -10   1 0.89978 6.32920   4
  11 -10   1 -10.911 10.4577   2
 -11 -10  -1 -35.454 24.9493   1
  11 -10   1 -3.8223 6.58697   4
  11  10   1 0.61353 5.75253   3
  12 -10   1 22.1427 9.84290   4
 -12 -10  -1 -17.815 33.1024   1
  12 -10   1 -1.8709 12.4223   2
  12  10   1 21.6393 8.46334   3
 -11 -11   1 22.6450 33.0319   1
  -9 -11   1 149.068 36.7513   1
   9 -11  -1 124.099 19.6356   2
   9 -11  -1 96.2738 10.8744   4
   9  11  -1 96.7793 11.6881   3
   8 -11  -1 3.92061 5.07525   4
  -8 -11   1 3.38031 12.3348   5
   8 -11  -1 -0.4545 7.40917   5
   8 -11  -1 -0.4135 6.45240   2
  -8 -11   1 9.21025 18.3664   1
   8  11  -1 11.7581 5.80053   3
   7 -11  -1 71.3687 13.0950   5
   7 -11  -1 70.7675 8.89639   4
  -7 -11   1 43.6280 21.3182   1
   7 -11  -1 73.2403 13.0176   2
  -7 -11   1 51.8116 17.0829   5
   7  11  -1 80.0189 10.3996   3
  -7  11   1 92.1092 20.9501   1
   6 -11  -1 4.57373 7.37632   2
  -6 -11   1 9.37567 13.2780   5
  -6 -11   1 0.84555 10.2516   1
   6 -11  -1 -1.3736 3.37561   4
   6 -11  -1 2.62577 6.03542   5
  -6  11   1 19.4664 11.6528   1
   6  11  -1 2.20749 3.08033   3
   5 -11  -1 667.283 39.2815   2
   5 -11  -1 698.092 40.9944   5
  -5 -11   1 649.716 45.9294   5
   5 -11  -1 745.754 34.7133   4
  -5  11   1 686.983 34.2908   3
   5  11  -1 680.355 36.4156   3
  -4 -11   1 41.3096 16.6901   5
  -4 -11   1 49.5142 6.89896   2
   4 -11  -1 47.8225 6.28713   4
   4 -11  -1 45.4148 9.23476   2
   4 -11  -1 48.4637 11.4777   5
   4  11  -1 38.2375 7.30435   3
  -4  11   1 53.0551 7.74988   3
   4  11  -1 84.1124 18.9066   1
  -4  11   1 78.1330 16.4312   1
  -3 -11   1 121.224 20.3091   5
   3 -11  -1 116.161 8.51368   4
  -3 -11   1 130.109 18.8776   1
   3 -11  -1 128.118 15.0031   5
   3 -11  -1 131.791 13.6325   2
  -3 -11   1 103.122 10.4570   2
   3  11  -1 110.964 18.4621   1
   3  11  -1 126.232 10.4086   3
  -3  11   1 108.855 9.25405   3
  -3  11   1 130.662 18.7080   1
   2 -11  -1 48.4447 8.67826   2
   2 -11  -1 57.2260 11.6373   5
  -2 -11   1 56.3310 8.77606   2
  -2 -11   1 58.0344 15.0724   5
   2 -11  -1 61.8954 5.23587   4
  -2  11   1 51.1751 6.49867   3
   2  11  -1 64.7512 7.27352   3
  -1 -11   1 352.392 22.0223   2
  -1 -11   1 333.976 27.7062   5
   1 -11  -1 348.045 22.4023   2
   1 -11  -1 343.683 16.7624   4
   1 -11  -1 336.365 24.8322   5
   1  11  -1 365.139 20.4296   3
  -1  11   1 340.576 19.3993   3
   0 -11  -1 247.804 17.8737   2
   0 -11   1 236.783 18.3041   2
   0 -11   1 254.401 12.5627   4
   0 -11  -1 245.548 21.8585   5
   0 -11   1 257.768 22.0402   5
   0  11  -1 245.357 16.1023   3
   0  11   1 310.174 26.7595   1
   0  11   1 254.349 15.7190   3
  -1 -11  -1 238.226 20.9238   5
  -1 -11  -1 246.299 17.1811   2
   1 -11   1 250.655 12.9079   4
   1 -11   1 234.112 18.4242   2
   1 -11   1 271.934 22.7492   5
  -1  11  -1 262.524 16.0265   3
   1  11   1 237.836 15.5267   3
  -2 -11  -1 88.1497 15.8259   5
   2 -11   1 61.7720 10.1572   2
   2 -11   1 60.9577 5.71172   4
   2 -11   1 78.8889 11.9124   5
  -2 -11  -1 71.0298 9.54839   2
  -2  11  -1 65.1781 8.18109   3
   2  11   1 68.8364 7.24636   3
  -3 -11  -1 438.402 25.4567   2
  -3 -11  -1 441.681 32.4961   5
   3 -11   1 451.042 29.4961   2
  -3 -11  -1 550.239 41.6601   1
   3 -11   1 461.304 24.0376   4
   3 -11   1 446.380 30.6770   5
   3  11   1 469.822 26.1941   3
   3  11   1 554.659 41.0788   1
  -3  11  -1 460.159 25.7262   3
  -3  11  -1 503.558 37.5238   1
  -4 -11  -1 24.3159 11.9535   1
   4 -11   1 14.2882 8.36674   2
   4 -11   1 7.14415 8.03934   5
   4 -11   1 11.8239 4.06471   4
  -4 -11  -1 21.3418 13.5002   5
  -4  11  -1 14.0498 11.6851   1
  -4  11  -1 6.01666 4.72442   3
   4  11   1 5.87409 3.65910   3
   4  11   1 17.7543 12.3681   1
   5 -11   1 375.960 21.7018   4
   5 -11   1 383.235 27.8080   5
  -5 -11  -1 395.963 33.4300   5
   5 -11   1 428.382 28.4093   2
   5  11   1 390.813 23.4035   3
  -5  11  -1 408.364 23.1310   3
  -6 -11  -1 39.1852 15.0766   5
   6 -11   1 30.7595 10.3272   5
   6 -11   1 31.8671 10.3590   2
  -6 -11  -1 49.0169 18.0864   1
   6 -11   1 41.4674 6.80784   4
   6  11   1 35.7931 7.08998   3
  -6  11  -1 38.5324 7.62133   3
  -7 -11  -1 55.8357 17.0422   5
   7 -11   1 68.1687 13.1023   2
   7 -11   1 45.8679 11.4385   5
   7 -11   1 63.9600 8.82869   4
   7  11   1 59.4247 9.49891   3
  -8 -11  -1 13.5967 18.2744   1
   8 -11   1 2.41436 5.08307   4
  -8 -11  -1 -2.1308 13.8665   5
   8 -11   1 -1.9785 6.71865   2
   8  11   1 1.03539 3.57817   3
  -9 -11  -1 0.45176 19.8271   1
  10 -11   1 32.4698 8.64383   4
  10 -11   1 26.8945 13.9565   2
 -10 -11  -1 50.0749 30.4658   1
  10  11   1 24.8890 8.28993   3
  12 -12  -1 7.27238 8.33314   4
  12  12  -1 2.65494 6.96257   3
  11 -12  -1 31.1598 9.07346   4
  11 -12  -1 5.27306 13.0725   2
 -11 -12   1 59.2608 38.5762   1
  11  12  -1 37.2118 9.89874   3
   8 -12  -1 15.4782 6.17693   4
  -8 -12   1 28.6634 22.8135   1
  -8 -12   1 -9.0059 13.1446   5
   8 -12  -1 26.8228 9.91813   5
   8 -12  -1 13.1908 10.8493   2
   8  12  -1 9.54090 5.52285   3
  -7 -12   1 51.5237 20.9654   1
   7 -12  -1 70.6519 13.7197   5
   7 -12  -1 65.6237 14.3627   2
   7 -12  -1 47.0652 7.96646   4
  -7 -12   1 47.7868 18.0328   5
   7  12  -1 66.0066 9.99832   3
   6 -12  -1 20.3782 9.38783   5
   6 -12  -1 37.9872 9.96364   2
   6 -12  -1 25.8580 6.19198   4
  -6 -12   1 17.9719 15.2351   5
   6  12  -1 28.4757 7.06499   3
   5 -12  -1 88.0887 15.1988   5
  -5 -12   1 103.349 19.4097   5
   5 -12  -1 85.0690 13.5393   2
   5 -12  -1 93.3221 9.31471   4
   5  12  -1 121.099 11.6227   3
   5  12  -1 125.854 23.2984   1
  -5  12   1 129.451 11.5052   3
   4 -12  -1 56.5203 10.8000   2
   4 -12  -1 59.8431 6.61673   4
  -4 -12   1 71.7945 18.8038   5
   4 -12  -1 47.7610 12.0500   5
   4  12  -1 58.9354 8.58969   3
  -4  12   1 65.7146 7.49400   3
   4  12  -1 98.7566 20.4407   1
  -3 -12   1 11.9839 5.38535   2
   3 -12  -1 13.4396 3.76226   4
   3 -12  -1 17.8470 6.88237   2
  -3 -12   1 5.44290 7.22345   1
  -3 -12   1 9.42269 11.2298   5
   3 -12  -1 22.7736 9.66341   5
  -3  12   1 2.46452 6.33477   1
  -3  12   1 11.6940 4.20546   3
   3  12  -1 12.3191 5.05743   3
   3  12  -1 3.32799 7.93270   1
   2 -12  -1 340.738 23.7364   2
   2 -12  -1 329.444 17.6120   4
   2 -12  -1 336.281 26.6297   5
  -2 -12   1 368.208 30.9236   5
  -2 -12   1 329.410 22.0704   2
   2  12  -1 360.610 21.4558   3
   2  12  -1 366.406 31.5319   1
  -2  12   1 348.929 31.5631   1
  -1 -12   1 247.668 18.3109   2
   1 -12  -1 238.972 18.6152   2
   1 -12  -1 250.406 21.4989   5
  -1 -12   1 248.497 23.1630   5
  -1  12   1 254.166 15.6912   3
   1  12  -1 224.744 15.6404   3
   1  12  -1 245.016 24.3745   1
  -1  12   1 253.269 25.7033   1
   0 -12   1 52.0271 9.97642   2
   0 -12   1 54.9590 12.8907   5
   0 -12  -1 53.2821 9.53393   2
   0 -12  -1 47.3807 11.8400   5
   0  12  -1 47.1934 7.50745   3
   0  12   1 44.1387 6.71559   3
   1 -12   1 58.6070 12.8085   5
   1 -12   1 65.1345 11.3513   2
   1 -12   1 63.4374 5.07320   4
  -1 -12  -1 49.8975 9.06011   2
  -1 -12  -1 66.3240 14.7156   5
  -1  12  -1 63.1182 8.57062   3
   1  12   1 87.5474 15.5808   1
   1  12   1 56.9555 6.95014   3
   2 -12   1 47.9984 5.15821   4
  -2 -12  -1 39.1063 7.76846   2
  -2 -12  -1 47.8239 14.2008   5
   2 -12   1 52.4759 12.8531   5
   2 -12   1 34.1149 9.61819   2
   2  12   1 34.9829 6.30687   3
  -2  12  -1 50.7504 7.87329   3
  -3 -12  -1 96.7599 18.2908   5
   3 -12   1 72.0136 7.04593   4
  -3 -12  -1 82.5354 17.3375   1
   3 -12   1 85.7776 12.8739   2
   3 -12   1 81.2660 15.4940   5
  -3 -12  -1 87.5604 9.86598   2
  -3  12  -1 89.5314 16.0710   1
   3  12   1 66.2409 9.06518   3
   3  12   1 93.1042 19.0583   1
  -4 -12  -1 109.141 20.2436   5
   4 -12   1 112.009 15.0481   2
   4 -12   1 111.036 9.00091   4
   4 -12   1 98.0515 15.7664   5
   4  12   1 111.317 11.0534   3
  -4  12  -1 114.800 10.8798   3
   5 -12   1 119.429 16.4215   5
  -5 -12  -1 126.885 22.3959   5
   5 -12   1 130.927 14.9394   2
   5 -12   1 132.828 10.5253   4
  -5  12  -1 129.761 11.7207   3
   5  12   1 160.792 13.0428   3
  -6 -12  -1 1.18692 13.3150   5
  -6 -12  -1 5.11846 11.2915   1
   6 -12   1 2.23015 6.17878   2
   6 -12   1 3.15910 7.83126   5
   6 -12   1 10.3054 4.63569   4
  -6  12  -1 12.4371 4.90215   3
   6  12   1 9.99489 5.06505   3
  -7 -12  -1 -21.632 12.2256   5
  -7 -12  -1 30.1938 18.2445   1
   7 -12   1 -1.8400 7.44287   5
   7 -12   1 -3.3844 8.59413   2
   7 -12   1 0.81523 3.96810   4
   7  12   1 -1.5565 4.07544   3
  -8 -12  -1 68.4173 19.0870   5
   8 -12   1 82.5899 15.4073   2
  -8 -12  -1 106.548 29.7800   1
   8 -12   1 84.0902 11.1890   4
   8  12   1 86.5720 12.6745   3
   9 -12   1 4.97053 10.9025   2
   9  12   1 15.0536 6.83259   3
 -10 -12  -1 20.1403 27.9162   1
  12 -12   1 -5.1140 6.68210   4
  -9 -13   1 83.6048 31.8808   1
  -8 -13   1 35.1766 18.2483   5
   8 -13  -1 52.9635 14.6278   2
  -8 -13   1 54.3529 24.4916   1
   8 -13  -1 57.0010 9.06824   4
   8 -13  -1 34.3793 11.7247   5
   8  13  -1 53.1470 10.5333   3
   7 -13  -1 6.93136 10.5021   2
  -7 -13   1 -5.0058 15.7200   5
  -7 -13   1 36.7444 19.6355   1
   6 -13  -1 145.839 16.9952   2
  -6 -13   1 146.168 25.9536   5
   6 -13  -1 153.949 12.4463   4
   6 -13  -1 152.465 18.5981   5
   6  13  -1 160.107 14.6919   3
   5 -13  -1 169.438 12.4035   4
  -5 -13   1 193.383 28.2269   1
   5 -13  -1 175.577 19.6948   5
   5 -13  -1 150.361 18.1760   2
  -5 -13   1 161.394 25.9352   5
   5  13  -1 171.774 15.0942   3
   5  13  -1 185.627 27.7562   1
  -5  13   1 205.412 25.9045   1
  -4 -13   1 60.8192 18.9753   5
   4 -13  -1 63.2192 11.6398   2
   4 -13  -1 65.1199 7.08682   4
   4 -13  -1 70.5742 14.6583   5
  -4  13   1 74.5032 8.28380   3
   4  13  -1 67.4084 9.73128   3
  -3 -13   1 0.77241 4.04318   2
  -3 -13   1 2.58582 6.08306   1
   3 -13  -1 4.19399 5.41658   2
   3 -13  -1 -4.7977 5.16412   5
   3 -13  -1 1.27781 2.63507   4
  -3 -13   1 6.26350 10.2388   5
  -3  13   1 2.83707 5.79532   1
  -3  13   1 -0.7459 2.91859   3
   3  13  -1 -0.6522 2.61902   3
   3  13  -1 0.97934 7.99401   1
  -2 -13   1 107.200 17.7809   1
   2 -13  -1 75.9255 12.6067   2
  -2 -13   1 71.3051 11.0499   2
   2 -13  -1 75.1167 15.5185   5
  -2 -13   1 74.2971 18.7311   5
   2  13  -1 105.560 18.3689   1
  -2  13   1 69.5964 8.40065   3
   2  13  -1 71.9250 10.0637   3
  -2  13   1 91.3030 16.9238   1
   1 -13  -1 5.98300 6.75742   2
  -1 -13   1 9.05670 9.89955   5
   1 -13  -1 13.6183 8.44848   5
  -1 -13   1 11.6246 7.05601   2
   1  13  -1 7.31924 4.57106   3
  -1  13   1 5.61387 3.83014   3
   0 -13   1 15.4159 9.86479   5
   0 -13  -1 10.5215 10.0642   5
   0 -13  -1 8.45246 6.78755   2
   0 -13   1 5.70068 7.09842   2
   0  13  -1 10.9220 4.55547   3
   0  13   1 11.1081 4.07332   3
   1 -13   1 81.3710 16.9497   5
  -1 -13  -1 87.3995 16.4501   5
   1 -13   1 75.5546 12.6450   2
  -1 -13  -1 74.6186 11.6449   2
   1  13   1 79.4665 16.7179   1
  -1  13  -1 102.662 16.5836   1
   1  13   1 68.8520 8.09511   3
  -1  13  -1 78.1422 9.67620   3
   2 -13   1 6.32817 7.44405   2
   2 -13   1 15.1229 9.04949   5
  -2 -13  -1 4.16050 6.02322   2
  -2 -13  -1 10.4600 12.0004   5
  -2  13  -1 8.43908 4.94924   3
  -2  13  -1 7.91539 6.96324   1
   2  13   1 6.74416 9.09530   1
   2  13   1 7.54125 3.74926   3
   3 -13   1 -0.0917 2.46977   4
   3 -13   1 0.80547 7.47259   2
  -3 -13  -1 -3.0385 11.2715   5
   3 -13   1 7.74581 9.50699   5
  -3 -13  -1 10.8851 8.76699   1
   3  13   1 14.9903 11.9329   1
  -3  13  -1 10.7076 5.01957   3
   3  13   1 4.48202 3.27706   3
  -3  13  -1 15.8653 8.06907   1
  -4 -13  -1 24.3288 11.9436   1
   4 -13   1 1.82608 7.86328   2
  -4 -13  -1 -3.9784 11.2240   5
   4 -13   1 -1.9584 7.99680   5
   4  13   1 19.6968 13.4711   1
  -4  13  -1 3.62607 4.68244   3
   5 -13   1 51.7715 12.6955   2
   5 -13   1 44.3378 12.8996   5
  -5 -13  -1 58.0580 18.6178   5
   5 -13   1 49.9802 7.14960   4
  -5  13  -1 73.9402 14.6506   1
   5  13   1 23.7404 15.8682   1
  -5  13  -1 61.0881 8.86050   3
   5  13   1 53.6048 8.93298   3
   6 -13   1 250.283 23.8017   2
   6 -13   1 232.953 24.3516   5
   6 -13   1 245.278 16.5322   4
  -6 -13  -1 258.351 29.8444   5
   6  13   1 275.016 19.4538   3
  -7 -13  -1 1.98461 14.3266   1
  -7 -13  -1 -12.687 16.0138   5
   7 -13   1 -6.9094 8.41155   5
   7 -13   1 8.16254 4.59939   4
   7 -13   1 2.00593 10.0041   2
   7  13   1 4.25223 4.47020   3
  -8 -13  -1 67.9799 26.2775   1
   8 -13   1 35.3392 7.73221   4
 -10 -13  -1 43.4301 31.4336   1
  11 -14  -1 12.4410 7.69919   4
  11  14  -1 8.67597 6.26642   3
   9 -14  -1 21.1865 13.8972   2
  -8 -14   1 -4.6383 16.0827   5
  -8 -14   1 26.3490 23.7221   1
   8 -14  -1 14.3558 12.1200   2
   8 -14  -1 22.1248 6.87680   4
   8  14  -1 29.1758 8.78613   3
  -7 -14   1 49.9988 21.4406   1
   7 -14  -1 20.2358 6.52753   4
   6 -14  -1 167.794 13.5033   4
   6 -14  -1 166.357 21.1697   5
  -6 -14   1 151.491 25.3572   5
   6 -14  -1 173.060 20.9596   2
   6  14  -1 196.695 16.8280   3
  -5 -14   1 3.29307 9.86451   1
  -5 -14   1 9.94466 16.0708   5
   5 -14  -1 7.45355 7.73140   5
   5 -14  -1 16.1069 4.86935   4
   5 -14  -1 13.2021 9.53622   2
   5  14  -1 13.2320 5.92441   3
   5  14  -1 9.73664 13.0738   1
   4 -14  -1 19.4455 10.5862   5
   4 -14  -1 3.98427 6.53761   2
  -4 -14   1 13.5348 16.0678   5
  -4 -14   1 3.95662 8.76588   1
   4  14  -1 14.6489 5.66989   3
   4  14  -1 3.78848 10.0184   1
  -4  14   1 8.08486 4.64468   3
  -3 -14   1 1.60723 5.80850   1
   3 -14  -1 2.76413 6.72405   5
  -3 -14   1 -10.372 12.6555   5
   3 -14  -1 -3.5146 4.81492   2
   3  14  -1 -0.7778 3.57613   3
   3  14  -1 1.90287 7.85211   1
  -3  14   1 12.6168 7.24917   1
  -3  14   1 -0.5468 3.57496   3
  -2 -14   1 9.13013 6.04589   2
  -2 -14   1 10.8493 7.86902   1
  -2 -14   1 1.60123 9.66205   5
   2 -14  -1 7.54575 7.42507   2
   2 -14  -1 4.70555 9.35043   5
  -2  14   1 20.9800 10.1570   1
   2  14  -1 9.03251 4.95688   3
  -2  14   1 12.6296 4.43824   3
   2  14  -1 20.9535 9.74833   1
  -1 -14   1 -1.3157 6.59578   2
   1 -14  -1 1.78406 6.52587   2
  -1 -14   1 -8.1141 7.44713   5
   1 -14  -1 -0.5894 8.92082   5
   1  14  -1 0.33826 3.54768   3
  -1  14   1 2.12600 3.35519   3
   0 -14  -1 10.3501 10.9739   5
   0 -14   1 3.29666 8.73610   5
   0 -14  -1 -2.0887 5.86368   2
   0 -14   1 1.74071 6.87097   2
   0  14  -1 7.15592 4.52969   3
   0  14   1 6.30723 3.96606   3
   0  14  -1 3.37799 4.92371   1
   0  14   1 2.94638 6.88133   1
   1 -14   1 85.1960 13.8001   2
  -1 -14  -1 95.3191 13.1040   2
  -1 -14  -1 95.7705 18.9050   5
   1 -14   1 90.8459 18.8071   5
   1  14   1 84.1644 8.99299   3
  -1  14  -1 100.935 9.78627   3
   2 -14   1 -0.7832 9.80689   5
   2 -14   1 0.98669 6.94971   2
  -2 -14  -1 2.81051 11.3247   5
  -2 -14  -1 -1.8197 4.65960   2
  -2  14  -1 0.85927 4.13777   3
   2  14   1 -1.4107 3.18761   3
   2  14   1 11.9686 10.3081   1
   3 -14   1 -0.6504 6.94066   5
  -3 -14  -1 9.00386 8.90499   1
  -3 -14  -1 4.42451 12.8614   5
   3 -14   1 14.5565 7.38054   2
   3  14   1 8.85900 4.67095   3
   3  14   1 10.1501 11.4903   1
  -3  14  -1 13.6104 5.51185   3
  -4 -14  -1 154.136 24.9745   1
   4 -14   1 110.341 14.6878   2
   4 -14   1 112.522 10.7395   4
  -4 -14  -1 112.493 22.9129   5
   4 -14   1 99.4731 15.9691   5
   4  14   1 147.312 26.7723   1
  -4  14  -1 131.633 12.2076   3
   4  14   1 120.425 11.7538   3
  -5 -14  -1 36.9780 17.9793   5
   5 -14   1 38.9747 6.47504   4
   5 -14   1 38.5438 12.1186   2
   5 -14   1 30.8775 12.6410   5
  -5  14  -1 52.5786 9.30187   3
   5  14   1 28.0858 7.38445   3
   6 -14   1 89.3233 17.5609   5
   6 -14   1 90.9851 9.57656   4
   6 -14   1 63.8917 14.1028   2
  -6 -14  -1 80.5036 22.2140   5
   6  14   1 110.818 12.9165   3
   7 -14   1 33.8149 6.98041   4
   7 -14   1 8.44446 10.9546   2
  -7 -14  -1 11.0310 17.1299   5
   7 -14   1 24.2848 12.3017   5
  -7 -14  -1 22.7103 17.7595   1
   7  14   1 27.0901 7.39385   3
  -8 -14  -1 16.6720 20.1116   1
  -8 -14  -1 -13.234 18.0881   5
   8 -14   1 12.3109 12.3762   2
   8 -14   1 16.2885 6.32821   4
   8  14   1 27.4790 8.54880   3
  11 -14   1 9.89413 7.25088   4
  -8 -15   1 10.0553 19.7039   1
   7 -15  -1 17.5114 10.2961   4
  -7 -15   1 21.4929 18.2222   1
  -7 -15   1 -24.056 16.0108   5
   7 -15  -1 7.78578 10.9545   5
   7 -15  -1 -0.7037 10.3572   2
   7  15  -1 28.3201 8.05984   3
  -6 -15   1 15.8869 15.2417   1
   6 -15  -1 -1.6846 9.40752   5
   6 -15  -1 -6.8769 8.98338   2
   5 -15  -1 61.9840 16.3370   5
  -5 -15   1 87.3787 23.2340   5
   5 -15  -1 51.7959 13.9099   2
   5  15  -1 77.8857 11.8763   3
  -4 -15   1 0.34539 7.56879   1
  -4 -15   1 -7.8646 14.8557   5
   4 -15  -1 -2.7607 5.59181   2
   4 -15  -1 4.98454 10.0002   5
   4  15  -1 1.07331 4.68382   3
   4  15  -1 5.31086 8.51637   1
  -3 -15   1 0.38904 6.51328   1
   3 -15  -1 -4.3572 5.93172   5
   3 -15  -1 -0.4149 5.78930   2
  -3 -15   1 -7.7287 13.8326   5
   3  15  -1 20.9356 8.99551   1
   3  15  -1 0.35845 4.38562   3
  -3  15   1 0.92171 3.49253   3
   2 -15  -1 6.00040 10.3895   5
  -2 -15   1 0.81264 10.4098   5
  -2 -15   1 7.79882 6.64375   2
  -2 -15   1 32.7961 12.3293   1
   2 -15  -1 7.70759 8.31724   2
   1 -15  -1 398.474 28.4796   2
  -1 -15   1 392.519 34.2621   5
  -1 -15   1 422.163 27.9947   2
   1 -15  -1 398.662 34.1279   5
   1  15  -1 472.472 26.4751   3
  -1  15   1 436.024 24.8681   3
   0 -15  -1 15.0574 10.0933   5
   0 -15  -1 18.3095 8.55237   2
   0 -15   1 22.0477 8.91314   2
   0 -15   1 15.0141 13.8270   5
   0  15  -1 30.8797 7.20549   3
   0  15   1 28.0635 6.37945   3
   1 -15   1 -0.6913 8.31085   5
  -1 -15  -1 -6.7042 10.9124   5
   1 -15   1 -3.9840 6.75664   2
  -1 -15  -1 -3.7456 5.57544   2
  -1  15  -1 2.67795 4.43657   3
   1  15   1 2.36120 3.20370   3
   2 -15   1 -5.3368 9.94448   5
  -2 -15  -1 -2.7816 6.01779   2
   2 -15   1 -7.1557 6.97374   2
  -2 -15  -1 -13.826 10.9543   5
  -2  15  -1 -2.1539 3.79874   3
   2  15   1 -2.0363 3.58000   3
   2  15   1 17.2294 9.01558   1
  -3 -15  -1 67.1671 17.4515   1
  -3 -15  -1 59.8710 19.4674   5
   3 -15   1 50.1760 12.8884   2
   3 -15   1 77.5734 18.0029   5
   3  15   1 83.8303 9.63611   3
  -3  15  -1 90.5931 11.4130   3
   3  15   1 116.661 21.3251   1
   4 -15   1 1.50553 10.4666   5
  -4 -15  -1 4.08267 8.76267   1
   4 -15   1 -0.5966 8.55215   2
  -4 -15  -1 7.23372 12.0701   5
   4  15   1 10.7286 5.53851   3
  -4  15  -1 11.2327 5.67818   3
   4  15   1 19.5053 13.6495   1
  -5 -15  -1 24.7720 19.1446   5
   5 -15   1 34.1315 12.7429   2
   5 -15   1 50.8236 13.8845   5
  -5 -15  -1 77.3151 21.8163   1
   5  15   1 38.2476 8.16583   3
   6 -15   1 3.51596 10.4817   2
  -6 -15  -1 -11.861 15.6711   5
   7  15   1 7.10924 6.37167   3
   8 -15   1 4.30105 11.8264   2
   8  15   1 16.8375 8.10553   3
   7 -16  -1 7.38401 12.4760   2
  -6 -16   1 165.929 32.0327   1
  -5 -16   1 -5.7335 12.3513   5
   5 -16  -1 -2.1556 10.6536   5
   5  16  -1 11.0797 10.4616   1
   4 -16  -1 -2.5658 7.83338   5
   4 -16  -1 -2.5358 6.36557   2
  -4 -16   1 -0.9625 8.57327   1
  -4 -16   1 -14.756 16.1293   5
   4  16  -1 -0.1335 5.06570   3
   4  16  -1 7.44334 10.6988   1
   3 -16  -1 20.8279 11.5098   5
  -3 -16   1 11.9032 13.9644   5
  -3 -16   1 3.75216 8.01243   1
   3 -16  -1 13.3677 7.95667   2
  -3  16   1 12.3538 5.49387   3
   3  16  -1 11.0326 10.6774   1
   3  16  -1 10.3860 6.21558   3
  -2 -16   1 7.73166 8.00399   1
   2 -16  -1 -3.3242 11.0234   5
  -2 -16   1 -17.849 12.9029   5
   2 -16  -1 -2.1957 7.83461   2
  -2 -16   1 0.49682 7.71204   2
   2  16  -1 1.55336 4.77981   3
  -1 -16   1 41.8186 15.3251   5
   1 -16  -1 51.5395 16.6116   5
  -1 -16   1 59.6338 11.9905   2
   1 -16  -1 47.5511 11.9487   2
  -1  16   1 60.9637 8.98404   3
   1  16  -1 59.1273 9.99362   3
   0 -16  -1 161.686 17.8187   2
   0 -16   1 168.124 26.4547   5
   0 -16   1 158.116 18.0102   2
   0 -16  -1 170.175 25.1771   5
   0  16   1 206.219 15.4448   3
   0  16  -1 222.926 16.5481   3
   1 -16   1 151.758 18.0575   2
  -1 -16  -1 138.694 21.4569   5
   1 -16   1 149.933 25.6307   5
  -1 -16  -1 139.041 15.9155   2
  -1  16  -1 186.371 14.9886   3
   1  16   1 176.673 14.4558   3
  -2 -16  -1 62.8321 17.1871   5
   2 -16   1 44.8113 12.4800   2
   2 -16   1 36.0819 15.8788   5
   2  16   1 59.3325 9.61665   3
  -2  16  -1 69.0153 10.3705   3
  -3 -16  -1 4.40628 8.59091   1
   3 -16   1 -9.4831 11.8634   5
  -3 -16  -1 -24.476 12.5603   5
   3 -16   1 -8.3529 8.23543   2
   3  16   1 17.2882 12.4954   1
   3  16   1 4.22160 5.08348   3
  -3  16  -1 2.99385 5.48242   3
  -4 -16  -1 72.8529 21.1501   1
   4  16   1 109.323 23.7648   1
   5 -16   1 21.8054 14.0675   5
  -5 -16  -1 4.71211 12.1964   1
  -5 -16  -1 2.54298 18.0363   5
   5 -16   1 4.43718 10.0216   2
   5  16   1 31.1628 8.29800   3
   5  16   1 16.3155 15.4459   1
  -6 -16  -1 15.4182 15.4544   5
  -6 -16  -1 30.2194 18.0007   1
   6  16   1 61.3855 21.0582   1
  -5 -17   1 17.1095 13.8631   1
  -5 -17   1 -13.393 18.6094   5
   5  17  -1 43.7109 18.1287   1
  -4 -17   1 114.276 23.9468   1
   4 -17  -1 67.8076 17.4002   5
   4 -17  -1 65.1457 14.3883   2
  -4 -17   1 59.5902 20.3159   5
   4  17  -1 92.0741 13.1204   3
  -3 -17   1 -13.714 16.1370   5
   3 -17  -1 1.74392 9.68463   5
   3 -17  -1 11.7108 8.31639   2
  -3 -17   1 26.7733 12.7019   1
   3  17  -1 15.6482 7.02757   3
  -2 -17   1 159.251 29.4579   5
   2 -17  -1 140.529 19.1328   2
   2 -17  -1 170.763 25.7905   5
   2  17  -1 203.316 16.9848   3
  -2  17   1 176.794 14.4279   3
   1 -17  -1 4.33703 10.7653   5
   1  17  -1 9.63979 5.97866   3
   0 -17  -1 151.163 18.1896   2
   0 -17   1 172.094 19.2159   2
   0 -17  -1 180.439 24.6232   5
   0 -17   1 170.478 25.1899   5
   0  17  -1 204.650 16.5843   3
   0  17   1 180.356 15.5200   3
   1 -17   1 6.28974 11.7930   5
  -2 -17  -1 105.174 21.6803   1
  -3 -17  -1 -2.3789 16.4244   5
   5 -17   1 14.6845 15.2383   5
  -5 -17  -1 42.6966 18.7367   1
  -5 -17  -1 -14.936 18.7942   5
   5 -17   1 16.6309 10.2475   2
   5  17   1 21.5431 7.92986   3
   6 -17   1 17.8729 15.7638   5
  -6 -17  -1 -10.313 19.7089   5
  -6 -17  -1 16.9738 16.6140   1
   6 -17   1 22.2849 13.8248   2
   6  17   1 29.3816 17.9239   1
   6  17   1 43.1658 9.50108   3
  -7 -17  -1 61.7775 27.9625   1
   7 -17   1 45.8323 16.5258   2
   7 -17   1 20.7715 16.5590   5
   7  17   1 26.7566 9.30459   3
  -8  18   1 415.617 26.4463   1
  -5 -18   1 79.6495 24.0863   1
   5 -18  -1 30.1553 17.5260   5
  -5 -18   1 36.1420 19.9150   5
   5 -18  -1 46.6348 15.2541   2
   5  18  -1 68.2855 12.8256   3
  -4 -18   1 138.723 28.4557   1
  -3 -18   1 97.5798 22.2495   1
  -2 -18   1 41.6739 15.0541   1
   2 -18  -1 4.89303 9.85488   2
   2 -18  -1 16.9555 12.6295   5
  -2 -18   1 -2.7014 17.3602   5
   2  18  -1 22.1068 7.47961   3
  -2  18   1 17.0528 5.82067   3
   1 -18   1 66.8248 22.0796   5
   1 -18   1 58.4784 14.0652   2
  -1 -18  -1 55.0069 17.9657   5
   1  18   1 62.4022 10.1627   3
  -1  18  -1 68.6167 10.9220   3
  -2 -18  -1 25.4405 12.6419   1
  -2 -18  -1 22.7831 18.9966   5
   2 -18   1 24.9689 17.3336   5
   2 -18   1 17.6882 11.3130   2
   2  18   1 39.1363 8.57511   3
  -2  18  -1 42.0852 9.08059   3
  -3 -18  -1 46.5400 17.5823   1
   3 -18   1 30.0107 13.3337   2
   3 -18   1 16.1966 17.0482   5
  -3 -18  -1 7.45916 19.5157   5
   3  18   1 33.4062 8.81656   3
  -4 -18  -1 40.3549 18.4583   1
  -5 -18  -1 129.783 28.9358   1
   5  18   1 72.2550 13.1564   3
  -6 -18  -1 42.1413 21.3993   1
   6 -18   1 2.94152 13.0003   2
   6  18   1 19.9365 8.37157   3
   1 -19  -1 46.6967 13.8510   2
   1 -19  -1 47.2926 20.8847   5
  -1 -19   1 43.5557 24.2239   5
   1  19  -1 69.2262 11.5398   3
  -1  19   1 68.1674 10.3928   3
  -6 -19  -1 89.6522 28.7602   1
   3 -20  -1 4.60161 11.5844   2
  -3 -20   1 -20.558 22.6476   5
   3 -20  -1 -1.4445 17.9075   5
   3  20  -1 34.9640 9.27723   3
   1 -20  -1 19.7670 11.9748   2
   0 -20  -1 12.2965 20.4734   5
   1 -20   1 -10.225 18.9041   5
  -2 -20  -1 105.166 24.0425   1
   1 -21   1 -14.405 9.33769   2
  -1 -21  -1 -26.084 20.6705   5
  -1 -21  -1 19.1571 11.4813   1
   1 -21   1 -36.167 19.1975   5
   1  21   1 6.61106 5.29663   3
  -1  21  -1 4.82580 5.40679   3
  -2 -21  -1 -15.329 22.7607   5
   2 -21   1 -16.784 21.4417   5
   2 -21   1 0.68581 11.3612   2
   2  21   1 25.5913 8.27495   3
 -14   0   2 27.4531 26.9854   1
  14   0  -2 23.5077 9.18221   4
 -13   0   2 6.45814 23.5460   1
  13   0  -2 8.12807 7.20751   4
 -12   0   2 15.0824 23.2699   1
  12   0  -2 7.84636 5.62653   4
  11   0  -2 -7.2668 5.18249   4
 -11   0   2 12.2161 22.0255   1
 -10   0   2 88.2068 27.0112   1
  10   0  -2 35.6775 6.47120   3
  10   0  -2 41.4424 8.16377   4
   9   0  -2 -2.0615 3.81289   4
  -9   0   2 6.68567 19.7437   1
   9   0  -2 -4.0253 2.71125   3
   9   0  -2 -0.1076 3.35828   2
   8   0  -2 209.598 13.9698   4
   8   0  -2 217.543 13.9148   2
  -8   0   2 194.716 13.9246   5
   8   0  -2 206.165 12.9972   3
  -7   0   2 28.5875 20.0149   1
   7   0  -2 3.08991 2.75218   2
  -7   0   2 0.45599 3.00895   5
   7   0  -2 2.79219 3.23655   4
   7   0  -2 1.86509 2.07059   3
  -6   0   2 595.890 30.4991   5
   6   0  -2 601.027 28.9841   3
   6   0  -2 626.546 29.8027   2
  -6   0   2 640.833 49.5227   1
   6   0  -2 586.182 29.4687   4
  -5   0   2 9.66353 3.87101   5
   5   0  -2 1.27900 1.45397   3
  -5   0   2 18.9099 11.1655   1
   5   0  -2 4.89069 1.98583   2
   4   0  -2 1089.25 49.5680   4
   4   0  -2 1104.26 49.1160   3
   4   0  -2 1109.35 49.6592   2
  -4   0   2 1179.03 65.3166   1
  -4   0   2 1063.96 50.7475   5
   3   0  -2 -0.3529 0.92604   2
   3   0  -2 0.11523 0.81046   3
   3   0  -2 0.66272 1.04827   4
  -3   0   2 -0.3801 1.13226   2
  -3   0   2 -2.4908 2.14968   5
  -3   0   2 4.35933 9.16403   1
  -2   0   2 7156.84 296.492   2
   2   0  -2 6634.80 294.545   4
   2   0  -2 6767.51 294.718   3
  -2   0   2 6664.15 299.071   5
   1   0  -2 1.08978 0.57694   4
  -1   0   2 0.67956 0.94579   5
  -1   0   2 0.49541 0.75790   2
   1   0  -2 0.59233 0.40073   3
  -1   0   2 0.77658 1.87066   1
   0   0   2 1153.62 49.9416   2
   0   0   2 1153.44 50.2944   5
   0   0  -2 1153.90 49.7826   3
   0   0   2 1149.71 49.5919   4
   0   0   2 1137.01 49.7224   3
  -1   0  -2 0.02467 1.76685   1
   1   0   2 1.57342 0.66324   3
   1   0   2 1.07127 0.72164   4
   1   0   2 0.88822 0.84872   2
   1   0   2 0.59311 0.56748   5
   2   0   2 1150.30 51.8291   2
   2   0   2 1183.59 51.8855   3
   2   0   2 1197.55 51.6428   4
  -3   0  -2 9.13868 8.67711   1
   3   0   2 0.75260 1.93372   2
   3   0   2 1.49805 1.72361   4
   3   0   2 0.31991 1.21293   3
   4   0   2 137.622 8.31178   4
   4   0   2 137.290 8.59211   3
   4   0   2 144.318 8.81528   2
  -4   0  -2 145.485 19.1523   1
  -4   0  -2 136.334 6.66477   5
   5   0   2 0.83407 1.76205   4
   5   0   2 1.97180 1.96693   3
  -5   0  -2 -3.7422 11.5630   1
  -5   0  -2 2.56036 1.03626   5
   6   0   2 15.3145 3.50668   4
   6   0   2 13.9356 3.46920   3
  -6   0  -2 11.7020 15.5255   1
  -6   0  -2 18.6557 2.11766   5
   6   0   2 21.3170 4.52742   2
  -7   0  -2 0.00791 1.32216   5
   7   0   2 1.47110 3.57991   4
   7   0   2 1.60831 4.04089   2
   7   0   2 -5.5591 2.62753   3
  -7   0  -2 4.27301 14.1504   1
   8   0   2 45.2056 6.80861   3
   8   0   2 49.8307 7.41926   4
   8   0   2 59.5654 8.32613   2
  -8   0  -2 98.1198 29.9151   1
   9   0   2 2.80484 3.29692   4
  -9   0  -2 -1.4401 20.1780   1
   9   0   2 -2.7072 3.38156   3
 -10   0  -2 51.1334 27.9350   1
  10   0   2 -1.4883 4.64409   3
  10   0   2 0.77114 5.13403   4
 -11   0  -2 1.85175 23.0217   1
  11   0   2 -1.7177 5.45393   4
  11   0   2 -3.2266 4.64492   3
 -12   0  -2 36.8468 29.4149   1
  12   0   2 50.2324 11.0891   3
  12   0   2 54.0224 9.50610   4
 -13   0  -2 -5.9897 18.6387   1
  13   0   2 0.59079 4.88517   4
  14   0   2 1.52715 5.18746   4
 -14   0  -2 14.7358 34.9468   1
 -14  -1   2 -10.299 24.1690   1
  14  -1  -2 -1.9082 7.41391   4
  14   1  -2 -1.4918 6.83274   4
 -14   1   2 6.29317 22.7995   1
 -13  -1   2 124.762 41.1365   1
 -13   1   2 181.564 46.0540   1
  12  -1  -2 48.1662 10.5338   4
  12   1  -2 47.0968 9.67662   4
 -12   1   2 107.286 34.2272   1
  11  -1  -2 213.391 16.7243   4
  11   1  -2 179.347 14.8618   4
 -10  -1   2 92.2450 28.8409   1
  10  -1  -2 83.7190 9.53382   4
  10   1  -2 98.5472 10.5565   4
  10   1  -2 83.3367 8.99390   3
 -10   1   2 92.0001 29.5869   1
   9  -1  -2 8.80339 4.98600   4
   9  -1  -2 9.53679 4.73362   2
   9  -1  -2 10.4721 3.78662   3
  -9  -1   2 20.2155 22.3050   1
  -9   1   2 21.1872 21.0860   1
   9   1  -2 3.93015 4.46418   4
   9   1  -2 6.68378 3.39801   3
   8  -1  -2 23.0287 5.80680   2
  -8  -1   2 29.1860 5.85185   5
   8  -1  -2 22.3606 4.22199   3
  -8  -1   2 21.0689 21.5135   1
   8  -1  -2 20.4366 5.44723   4
   8   1  -2 21.2183 4.80833   2
  -8   1   2 17.9332 20.6351   1
   8   1  -2 18.6141 4.28656   3
   8   1  -2 27.9925 5.19121   4
  -8   1   2 29.1082 5.56374   5
  -7  -1   2 108.192 9.69209   5
   7  -1  -2 110.928 9.23627   4
   7  -1  -2 117.735 9.35400   2
  -7  -1   2 75.4024 25.3709   1
   7  -1  -2 111.754 8.08709   3
  -7   1   2 81.1303 25.7030   1
  -7   1   2 115.335 9.37856   5
   7   1  -2 103.301 8.23835   2
   7   1  -2 108.035 8.88701   4
   7   1  -2 104.733 8.11720   3
   6  -1  -2 58.4376 6.03502   2
  -6  -1   2 34.7443 17.7883   1
   6  -1  -2 66.7881 5.27115   3
  -6  -1   2 61.0031 6.66329   5
   6  -1  -2 64.4100 6.18831   4
  -6   1   2 60.6549 6.36278   5
   6   1  -2 64.0725 5.48237   3
  -6   1   2 31.9691 14.8309   1
   6   1  -2 58.8473 5.84675   4
   6   1  -2 55.8010 5.29212   2
   5  -1  -2 58.8529 5.13062   2
  -5  -1   2 40.9310 6.29276   5
  -5  -1   2 14.7150 13.5195   1
   5   1  -2 52.2227 4.75876   4
  -5   1   2 20.5470 13.3772   1
   5   1  -2 29.7861 3.55044   2
   5   1  -2 43.7804 4.14751   3
   4  -1  -2 166.817 9.30764   4
   4  -1  -2 158.421 9.55429   2
  -4  -1   2 163.490 10.8561   5
  -4  -1   2 163.014 21.9470   1
   4  -1  -2 164.293 8.54966   3
  -4   1   2 146.012 21.3508   1
   4   1  -2 164.749 9.18167   4
  -4   1   2 168.545 10.3476   5
   4   1  -2 157.210 8.77771   2
   4   1  -2 167.985 9.14192   3
  -3  -1   2 733.722 34.8093   5
  -3  -1   2 648.344 42.1874   1
  -3  -1   2 814.449 33.2360   2
   3  -1  -2 766.752 32.2323   3
   3  -1  -2 697.231 33.2576   2
   3  -1  -2 760.586 33.1105   4
   3   1  -2 705.428 32.6052   2
   3   1  -2 760.636 32.8261   3
  -3   1   2 729.349 34.2067   5
   3   1  -2 781.728 32.9133   4
  -3   1   2 621.211 42.8262   1
   2  -1  -2 1342.26 68.7177   2
  -2  -1   2 1639.88 68.8273   2
  -2  -1   2 1625.88 70.5377   5
   2  -1  -2 1626.64 67.7952   3
   2  -1  -2 1636.01 68.6729   4
   2   1  -2 1573.36 68.4558   4
  -2   1   2 1628.21 69.9500   5
   2   1  -2 1562.30 68.4860   3
   1  -1  -2 1292.13 56.3551   4
  -1  -1   2 1310.21 56.3643   4
  -1  -1   2 1340.92 58.3070   5
  -1  -1   2 1300.01 56.7500   2
   1   1  -2 1224.24 56.4943   3
  -1   1   2 1393.45 57.1657   2
  -1   1   2 1332.48 57.5851   5
   1   1  -2 1239.52 56.2665   4
   0  -1   2 1163.87 50.4105   5
   0  -1   2 1158.72 48.9944   4
   0  -1   2 1188.24 49.6669   2
   0  -1  -2 1059.47 48.7133   4
   0   1   2 1107.02 49.6508   5
   0   1   2 1071.99 48.7245   4
   0   1   2 1167.58 49.2744   2
   0   1   2 1128.34 48.8897   3
   0   1  -2 1146.15 49.5047   3
   1  -1   2 28.3630 2.95566   5
  -1  -1  -2 24.2018 2.01198   5
   1  -1   2 23.9044 2.14856   3
   1  -1   2 24.8979 2.53690   2
   1  -1   2 25.6642 2.08870   4
   1   1   2 21.6433 1.73405   4
  -1   1  -2 24.2575 2.20329   3
   1   1   2 22.1417 1.93659   5
   1   1   2 24.6943 2.09026   3
   1   1   2 23.3645 1.70853   2
   2  -1   2 754.707 33.6314   3
   2  -1   2 745.243 34.1599   2
  -2  -1  -2 663.931 39.6004   1
   2  -1   2 772.017 33.4513   4
   2  -1   2 767.617 32.9253   5
  -2  -1  -2 769.709 33.0189   5
   2   1   2 785.383 32.8417   2
   2   1   2 764.058 33.6243   3
  -2   1  -2 652.594 40.8136   1
   2   1   2 758.568 33.1183   4
  -2   1  -2 765.700 33.7782   3
  -3  -1  -2 385.389 17.8188   5
   3  -1   2 377.201 19.0732   2
   3  -1   2 375.033 18.3227   4
   3  -1   2 389.811 17.0944   5
  -3  -1  -2 358.630 27.1848   1
   3  -1   2 395.924 18.5536   3
   3   1   2 378.531 17.7823   2
  -3   1  -2 355.909 29.2362   1
   3   1   2 372.612 18.4719   3
   3   1   2 394.092 18.0878   4
   4  -1   2 969.833 44.1119   2
   4  -1   2 941.839 41.7011   5
  -4  -1  -2 998.661 58.5142   1
  -4  -1  -2 918.950 42.0058   5
   4  -1   2 966.476 43.5913   3
   4  -1   2 968.516 43.4310   4
   4   1   2 926.395 43.5454   3
   4   1   2 933.016 42.7145   2
   4   1   2 940.015 43.0498   4
  -4   1  -2 978.747 58.1051   1
   5  -1   2 59.6246 6.55957   2
   5  -1   2 59.6500 5.72586   4
   5  -1   2 51.5210 5.35202   3
  -5  -1  -2 54.2572 4.08792   5
   5  -1   2 56.0632 3.76130   5
   5   1   2 56.1093 5.30985   4
   5   1   2 47.5023 5.21041   3
   5   1   2 53.1572 5.26413   2
  -5   1  -2 53.9329 3.66773   5
  -6  -1  -2 56.5013 19.2780   1
   6  -1   2 29.5274 2.88624   5
   6  -1   2 21.7310 4.56353   4
  -6  -1  -2 31.0258 3.11046   5
   6  -1   2 31.8210 5.60101   2
   6  -1   2 25.2439 4.38559   3
  -6   1  -2 50.2191 19.8673   1
   6   1   2 35.9627 5.01799   4
   6   1   2 27.7097 4.57938   2
  -6   1  -2 30.6165 2.83746   5
   6   1   2 29.0765 4.67373   3
  -7  -1  -2 67.0699 24.6919   1
  -7  -1  -2 104.214 6.33339   5
   7  -1   2 103.023 9.18253   4
   7  -1   2 102.836 8.93176   3
   7  -1   2 98.4668 9.55040   2
  -7   1  -2 72.0285 25.9477   1
   7   1   2 92.0809 8.59038   3
  -7   1  -2 100.613 6.73161   5
   7   1   2 91.5394 8.50150   4
   7   1   2 95.4866 8.65807   2
  -8  -1  -2 22.9689 22.9061   1
   8  -1   2 14.6487 4.46600   4
   8  -1   2 19.1151 4.92591   3
   8  -1   2 21.3330 6.50835   2
   8   1   2 22.8148 6.37608   2
   8   1   2 11.6148 4.18373   3
  -8   1  -2 28.9036 23.2781   1
   8   1   2 18.6547 5.16261   4
   9  -1   2 30.6960 6.67536   4
   9  -1   2 30.1038 7.70426   2
   9  -1   2 27.6128 5.91489   3
  -9  -1  -2 28.9976 24.2528   1
   9   1   2 24.2493 5.54493   4
   9   1   2 31.1440 6.29286   3
  -9   1  -2 29.7818 23.5956   1
 -10  -1  -2 44.5614 27.5611   1
  10  -1   2 42.7509 7.87671   3
  10  -1   2 55.7734 9.22686   4
 -10   1  -2 64.4843 25.6770   1
  10   1   2 55.2456 8.53486   4
  10   1   2 54.1194 8.36104   3
  11  -1   2 192.117 16.0731   4
  11  -1   2 164.785 15.6572   3
  11   1   2 179.145 15.2491   4
  11   1   2 182.054 15.6949   3
 -11   1  -2 175.818 15.3746   3
  12  -1   2 74.3861 11.6522   4
  12   1   2 68.0861 10.8486   4
  12   1   2 49.6050 9.84726   3
 -13  -1  -2 -9.6737 26.6817   1
  13  -1   2 -2.6216 4.77480   4
 -13   1  -2 -3.2702 23.8841   1
  13   1   2 -3.3338 5.85891   4
  14  -1   2 26.1473 8.19171   4
  14   1   2 17.2231 8.19760   4
 -14   1  -2 48.2178 38.8252   1
 -14  -2   2 0.50622 28.1898   1
  14  -2  -2 2.97723 7.75614   4
  14   2  -2 1.10603 6.50034   4
 -14   2   2 25.1691 26.9760   1
  13  -2  -2 21.3737 9.52936   4
 -13  -2   2 21.8265 29.7213   1
 -13   2   2 51.2838 29.0853   1
  13   2  -2 10.9383 7.03728   4
  12  -2  -2 2.02425 5.26933   4
 -12  -2   2 -3.8912 23.3792   1
  12   2  -2 5.01646 5.85268   4
 -12   2   2 13.3545 20.8467   1
  11  -2  -2 3.15388 6.43072   4
 -11  -2   2 9.64121 23.3805   1
  11   2  -2 -2.8354 3.65098   3
 -11   2   2 18.5127 21.4582   1
  11   2  -2 0.34981 5.03203   4
 -10  -2   2 -2.4099 15.2821   1
  10  -2  -2 -4.9333 3.11787   4
  10  -2  -2 -2.9056 4.67007   2
  10   2  -2 1.97371 3.60627   4
 -10   2   2 7.35347 18.5669   1
  10   2  -2 0.50925 3.35734   3
   9  -2  -2 127.847 11.8685   4
   9  -2  -2 135.186 12.3347   2
   9  -2  -2 122.372 10.2584   3
   9   2  -2 127.127 10.6055   3
   9   2  -2 144.774 11.4680   4
  -8  -2   2 58.7928 8.11755   5
   8  -2  -2 51.6285 7.73127   4
  -8  -2   2 96.8225 26.9016   1
   8  -2  -2 57.7060 6.58262   3
   8  -2  -2 69.3178 8.56724   2
  -8   2   2 63.4094 7.27287   5
   8   2  -2 69.6302 6.91813   2
  -8   2   2 88.3738 27.6840   1
   8   2  -2 54.7541 6.65473   3
   8   2  -2 63.1598 7.69833   4
   7  -2  -2 420.635 21.7759   3
  -7  -2   2 414.648 24.2112   5
   7  -2  -2 429.432 23.1022   4
   7  -2  -2 462.286 24.2299   2
   7   2  -2 408.520 22.2099   4
   7   2  -2 428.031 22.5790   3
   7   2  -2 455.428 21.9876   2
  -7   2   2 420.087 23.3917   5
   6  -2  -2 202.364 12.2555   4
  -6  -2   2 196.615 13.5301   5
   6  -2  -2 186.095 10.8969   3
   6  -2  -2 196.321 12.7656   2
  -6  -2   2 184.984 30.3284   1
   6   2  -2 191.856 11.6059   4
   6   2  -2 197.480 10.9737   2
  -6   2   2 201.600 12.6642   5
   6   2  -2 195.600 11.7013   3
  -6   2   2 159.637 28.1418   1
   5  -2  -2 3.44119 2.49892   4
   5  -2  -2 2.41454 2.46431   2
  -5   2   2 37.9637 14.6995   1
   5   2  -2 9.64106 1.98560   2
   4  -2  -2 204.827 11.4094   4
   4  -2  -2 201.446 11.9400   2
  -4  -2   2 203.597 10.8077   2
   4  -2  -2 191.758 10.2399   3
  -4  -2   2 228.491 14.0682   5
  -4   2   2 210.686 24.3444   1
  -4   2   2 190.901 12.0566   5
   4   2  -2 209.854 11.2348   3
   4   2  -2 216.634 10.4977   2
   4   2  -2 199.522 10.8874   4
  -3  -2   2 12.3055 5.12900   5
   3  -2  -2 12.8561 2.17002   4
   3  -2  -2 16.3373 2.89471   2
  -3  -2   2 10.1180 1.80128   2
  -3  -2   2 10.2825 7.82062   1
   3  -2  -2 14.8145 1.69552   3
  -3   2   2 11.6734 1.54355   3
  -3   2   2 1.61733 7.29256   1
  -3   2   2 12.0441 2.90866   5
   3   2  -2 10.1426 1.92308   3
   3   2  -2 12.7089 2.00650   4
   2  -2  -2 11.5238 2.20582   2
   2  -2  -2 8.68442 1.78113   4
  -2  -2   2 5.74202 5.72950   5
  -2  -2   2 6.57224 1.72474   2
   2   2  -2 9.34070 1.40992   4
  -2   2   2 6.26005 2.29646   5
   2   2  -2 5.82676 1.38331   3
  -2   2   2 11.4653 6.14223   1
  -1  -2   2 250.856 11.7755   2
  -1  -2   2 229.919 10.8960   4
   1  -2  -2 245.279 11.0425   4
  -1  -2   2 247.445 14.1921   5
   1  -2  -2 244.691 12.5270   5
  -1   2   2 235.884 10.5238   3
  -1   2   2 246.383 12.4628   5
   1   2  -2 224.070 11.4835   3
   1   2  -2 219.298 10.8087   4
   0  -2   2 265.444 12.9504   2
   0  -2   2 262.119 11.8931   4
   0  -2  -2 217.641 11.9010   2
   0  -2   2 256.747 14.1210   5
   0  -2  -2 263.907 13.1363   5
   0  -2  -2 245.472 11.4614   4
   0   2  -2 261.668 12.7504   3
   0   2   2 264.337 13.0526   5
   0   2   2 268.959 11.9230   3
   0   2   2 278.591 12.3966   2
   0   2   2 265.687 11.5352   4
   1  -2   2 3174.60 132.995   5
   1  -2   2 3042.22 132.839   2
   1  -2   2 3199.54 131.719   4
  -1  -2  -2 3276.86 134.677   5
  -1  -2  -2 2557.19 131.449   2
  -1  -2  -2 2641.46 136.031   1
  -1   2  -2 3305.13 132.397   3
   1   2   2 3239.12 132.079   4
   1   2   2 3253.32 131.911   3
   1   2   2 2560.43 135.369   1
   1   2   2 3433.73 133.727   2
  -2  -2  -2 15.3900 2.83666   5
   2  -2   2 17.2069 3.62887   2
   2  -2   2 14.9728 2.86337   5
   2  -2   2 9.41847 1.88947   4
  -2  -2  -2 5.88514 4.63361   1
   2  -2   2 10.8503 2.11693   3
   2   2   2 7.47547 4.35198   1
  -2   2  -2 9.12335 8.37253   1
   2   2   2 9.90829 1.78946   3
   2   2   2 9.27885 1.68287   4
   2   2   2 7.00340 0.85020   2
  -2   2  -2 11.6535 2.23131   3
   3  -2   2 568.649 25.6498   5
   3  -2   2 562.317 27.1951   2
   3  -2   2 559.082 26.0355   4
  -3  -2  -2 515.541 35.3582   1
   3  -2   2 550.936 26.1684   3
  -3  -2  -2 563.128 26.5814   5
   3   2   2 564.856 25.4461   4
  -3   2  -2 483.413 35.1993   1
   3   2   2 577.291 24.3992   2
  -3   2  -2 581.523 26.4161   3
   3   2   2 578.717 26.3500   3
   4  -2   2 2022.51 88.8590   5
   4  -2   2 1977.10 89.7371   4
  -4  -2  -2 2020.88 104.908   1
   4  -2   2 2131.94 90.0547   3
   4  -2   2 1983.59 90.8755   2
  -4  -2  -2 2063.36 89.9349   5
   4   2   2 2016.85 89.2085   4
  -4   2  -2 2130.05 90.2479   3
   4   2   2 2004.31 90.1077   3
   4   2   2 1989.82 88.2388   2
  -4   2  -2 2090.75 106.078   1
   5  -2   2 364.454 18.8740   4
   5  -2   2 350.180 18.6918   3
   5  -2   2 360.951 19.9005   2
   5  -2   2 364.099 17.4137   5
  -5  -2  -2 341.184 18.2195   5
   5   2   2 355.490 18.9864   3
   5   2   2 367.513 18.2815   4
   5   2   2 359.132 17.3834   2
  -5   2  -2 369.805 19.0251   3
   6  -2   2 72.8789 5.42107   5
   6  -2   2 76.1884 7.34821   4
   6  -2   2 74.6240 8.17577   2
   6  -2   2 73.5977 6.96188   3
  -6  -2  -2 74.7271 6.10691   5
  -6  -2  -2 121.817 26.1505   1
   6   2   2 79.9947 7.16400   3
   6   2   2 89.5210 6.97070   4
  -6   2  -2 75.1223 7.04041   3
   6   2   2 76.5053 6.21791   2
  -6   2  -2 126.971 27.7150   1
  -7  -2  -2 72.2744 6.13465   5
   7  -2   2 84.4095 7.79615   4
   7  -2   2 87.0600 9.56375   2
   7  -2   2 78.3991 7.82682   3
   7   2   2 78.1387 7.24843   2
   7   2   2 81.2448 7.99152   3
   7   2   2 84.9583 7.77340   4
  -7   2  -2 87.6383 8.21048   3
  -8  -2  -2 79.4668 25.3163   1
   8  -2   2 53.7305 7.65229   3
   8  -2   2 58.8785 9.23163   2
   8  -2   2 68.8790 8.72367   4
  -8   2  -2 84.9340 25.8163   1
   8   2   2 65.5605 7.92870   4
  -8   2  -2 61.4682 8.07693   3
   8   2   2 47.1926 7.28556   3
   9  -2   2 87.2932 11.1364   2
   9  -2   2 98.9389 9.85851   3
   9  -2   2 95.9428 9.42852   4
   9   2   2 76.2755 8.85571   4
   9   2   2 104.225 10.1605   3
  -9   2  -2 82.7659 9.29136   3
  10  -2   2 -6.2000 4.46029   4
 -10  -2  -2 -3.2499 22.4944   1
  10  -2   2 -4.8678 4.31488   3
 -10   2  -2 3.16929 4.20491   3
  10   2   2 -3.3545 3.54494   3
 -10   2  -2 -3.6100 18.3968   1
  10   2   2 -3.3651 3.75631   4
  11  -2   2 15.8041 7.35975   4
 -11  -2  -2 52.9789 32.5557   1
  11  -2   2 26.8622 7.75637   3
 -11   2  -2 32.1740 7.81259   3
 -11   2  -2 13.3889 22.7427   1
  11   2   2 33.4439 7.53936   4
  11   2   2 29.2778 7.58319   3
  12  -2   2 -5.5568 6.06069   4
 -12  -2  -2 -18.230 25.4986   1
 -12   2  -2 12.0711 18.8602   1
  12   2   2 -1.8540 5.27521   4
  12   2   2 -0.8417 5.53976   3
  13  -2   2 11.8595 8.81289   4
 -13  -2  -2 36.6072 34.1477   1
 -13   2  -2 57.3660 27.5702   1
  13   2   2 17.8057 7.67967   4
  14  -2   2 8.89997 8.45535   4
  14   2   2 15.2789 7.68009   4
  14  -3  -2 17.4209 9.84176   4
 -14  -3   2 26.0579 34.8869   1
  14   3  -2 13.3335 7.46092   4
  13  -3  -2 1.74562 6.14900   4
 -13  -3   2 -12.094 24.5005   1
 -13   3   2 16.5659 22.7387   1
  13   3  -2 4.04672 5.92979   4
  12  -3  -2 41.0269 10.5051   4
 -12  -3   2 67.3244 34.4242   1
  12   3  -2 42.3961 8.87684   4
 -12   3   2 93.7394 32.6494   1
  11  -3  -2 -1.3319 6.12724   4
 -11  -3   2 -5.3994 22.4076   1
  11   3  -2 3.77114 4.86743   4
 -11   3   2 3.94434 18.7726   1
  11   3  -2 -0.3595 3.87403   3
  10  -3  -2 -2.5223 4.92877   4
 -10  -3   2 0.89628 20.9962   1
  10  -3  -2 -1.3768 5.92757   2
 -10   3   2 11.8963 18.2813   1
  10   3  -2 -0.1877 3.12537   3
  10   3  -2 -0.4333 3.96311   4
   9  -3  -2 24.9963 7.13410   2
   9  -3  -2 21.4568 6.37909   4
  -9  -3   2 64.7709 27.7977   1
  -9   3   2 62.9046 22.1643   1
   9   3  -2 27.5372 5.52805   3
   9   3  -2 26.0370 5.80093   4
   8  -3  -2 12.3241 5.06182   4
   8  -3  -2 7.57947 3.61085   3
  -8  -3   2 15.8296 22.2514   1
  -8  -3   2 7.54667 5.46493   5
   8  -3  -2 3.90592 4.76864   2
   8  -3  -2 8.11298 4.04026   5
  -8   3   2 7.07646 4.01882   5
  -8   3   2 22.4122 21.4477   1
   8   3  -2 8.92820 3.66762   3
   8   3  -2 7.03824 3.87286   4
  -8   3   2 12.9183 3.70316   3
   7  -3  -2 44.0881 6.67333   4
   7  -3  -2 45.2467 7.42765   2
   7  -3  -2 50.6227 5.45848   3
   7  -3  -2 47.8750 6.60901   5
  -7  -3   2 39.3612 7.59779   5
  -7  -3   2 41.3289 20.9063   1
   7   3  -2 50.4735 6.36266   4
   7   3  -2 47.5714 4.76199   2
  -7   3   2 47.4999 5.41858   3
  -7   3   2 42.4870 6.29374   5
   7   3  -2 48.1551 5.83071   3
  -7   3   2 24.6222 18.6103   1
  -6  -3   2 98.1168 24.7627   1
   6  -3  -2 105.472 8.36230   4
   6  -3  -2 109.828 9.20299   2
   6  -3  -2 106.527 8.90565   5
   6  -3  -2 95.0519 6.94521   3
  -6  -3   2 92.4994 10.1359   5
   6   3  -2 95.9152 7.39236   4
  -6   3   2 110.615 8.75304   5
   6   3  -2 89.7886 6.34209   2
  -6   3   2 100.499 7.07925   3
   6   3  -2 99.7554 7.78814   3
  -6   3   2 101.733 24.3625   1
   5  -3  -2 7.42224 3.13714   2
  -5  -3   2 5.42023 11.1941   1
  -5  -3   2 2.89203 4.92117   5
   5  -3  -2 6.14875 2.82182   4
   5  -3  -2 3.51336 1.85357   3
  -5  -3   2 6.01145 1.89183   2
   5  -3  -2 6.40868 2.82301   5
  -5   3   2 -1.0894 9.46791   1
  -5   3   2 6.65839 2.84728   5
  -5   3   2 3.34341 1.84674   3
   5   3  -2 6.97384 2.32095   4
   5   3  -2 6.33483 2.33415   3
   4  -3  -2 747.085 36.4278   2
   4  -3  -2 736.251 35.3037   4
  -4  -3   2 748.953 34.4825   2
   4  -3  -2 783.024 37.0374   5
   4  -3  -2 718.975 34.2039   3
  -4  -3   2 786.755 48.9824   1
  -4  -3   2 753.501 38.7192   5
  -4   3   2 765.369 34.3431   3
   4   3  -2 766.806 34.7272   4
   4   3  -2 744.964 35.4204   3
  -4   3   2 746.493 36.6919   5
   4   3  -2 836.963 34.2749   2
  -4   3   2 811.567 50.2852   1
  -3  -3   2 22.2154 8.42105   1
   3  -3  -2 33.7770 4.22906   5
   3  -3  -2 32.8659 3.14413   4
   3  -3  -2 31.7285 3.66826   2
  -3  -3   2 29.8524 2.78407   2
  -3  -3   2 32.9175 7.27404   5
   3   3  -2 34.6450 2.83033   4
  -3   3   2 20.2074 8.91988   1
   3   3  -2 33.0037 3.37774   3
  -3   3   2 37.7896 2.93403   3
  -3   3   2 30.7189 4.01592   5
  -2  -3   2 164.031 13.7405   1
   2  -3  -2 153.591 7.81842   4
  -2  -3   2 152.547 8.10038   2
  -2  -3   2 164.351 11.9786   5
   2  -3  -2 147.419 8.81883   2
   2  -3  -2 150.197 9.44706   5
  -2   3   2 140.495 7.21766   3
  -2   3   2 136.296 15.0146   1
  -2   3   2 146.414 9.28199   5
   2   3  -2 138.814 8.20016   3
   2   3  -2 144.037 7.32994   4
   1  -3  -2 0.53508 1.28851   2
  -1  -3   2 0.98219 0.66818   4
   1  -3  -2 2.51106 0.93069   4
  -1  -3   2 -1.0485 1.85429   1
  -1  -3   2 6.12140 4.47594   5
   1  -3  -2 0.52604 1.61284   5
  -1  -3   2 2.33395 2.16013   2
   1   3  -2 1.81044 2.01878   1
   1   3  -2 0.29325 1.53048   3
  -1   3   2 0.71911 1.69060   5
  -1   3   2 0.24881 0.64961   3
   1   3  -2 1.10460 0.57381   4
   0  -3  -2 142.221 6.61448   4
   0  -3  -2 147.163 8.84177   5
   0  -3  -2 120.429 7.40195   2
   0  -3   2 140.049 8.62033   2
   0  -3   2 146.317 7.14339   4
   0  -3   2 157.750 11.0348   5
   0   3   2 152.014 7.35404   3
   0   3  -2 148.972 8.30632   3
   0   3   2 147.923 8.81469   5
  -1  -3  -2 8.07110 1.25993   2
  -1  -3  -2 7.06404 2.36393   5
   1  -3   2 7.19476 1.51989   4
   1  -3   2 11.0791 3.72623   2
   1  -3   2 12.8330 4.06556   5
  -1   3  -2 0.80483 3.99871   1
   1   3   2 6.39882 0.82064   4
   1   3   2 7.95535 1.62862   3
  -1   3  -2 8.61592 2.24078   3
   1   3   2 6.75442 3.29981   1
  -2  -3  -2 4.24986 4.27625   1
   2  -3   2 4.89696 1.82286   4
  -2  -3  -2 10.8917 3.14456   5
   2  -3   2 10.6315 3.01969   5
  -2  -3  -2 5.99121 0.81478   2
   2  -3   2 8.83097 3.61540   2
  -2   3  -2 1.17065 5.73338   1
   2   3   2 5.63684 1.68702   3
   2   3   2 6.83941 4.24475   1
   2   3   2 5.80591 1.24948   4
  -2   3  -2 6.43624 2.28309   3
  -3  -3  -2 76.5403 7.10910   5
   3  -3   2 65.8567 5.13723   4
   3  -3   2 67.3134 5.69020   3
   3  -3   2 72.7686 5.80638   5
   3  -3   2 81.3951 7.19161   2
  -3   3  -2 77.9454 5.94292   3
   3   3   2 76.2504 5.65963   3
   3   3   2 70.3763 4.65656   4
   4  -3   2 735.049 33.8905   5
   4  -3   2 722.909 33.9871   4
   4  -3   2 716.823 35.5881   2
  -4  -3  -2 734.313 35.3843   5
   4  -3   2 704.871 34.1162   3
   4   3   2 740.041 33.1789   4
  -4   3  -2 740.900 34.3870   3
   4   3   2 717.520 34.3706   3
   5  -3   2 117.005 8.20443   4
  -5  -3  -2 135.538 21.9945   1
   5  -3   2 107.335 8.27933   3
  -5  -3  -2 121.793 10.1881   5
   5  -3   2 121.319 7.81168   5
   5  -3   2 110.192 9.77600   2
   5   3   2 110.875 5.88208   2
   5   3   2 109.259 8.22429   3
   5   3   2 119.642 7.68501   4
  -5   3  -2 109.128 8.38313   3
  -5   3  -2 128.174 20.7967   1
  -6  -3  -2 38.9297 6.26287   5
   6  -3   2 32.6009 6.58954   2
  -6  -3  -2 16.0573 14.5932   1
   6  -3   2 30.6523 3.99854   5
   6  -3   2 35.2820 5.45885   4
   6  -3   2 28.8694 4.94865   3
   6   3   2 41.2255 5.12318   4
   6   3   2 35.1367 5.22716   3
  -6   3  -2 36.4405 5.28987   3
   6   3   2 31.3464 3.47793   2
  -6   3  -2 12.9557 12.4324   1
   7  -3   2 215.144 16.0028   2
  -7  -3  -2 240.830 37.7751   1
  -7  -3  -2 216.344 13.4185   5
   7  -3   2 228.037 14.5769   4
   7  -3   2 214.351 12.7338   5
   7  -3   2 215.308 14.1148   3
   7   3   2 217.492 13.4045   4
  -7   3  -2 227.612 37.2990   1
  -7   3  -2 211.976 14.1392   3
   7   3   2 217.383 14.1182   3
   8  -3   2 247.473 16.8080   4
  -8  -3  -2 334.328 46.8370   1
   8  -3   2 217.505 16.0365   3
   8   3   2 236.533 15.4279   4
  -8   3  -2 250.800 16.6336   3
  -8   3  -2 302.834 45.0316   1
   8   3   2 250.067 16.7067   3
   9  -3   2 39.4251 7.65342   4
  -9  -3  -2 10.5875 21.7190   1
   9  -3   2 36.6604 9.28449   2
   9  -3   2 33.5847 6.62234   3
   9   3   2 35.6372 6.75049   3
  -9   3  -2 27.5406 6.26644   3
   9   3   2 37.4880 6.59835   4
  -9   3  -2 31.3766 21.7078   1
 -10  -3  -2 49.9378 30.1030   1
  10  -3   2 28.6546 9.18609   2
  10  -3   2 51.4781 9.09665   4
  10  -3   2 34.9791 7.32718   3
 -10   3  -2 42.2810 7.47663   3
 -10   3  -2 66.8900 27.3392   1
  10   3   2 43.3426 7.98266   3
  10   3   2 37.2363 7.07561   4
  11  -3   2 -7.6622 5.80071   4
 -11  -3  -2 -11.221 17.3441   1
 -11   3  -2 11.6188 20.7200   1
  11   3   2 2.43514 4.79571   3
  11   3   2 4.61440 5.14627   4
  12  -3   2 7.73898 5.98522   4
 -12  -3  -2 4.06831 22.7741   1
 -12   3  -2 52.6643 27.9995   1
  12   3   2 3.52803 5.64167   3
  12   3   2 0.52058 5.06347   4
 -13  -3  -2 -13.440 21.1234   1
  13  -3   2 -6.5224 7.02178   4
  13   3   2 -6.1652 5.77352   3
 -13   3  -2 10.4512 23.1639   1
  13   3   2 0.70942 5.75613   4
  14  -3   2 21.7872 10.2432   4
  14   3   2 12.8595 7.18740   4
 -14  -4   2 13.2640 35.1165   1
  14  -4  -2 7.33374 9.52843   4
  14   4  -2 10.9181 7.31072   4
 -13  -4   2 -9.0622 26.5205   1
  13  -4  -2 -8.6333 7.09471   4
  13   4  -2 4.63225 6.03033   4
 -13   4   2 38.5888 27.1596   1
  12  -4  -2 35.9386 10.3809   4
  12   4  -2 28.1382 7.58034   4
  11  -4  -2 2.72274 5.38041   4
 -11  -4   2 -8.8113 22.7419   1
  11  -4  -2 -2.6636 6.63500   2
  11   4  -2 -1.2634 3.95694   3
  11   4  -2 -1.9397 4.60970   4
 -11   4   2 14.3899 19.1303   1
  10  -4  -2 107.798 11.8796   4
 -10  -4   2 94.8679 33.1971   1
  10  -4  -2 93.5383 13.6204   2
  10   4  -2 98.3456 10.1021   4
 -10   4   2 141.820 30.6860   1
  10   4  -2 88.7873 9.98480   3
  -9  -4   2 16.7183 22.1791   1
   9  -4  -2 -1.1230 4.89078   2
   9  -4  -2 0.15726 4.78422   4
   9   4  -2 3.52716 3.72573   4
   9   4  -2 -0.7315 2.94519   3
  -9   4   2 15.4671 17.5858   1
  -8  -4   2 4.99702 6.63021   5
   8  -4  -2 2.32341 3.74297   4
  -8  -4   2 -1.6621 15.1059   1
   8  -4  -2 0.23522 3.34192   5
   8  -4  -2 -3.1362 4.58442   2
   8  -4  -2 2.30989 3.08804   3
  -8   4   2 8.79585 17.4897   1
   8   4  -2 -1.0898 2.91652   3
  -8   4   2 2.07450 3.12923   3
   8   4  -2 -0.4358 3.29702   4
  -8   4   2 -3.3689 2.90776   5
  -7  -4   2 231.349 17.8054   5
   7  -4  -2 226.107 14.3091   4
   7  -4  -2 225.456 15.2297   5
   7  -4  -2 213.770 13.0307   3
   7  -4  -2 224.741 16.0811   2
  -7   4   2 219.649 13.1732   3
   7   4  -2 224.609 14.0671   3
   7   4  -2 220.228 13.4834   4
   7   4  -2 242.531 12.3005   2
  -7   4   2 213.785 14.9110   5
  -6  -4   2 1044.94 51.4445   5
   6  -4  -2 977.369 46.4385   3
   6  -4  -2 1025.26 49.6759   2
  -6  -4   2 919.112 67.0020   1
   6  -4  -2 1070.31 49.6983   5
   6  -4  -2 1032.93 47.9018   4
   6   4  -2 943.238 45.4263   2
   6   4  -2 1056.00 48.1454   3
  -6   4   2 1083.47 46.7447   3
  -6   4   2 1051.38 49.4033   5
  -6   4   2 972.152 68.1862   1
   6   4  -2 1072.76 46.9637   4
   5  -4  -2 136.548 9.41051   4
  -5  -4   2 142.185 14.4388   5
   5  -4  -2 140.067 10.8847   2
   5  -4  -2 157.331 11.1502   5
  -5  -4   2 146.078 8.33150   2
  -5  -4   2 172.770 24.1208   1
  -5   4   2 150.553 8.93796   3
   5   4  -2 143.587 8.80227   4
  -5   4   2 180.343 24.4033   1
  -5   4   2 149.476 10.8698   5
   5   4  -2 133.714 9.53813   3
   5   4  -2 157.133 8.06428   2
  -4  -4   2 43.4130 3.52198   2
   4  -4  -2 34.0135 4.46569   4
  -4  -4   2 24.5789 10.5011   1
   4  -4  -2 35.8192 5.56922   2
  -4  -4   2 49.1792 9.05551   5
   4  -4  -2 48.3350 5.66859   5
   4   4  -2 39.8359 4.13832   3
   4   4  -2 43.1993 3.70912   4
  -4   4   2 46.8667 5.54897   5
  -3  -4   2 242.177 21.6796   1
   3  -4  -2 298.011 14.3505   4
   3  -4  -2 285.356 15.7240   2
  -3  -4   2 278.532 18.9794   5
  -3  -4   2 281.799 13.7524   2
   3  -4  -2 289.825 16.3508   5
  -3   4   2 287.688 16.1437   5
   3   4  -2 283.575 13.4435   4
  -3   4   2 287.031 13.5880   3
   3   4  -2 272.449 14.5934   3
  -2  -4   2 458.557 20.4933   2
   2  -4  -2 437.768 21.4241   2
  -2  -4   2 428.578 26.2478   1
  -2  -4   2 432.863 24.2927   5
   2  -4  -2 458.822 22.4961   5
   2  -4  -2 446.995 19.9102   4
  -2   4   2 429.084 22.1238   5
   2   4  -2 425.113 19.2102   4
   2   4  -2 377.597 24.2830   1
  -2   4   2 414.801 19.3465   3
   2   4  -2 410.720 20.5120   3
  -2   4   2 403.183 28.0758   1
  -1  -4   2 108.304 5.43641   4
   1  -4  -2 105.940 6.88970   2
   1  -4  -2 115.810 5.75024   4
  -1  -4   2 112.900 10.1987   5
  -1  -4   2 113.089 7.48017   2
   1  -4  -2 114.666 8.04753   5
   1   4  -2 101.464 6.60307   3
  -1   4   2 107.729 5.82945   3
   1   4  -2 102.707 5.39073   4
  -1   4   2 100.833 11.0071   1
   1   4  -2 103.730 8.88883   1
  -1   4   2 104.615 7.76812   5
   0  -4  -2 43.6000 5.10299   5
   0  -4   2 54.8107 5.96975   2
   0  -4   2 42.6472 3.12633   4
   0  -4   2 56.4660 8.23866   5
   0  -4  -2 48.6156 2.62786   4
   0  -4  -2 44.2819 3.84774   2
   0   4  -2 39.5203 4.53587   3
   0   4   2 42.6950 3.39504   3
   0   4   2 55.8240 7.14693   1
   0   4  -2 54.2457 5.90778   1
  -1  -4  -2 25.9739 1.41515   4
  -1  -4  -2 28.4801 2.59916   2
   1  -4   2 30.9141 5.02783   2
  -1  -4  -2 26.3784 4.57197   5
   1  -4   2 27.9767 2.73602   4
   1  -4   2 29.5397 5.18652   5
   1   4   2 38.7454 6.04558   1
   1   4   2 26.9293 2.87955   3
  -1   4  -2 32.8777 3.82620   3
  -1   4  -2 27.1260 6.31373   1
   1   4   2 26.2480 1.43695   4
   2  -4   2 427.472 22.0918   5
   2  -4   2 401.227 19.9143   4
  -2  -4  -2 462.112 28.3694   1
  -2  -4  -2 426.994 22.2240   5
   2  -4   2 387.590 21.7204   2
  -2   4  -2 426.953 20.9928   3
   2   4   2 416.055 20.4300   3
   2   4   2 420.895 18.7485   4
  -2   4  -2 409.703 27.1386   1
   2   4   2 430.133 27.1368   1
   3  -4   2 21.2508 3.22251   4
  -3  -4  -2 26.5122 5.70872   5
   3  -4   2 30.1403 5.52351   2
   3  -4   2 22.3271 4.35673   5
  -3  -4  -2 21.2699 7.67588   1
  -3   4  -2 25.0481 3.94531   3
   3   4   2 21.4826 3.25070   3
  -3   4  -2 15.4260 8.22119   1
   3   4   2 21.9597 2.36135   4
   3   4   2 24.8243 7.72685   1
   4  -4   2 1071.89 49.0055   5
  -4  -4  -2 1060.36 50.7062   5
   4  -4   2 1020.45 50.1500   2
   4  -4   2 1014.67 48.1674   4
   4   4   2 1046.90 48.7193   3
   4   4   2 1073.16 47.0828   4
  -4   4  -2 1101.17 48.8645   3
   5  -4   2 206.954 12.8519   5
   5  -4   2 204.461 12.8839   4
   5  -4   2 213.384 13.1570   3
   5  -4   2 218.238 15.0170   2
  -5  -4  -2 244.223 27.5808   1
  -5  -4  -2 218.011 15.5837   5
  -5   4  -2 226.401 27.8676   1
   5   4   2 222.200 11.9687   4
  -5   4  -2 223.596 13.3031   3
   5   4   2 205.490 13.1658   3
  -6  -4  -2 550.403 29.2038   5
   6  -4   2 540.747 27.6900   3
   6  -4   2 541.203 27.1311   5
   6  -4   2 541.285 29.8340   2
   6  -4   2 529.501 27.5897   4
  -6   4  -2 560.060 27.8957   3
   6   4   2 542.185 28.0736   3
   6   4   2 535.003 26.4513   4
   7  -4   2 181.598 11.9724   5
   7  -4   2 191.709 15.5576   2
   7  -4   2 201.888 13.2446   3
  -7  -4  -2 185.055 13.9367   5
   7  -4   2 174.495 12.5161   4
  -7  -4  -2 191.719 34.3513   1
  -7   4  -2 191.921 13.0496   3
   7   4   2 181.442 11.8061   4
  -7   4  -2 179.912 33.3064   1
   7   4   2 186.532 12.9145   3
   8  -4   2 104.783 10.7002   4
   8  -4   2 125.324 10.6715   3
  -8  -4  -2 74.9275 27.5584   1
   8  -4   2 141.211 13.6978   2
  -8   4  -2 103.778 10.7311   3
   8   4   2 114.139 9.33936   4
   8   4   2 114.087 10.6009   3
  -8   4  -2 75.4362 26.3940   1
   9  -4   2 36.8347 9.81416   2
   9  -4   2 29.0507 6.27264   3
  -9  -4  -2 11.1849 21.8506   1
   9  -4   2 26.5986 6.95802   4
  -9   4  -2 8.82817 17.2871   1
  -9   4  -2 34.4627 6.80671   3
   9   4   2 31.9294 6.10370   4
   9   4   2 35.7420 6.87357   3
  10  -4   2 6.34651 5.58597   3
  10  -4   2 12.1135 6.37759   4
 -10  -4  -2 9.39714 19.3706   1
  10  -4   2 9.98648 7.69413   2
 -10   4  -2 12.4140 18.1747   1
 -10   4  -2 6.51283 4.97467   3
  10   4   2 12.6809 4.95885   4
  10   4   2 5.03382 4.76811   3
  11  -4   2 -0.1831 4.45294   4
 -11  -4  -2 -13.848 24.9627   1
  11   4   2 -2.1697 4.26995   3
  11   4   2 -0.2476 4.53788   4
 -11   4  -2 5.78233 18.4923   1
  12  -4   2 3.60068 7.56280   4
 -12  -4  -2 -0.0955 29.2883   1
  12   4   2 4.16707 5.96973   3
  12   4   2 -1.4684 4.89670   4
 -12   4  -2 37.1618 24.4341   1
  13  -4   2 0.46406 7.37820   4
 -13  -4  -2 -9.0898 23.4516   1
  13   4   2 -0.4498 5.32583   4
 -13   4  -2 19.9947 22.4269   1
  13   4   2 -8.7580 5.48513   3
  14  -4   2 -0.3920 5.99551   4
  14  -5  -2 22.8446 10.3946   4
 -13  -5   2 -27.708 25.7395   1
  13  -5  -2 5.26982 8.60906   4
 -13   5   2 38.2058 25.2131   1
  13   5  -2 2.48104 5.75287   4
  12  -5  -2 15.2499 8.65500   4
 -12  -5   2 24.5391 30.2758   1
 -12   5   2 74.7680 31.9583   1
  12   5  -2 21.7432 6.87315   4
  12   5  -2 5.67299 5.59936   3
 -11  -5   2 65.0254 32.1607   1
  11  -5  -2 48.7059 9.73230   4
  11  -5  -2 40.5369 10.7644   2
  11   5  -2 34.2940 7.41503   4
 -11   5   2 99.1724 32.6064   1
  11   5  -2 39.2912 7.93824   3
  10  -5  -2 22.5370 9.12947   2
 -10  -5   2 71.1437 31.0218   1
  10  -5  -2 30.8326 7.41366   4
  10   5  -2 27.5695 6.46441   3
 -10   5   2 79.9192 27.3799   1
  10   5  -2 28.2563 6.45449   4
   9  -5  -2 26.3747 7.05526   4
   9  -5  -2 26.2592 8.21383   2
  -9  -5   2 60.5991 27.3229   1
   9   5  -2 33.2757 6.30805   3
   9   5  -2 29.0385 5.80733   4
  -8  -5   2 178.015 17.0074   5
   8  -5  -2 184.216 13.8285   4
   8  -5  -2 185.288 15.7525   2
   8  -5  -2 187.192 14.2926   5
  -8  -5   2 145.998 35.8921   1
   8   5  -2 163.454 11.7104   4
  -8   5   2 172.185 35.0127   1
  -8   5   2 176.540 13.9759   5
   8   5  -2 157.277 12.5509   3
   7  -5  -2 285.560 18.8243   5
   7  -5  -2 296.767 19.9305   2
  -7  -5   2 316.245 40.4193   1
   7  -5  -2 298.517 18.0403   4
  -7  -5   2 303.709 22.4770   5
   7   5  -2 294.049 16.4872   4
  -7   5   2 285.238 18.6841   5
   7   5  -2 291.063 17.7813   3
  -7   5   2 331.351 40.1791   1
  -7   5   2 305.834 16.6923   3
   6  -5  -2 -0.8978 2.97561   4
  -6  -5   2 5.08649 8.29931   5
   6  -5  -2 0.63231 3.91336   2
  -6  -5   2 0.99310 1.45539   2
   6  -5  -2 0.70215 3.14993   5
  -6  -5   2 4.57156 13.1962   1
   6   5  -2 0.87111 1.08031   2
  -6   5   2 1.25938 3.20488   5
  -6   5   2 -0.0055 10.8876   1
   6   5  -2 2.09350 2.60206   4
  -6   5   2 2.02500 2.62552   3
   6   5  -2 1.87848 1.87688   3
   5  -5  -2 300.553 18.4502   2
   5  -5  -2 277.899 16.2378   4
  -5  -5   2 284.406 22.0047   5
   5  -5  -2 288.342 18.1818   5
  -5  -5   2 296.854 14.7125   2
   5   5  -2 301.581 15.2558   4
  -5   5   2 307.435 15.5960   3
  -5   5   2 278.595 17.8979   5
   5   5  -2 356.053 14.6145   2
   5   5  -2 282.493 16.5729   3
   4  -5  -2 1352.75 62.0348   2
  -4  -5   2 1101.69 71.2827   1
  -4  -5   2 1374.05 65.4788   5
  -4  -5   2 1319.67 58.6805   2
   4  -5  -2 1330.17 59.8506   4
   4  -5  -2 1399.02 62.8178   5
   4   5  -2 1383.99 58.7930   4
  -4   5   2 1346.12 59.0402   3
   4   5  -2 1352.22 60.5249   3
  -4   5   2 1362.18 62.4608   5
  -3  -5   2 231.199 21.2191   1
   3  -5  -2 274.021 15.6667   2
  -3  -5   2 272.584 13.5295   2
   3  -5  -2 265.792 13.7112   4
  -3  -5   2 263.662 19.4650   5
   3  -5  -2 274.783 16.3147   5
  -3   5   2 263.512 16.1234   5
   3   5  -2 282.066 12.8231   4
   3   5  -2 269.823 14.5247   3
  -3   5   2 256.576 13.2347   3
   2  -5  -2 1063.37 48.0736   2
   2  -5  -2 1095.11 49.4843   5
  -2  -5   2 1042.81 51.6351   5
   2  -5  -2 1112.07 46.0921   4
  -2  -5   2 971.610 53.1828   1
  -2  -5   2 1106.66 47.0746   2
  -2   5   2 939.796 55.2536   1
  -2   5   2 1084.62 49.3319   5
   2   5  -2 1071.88 47.2205   3
  -2   5   2 1025.87 45.7358   3
   2   5  -2 884.231 51.5102   1
   2   5  -2 1048.29 45.2005   4
   1  -5  -2 234.676 13.3429   2
   1  -5  -2 246.091 11.5232   4
  -1  -5   2 251.213 16.6638   5
  -1  -5   2 242.091 11.2657   4
   1  -5  -2 248.897 14.8079   5
  -1  -5   2 247.599 13.6849   2
   1   5  -2 234.732 12.8442   3
  -1   5   2 235.194 11.9367   3
   0  -5  -2 137.860 6.62202   4
   0  -5   2 138.532 12.0354   5
   0  -5   2 138.982 7.25162   4
   0  -5  -2 132.807 8.42397   2
   0  -5  -2 139.095 10.3046   5
   0  -5   2 141.601 9.91715   2
   0   5  -2 163.707 12.0348   1
   0   5   2 152.798 13.4230   1
   0   5   2 134.814 7.84413   3
   0   5  -2 124.886 8.43144   3
   1  -5   2 79.1453 7.00113   2
   1  -5   2 70.4296 7.54452   5
  -1  -5  -2 76.5248 5.33769   2
  -1  -5  -2 76.4723 7.48938   5
   1  -5   2 76.2667 4.88018   4
  -1   5  -2 74.0580 6.05172   3
   1   5   2 71.5081 5.26836   3
  -2  -5  -2 1777.56 75.5721   2
   2  -5   2 1809.95 79.3647   5
  -2  -5  -2 1442.77 84.4352   1
   2  -5   2 1753.52 78.7804   2
  -2  -5  -2 1830.82 79.6166   5
   2  -5   2 1799.71 76.1883   4
   2   5   2 1856.86 74.4394   4
  -2   5  -2 1775.65 77.3751   3
   2   5   2 1803.05 76.8978   3
   2   5   2 1475.82 83.8617   1
  -3  -5  -2 1380.69 66.0704   5
   3  -5   2 1405.62 62.9134   4
  -3  -5  -2 1425.46 75.3217   1
  -3  -5  -2 1414.68 60.9709   2
   3  -5   2 1402.39 65.4947   2
   3  -5   2 1436.74 65.2264   5
   3   5   2 1424.66 63.6637   3
   3   5   2 1422.24 74.0097   1
  -3   5  -2 1434.49 63.9206   3
   3   5   2 1427.21 61.3493   4
  -3   5  -2 1341.66 73.8885   1
   4  -5   2 121.221 9.51834   5
   4  -5   2 107.608 8.06722   4
  -4  -5  -2 124.984 11.6061   5
   4  -5   2 123.202 10.6843   2
   4   5   2 111.926 8.28842   3
   4   5   2 108.863 6.73717   4
  -4   5  -2 125.422 9.14955   3
   5  -5   2 39.6513 6.94781   2
   5  -5   2 38.8819 5.71479   5
  -5  -5  -2 45.2407 8.60069   5
   5  -5   2 27.6193 4.84861   4
   5   5   2 37.3950 4.03354   4
   5   5   2 36.2348 5.26334   3
  -5   5  -2 34.2701 5.33147   3
   6  -5   2 218.609 13.6933   4
  -6  -5  -2 190.963 27.3033   1
   6  -5   2 211.467 14.0198   5
   6  -5   2 221.318 16.6758   2
  -6  -5  -2 235.601 17.7349   5
   6   5   2 220.102 14.3114   3
  -6   5  -2 230.347 14.3947   3
   6   5   2 216.420 12.4328   4
  -6   5  -2 242.362 32.1511   1
  -7  -5  -2 488.173 28.6453   5
   7  -5   2 503.693 26.7687   3
   7  -5   2 485.367 26.1861   4
   7  -5   2 477.362 28.6149   2
   7  -5   2 488.355 26.0984   5
  -7   5  -2 503.892 26.7752   3
   7   5   2 486.101 26.8115   3
   7   5   2 496.883 24.8295   4
   8  -5   2 547.163 29.4497   3
   8  -5   2 545.868 32.3141   2
   8  -5   2 542.029 29.3654   4
   8   5   2 541.795 29.7020   3
  -8   5  -2 527.056 29.0000   3
   8   5   2 519.249 27.3436   4
   9  -5   2 14.5380 8.57356   2
   9  -5   2 21.5720 5.88860   3
  -9  -5  -2 -0.7089 19.9702   1
   9  -5   2 19.0553 6.39626   4
  -9   5  -2 15.4257 5.23559   3
   9   5   2 23.8171 5.73407   4
   9   5   2 21.9253 5.86232   3
  -9   5  -2 8.33616 12.9831   1
  10  -5   2 23.3074 10.4182   2
 -10  -5  -2 51.8470 30.0755   1
  10  -5   2 22.8926 7.51270   4
  10   5   2 26.5898 5.97013   4
  10   5   2 33.7978 7.49740   3
  11  -5   2 39.4587 9.88884   4
 -11  -5  -2 82.2682 36.0853   1
 -11   5  -2 89.6173 29.6947   1
  11   5   2 35.5549 7.35896   4
  11   5   2 50.6197 9.51660   3
 -12  -5  -2 -5.8521 29.5508   1
  12  -5   2 -2.5204 6.93236   4
  12   5   2 6.28747 5.29961   4
 -12   5  -2 29.3657 23.0820   1
  12   5   2 4.82759 6.13105   3
  13  -5   2 8.74207 8.52533   4
 -13  -5  -2 -10.534 24.4671   1
 -13   5  -2 30.4744 24.4108   1
  13   5   2 8.09854 7.01448   3
  13  -6  -2 11.3266 9.79951   4
 -13  -6   2 -1.5276 32.7265   1
 -13   6   2 88.6090 31.6307   1
 -12  -6   2 -28.857 24.0670   1
  12  -6  -2 -5.3822 7.09753   4
 -12   6   2 31.8533 22.3382   1
  12   6  -2 1.51747 5.54780   3
  11  -6  -2 4.26287 6.94628   4
 -11  -6   2 -15.413 23.0565   1
  11  -6  -2 -7.8928 8.30724   2
 -11   6   2 25.7674 20.8404   1
  11   6  -2 -3.5600 4.03673   4
  11   6  -2 -2.4719 4.11128   3
  10  -6  -2 -5.1429 6.18163   2
  10  -6  -2 -1.3790 5.66161   4
 -10  -6   2 -11.956 21.6726   1
  10   6  -2 -0.2491 4.03912   4
 -10   6   2 16.9772 19.4185   1
  10   6  -2 -0.6280 3.87227   3
   9  -6  -2 327.643 24.4493   2
   9  -6  -2 341.462 21.9287   4
  -9  -6   2 392.522 50.5499   1
   9   6  -2 322.188 19.8736   4
   9   6  -2 328.985 21.4939   3
  -9   6   2 422.367 48.9742   1
   8  -6  -2 48.7291 8.22993   4
   8  -6  -2 53.5116 9.54407   2
   8  -6  -2 44.7207 8.54073   5
  -8  -6   2 75.3934 26.6315   1
  -8  -6   2 59.2170 12.2648   5
   8   6  -2 44.0405 6.30714   4
   8   6  -2 47.7089 7.29884   3
  -8   6   2 56.0663 8.84897   5
  -8   6   2 80.6696 25.3267   1
   7  -6  -2 -0.8149 3.51648   5
  -7  -6   2 4.37011 16.3096   1
  -7  -6   2 3.38645 9.32385   5
   7  -6  -2 0.64690 4.09640   4
   7  -6  -2 -1.1122 4.70777   2
   7   6  -2 1.31418 2.82895   4
  -7   6   2 -1.5450 3.60703   5
  -7   6   2 -3.7521 13.1263   1
   7   6  -2 2.03832 2.87322   3
  -7   6   2 1.09690 3.29223   3
   6  -6  -2 81.1354 7.91889   4
  -6  -6   2 68.9034 20.1744   1
  -6  -6   2 84.3871 14.1418   5
   6  -6  -2 72.7932 8.55637   5
  -6  -6   2 73.0596 5.05672   2
   6  -6  -2 68.5654 8.52892   2
   6   6  -2 69.4511 4.59430   2
  -6   6   2 61.4558 19.4869   1
  -6   6   2 86.7959 7.30293   3
  -6   6   2 73.5233 8.62517   5
   6   6  -2 75.7006 6.09944   4
   6   6  -2 67.2472 7.30556   3
   5  -6  -2 143.818 9.82424   4
  -5  -6   2 139.042 16.1805   5
   5  -6  -2 151.940 11.8970   5
  -5  -6   2 138.059 7.88628   2
   5  -6  -2 145.870 11.9781   2
   5   6  -2 143.967 8.34053   4
   5   6  -2 128.335 9.84066   3
  -5   6   2 133.998 11.4220   5
  -5   6   2 142.026 9.00672   3
   4  -6  -2 22.8121 3.81127   4
  -4  -6   2 21.5671 9.27928   1
  -4  -6   2 16.4847 2.65502   2
   4  -6  -2 24.9339 5.42966   5
   4  -6  -2 22.7696 4.89700   2
  -4  -6   2 17.3212 9.23309   5
  -4   6   2 11.2248 8.17966   1
  -4   6   2 18.2429 3.09667   3
   4   6  -2 18.9121 3.76496   3
  -4   6   2 20.6738 4.99878   5
   4   6  -2 20.6937 2.68853   4
   3  -6  -2 1793.80 76.8677   4
   3  -6  -2 1838.20 80.8797   5
  -3  -6   2 1829.33 77.0751   2
  -3  -6   2 1572.61 87.1646   1
  -3  -6   2 1905.27 84.1703   5
   3  -6  -2 1758.73 79.4450   2
   3   6  -2 1448.11 84.2588   1
   3   6  -2 1722.53 77.9543   3
  -3   6   2 1708.83 76.3376   3
   3   6  -2 1859.39 75.7016   4
  -2  -6   2 571.079 27.9038   2
   2  -6  -2 587.965 29.1194   2
   2  -6  -2 596.114 26.5874   4
  -2  -6   2 582.182 33.2423   5
   2  -6  -2 596.380 30.5160   5
   2   6  -2 588.234 25.6834   4
  -2   6   2 543.776 26.4835   3
   2   6  -2 558.416 27.9122   3
  -1  -6   2 159.098 7.70541   4
   1  -6  -2 153.694 7.97087   4
  -1  -6   2 163.678 13.5763   5
   1  -6  -2 157.821 11.8045   5
   1  -6  -2 152.514 10.1871   2
  -1  -6   2 157.511 10.7979   2
   1   6  -2 140.970 9.58074   3
  -1   6   2 164.250 15.4284   1
  -1   6   2 145.968 8.62113   3
   1   6  -2 169.817 13.6055   1
   0  -6   2 193.677 9.56184   4
   0  -6   2 179.030 14.1384   5
   0  -6  -2 184.300 11.2021   2
   0  -6  -2 194.915 13.5068   5
   0  -6  -2 196.809 8.89254   4
   0  -6   2 189.775 12.2647   2
   0   6   2 223.923 17.6656   1
   0   6   2 174.902 10.3000   3
   0   6  -2 178.068 11.2306   3
  -1  -6  -2 570.622 25.0197   2
  -1  -6  -2 585.647 28.6017   5
   1  -6   2 517.548 23.8318   4
   1  -6   2 493.519 26.8253   2
   1  -6   2 508.878 28.4998   5
   1   6   2 466.677 31.5365   1
  -1   6  -2 487.965 30.2971   1
   1   6   2 494.539 24.6149   3
  -1   6  -2 507.474 25.5796   3
   2  -6   2 246.285 16.0890   2
  -2  -6  -2 266.217 13.2888   2
   2  -6   2 260.894 16.5675   5
  -2  -6  -2 254.837 16.6390   5
   2  -6   2 247.592 13.1681   4
   2   6   2 253.458 13.9565   3
  -2   6  -2 239.675 14.5504   3
   3  -6   2 1103.03 51.6206   5
  -3  -6  -2 1031.74 60.5702   1
   3  -6   2 1068.79 51.5077   2
  -3  -6  -2 1052.62 46.9426   2
   3  -6   2 1073.84 48.2859   4
  -3  -6  -2 1100.46 52.7390   5
   3   6   2 1080.62 49.1682   3
  -3   6  -2 1100.76 49.6379   3
  -3   6  -2 969.525 59.0432   1
   3   6   2 1075.81 46.3068   4
   3   6   2 1033.79 59.5483   1
   4  -6   2 91.0128 9.83713   2
  -4  -6  -2 97.8769 16.1381   1
   4  -6   2 85.6646 8.63356   5
   4  -6   2 80.0435 6.96586   4
  -4  -6  -2 90.5881 11.8656   5
   4   6   2 81.6492 5.41094   4
  -4   6  -2 94.7577 8.09188   3
   4   6   2 96.4275 7.49346   3
   4   6   2 93.9183 15.2663   1
  -4   6  -2 91.6446 16.2768   1
  -5  -6  -2 174.207 15.6152   5
   5  -6   2 161.791 13.8274   2
   5  -6   2 163.045 10.9829   4
  -5  -6  -2 138.711 22.2754   1
   5  -6   2 168.792 12.3131   5
  -5   6  -2 120.703 22.0851   1
   5   6   2 171.469 11.6089   3
  -5   6  -2 179.327 11.8638   3
   5   6   2 175.325 9.37823   4
  -6  -6  -2 20.3359 12.2986   1
   6  -6   2 -1.3578 3.17572   4
  -6  -6  -2 -3.2664 7.06273   5
   6  -6   2 2.78505 5.40862   2
   6  -6   2 -1.0861 3.58999   5
   6   6   2 0.15063 1.83409   3
  -6   6  -2 8.77642 13.2211   1
   6   6   2 -1.1110 2.04876   4
  -6   6  -2 3.01723 3.62813   3
   7  -6   2 61.8511 11.2205   2
   7  -6   2 68.6212 8.38200   5
   7  -6   2 65.3719 8.55029   4
  -7  -6  -2 55.6031 11.5638   5
   7   6   2 64.2165 6.23501   4
   7   6   2 61.6008 7.29267   3
  -7   6  -2 67.2176 8.71951   3
   8  -6   2 343.611 20.7683   4
   8  -6   2 323.767 23.9048   2
   8   6   2 327.837 18.5963   4
   8   6   2 337.963 21.1313   3
  -8   6  -2 318.657 20.3713   3
   9  -6   2 183.702 15.2515   4
  -9  -6  -2 207.389 37.1527   1
   9  -6   2 185.891 18.7116   2
   9   6   2 187.733 13.1148   4
  -9   6  -2 172.275 14.6508   3
  -9   6  -2 238.301 35.4132   1
   9   6   2 205.841 15.7289   3
  10  -6   2 -2.2506 5.51218   4
 -10  -6  -2 -1.5667 23.2947   1
  10  -6   2 3.65394 8.10063   2
  10   6   2 4.24694 4.04922   4
  10   6   2 3.78091 4.86454   3
  11  -6   2 -2.1241 6.26491   4
  11  -6   2 -2.2386 8.64452   2
 -11  -6  -2 -9.1184 18.6819   1
 -11   6  -2 5.05649 12.4662   1
  11   6   2 -3.7276 4.34117   3
  12  -6   2 36.4252 9.12631   4
 -12  -6  -2 35.6231 36.2657   1
 -12   6  -2 97.2978 33.7059   1
  12   6   2 30.0630 8.56973   3
  13  -6   2 9.92975 9.37580   4
 -13  -6  -2 -13.330 34.6766   1
 -13   6  -2 59.8294 27.4341   1
  13   6   2 1.43564 6.49043   3
  13  -7  -2 9.30758 9.43496   4
 -12  -7   2 -15.583 28.7474   1
  12  -7  -2 -11.163 9.09136   2
  12  -7  -2 -3.2951 7.08075   4
  12   7  -2 12.2009 6.18854   3
  11  -7  -2 17.2829 8.00295   4
  11  -7  -2 1.20770 8.50751   2
 -11  -7   2 -2.5117 25.5731   1
  11   7  -2 6.16046 5.32816   3
 -11   7   2 56.5721 27.4969   1
 -10  -7   2 4.60191 24.0752   1
  10  -7  -2 36.3050 9.25924   4
  10  -7  -2 34.1017 11.2040   2
  10   7  -2 46.9481 7.19911   4
  10   7  -2 33.3926 7.63184   3
  -9  -7   2 -3.5532 19.2962   1
   9  -7  -2 9.09495 7.61589   2
   9  -7  -2 6.75494 5.74858   4
  -9   7   2 13.4824 16.7675   1
   9   7  -2 6.17011 4.27071   4
   9   7  -2 2.20675 4.03485   3
   8  -7  -2 29.0279 7.31696   5
   8  -7  -2 25.6376 5.95233   4
   8  -7  -2 28.7241 8.74793   2
  -8  -7   2 39.4527 11.0436   5
  -8  -7   2 67.3601 24.9972   1
   8   7  -2 25.6246 5.99137   3
   8   7  -2 30.0308 5.35980   4
   7  -7  -2 -0.8771 3.89271   5
  -7  -7   2 -2.5381 15.3593   1
   7  -7  -2 -2.7500 4.38664   4
   7  -7  -2 0.12001 5.96281   2
  -7  -7   2 -2.5619 10.0362   5
  -7   7   2 -12.540 12.2781   1
   7   7  -2 -4.0013 2.97589   3
   7   7  -2 4.74368 3.34069   4
   6  -7  -2 54.0867 6.93593   4
  -6  -7   2 49.2368 13.2806   5
   6  -7  -2 52.0900 7.85750   5
  -6  -7   2 66.4549 19.7109   1
   6  -7  -2 45.9910 8.19375   2
   6   7  -2 44.0769 5.80815   3
   6   7  -2 47.0618 5.03246   4
  -6   7   2 49.1751 6.38045   3
  -6   7   2 67.1687 18.1944   1
   5  -7  -2 30.6147 5.12551   4
  -5  -7   2 27.2077 3.09263   2
   5  -7  -2 33.0687 6.82375   5
  -5  -7   2 23.3840 10.9267   5
   5  -7  -2 25.9240 6.70520   2
  -5   7   2 27.6986 4.32287   3
   5   7  -2 26.2427 4.63706   3
   5   7  -2 31.1348 3.78146   4
  -4  -7   2 571.866 26.5410   2
   4  -7  -2 568.615 30.3788   2
  -4  -7   2 564.356 35.0035   5
   4  -7  -2 553.715 27.2429   4
   4  -7  -2 568.338 31.0320   5
   4   7  -2 553.767 28.3756   3
  -4   7   2 544.476 26.6185   3
   4   7  -2 563.790 25.7204   4
  -3  -7   2 184.149 17.9356   5
   3  -7  -2 201.308 13.4506   2
   3  -7  -2 190.408 10.5404   4
  -3  -7   2 197.426 11.1825   2
  -3  -7   2 154.107 17.6664   1
   3  -7  -2 193.291 14.1819   5
   3   7  -2 197.769 9.22934   4
  -3   7   2 185.122 10.2864   3
  -3   7   2 140.810 18.1707   1
   3   7  -2 192.095 11.8749   3
  -2  -7   2 271.384 21.7510   1
   2  -7  -2 270.361 17.8780   5
  -2  -7   2 268.682 15.5276   2
   2  -7  -2 274.074 16.4147   2
  -2  -7   2 271.204 21.3061   5
   2  -7  -2 266.877 13.4346   4
   2   7  -2 272.447 20.7942   1
   2   7  -2 267.993 15.0209   3
  -2   7   2 253.521 13.6621   3
   2   7  -2 262.748 12.3736   4
  -2   7   2 254.441 22.4175   1
  -1  -7   2 412.097 17.8956   4
   1  -7  -2 375.227 23.0915   5
   1  -7  -2 400.147 21.2393   2
  -1  -7   2 407.759 25.8501   5
  -1  -7   2 411.974 21.5635   2
   1  -7  -2 411.425 18.2601   4
   1   7  -2 410.386 20.4735   3
  -1   7   2 396.534 19.3085   3
   1   7  -2 368.208 25.2218   1
  -1   7   2 333.979 26.8968   1
   0  -7  -2 1335.85 61.5215   5
   0  -7  -2 1298.57 58.2090   2
   0  -7  -2 1331.36 54.9017   4
   0  -7   2 1307.84 55.6450   4
   0  -7   2 1307.93 62.7854   5
   0  -7   2 1304.10 59.5241   2
   0   7   2 1121.35 65.6884   1
   0   7   2 1281.94 56.9777   3
   0   7  -2 1277.01 57.8869   3
   0   7  -2 1126.81 63.0740   1
  -1  -7  -2 1.65964 2.19166   2
   1  -7   2 3.60593 3.23268   2
   1  -7   2 -0.7579 5.07352   5
  -1  -7  -2 1.62780 4.11892   5
   1  -7   2 -0.0132 1.49752   4
   1   7   2 6.24133 3.90681   1
  -1   7  -2 1.50778 2.54599   3
  -1   7  -2 6.44572 3.73437   1
   1   7   2 0.72611 1.66129   3
   2  -7   2 -0.5495 3.04733   2
  -2  -7  -2 5.11916 4.84342   5
   2  -7   2 -0.9591 4.66848   5
   2  -7   2 1.05081 1.72765   4
  -2  -7  -2 -0.0344 2.27004   2
   2   7   2 15.4541 6.42941   1
  -2   7  -2 15.3099 6.31495   1
   3  -7   2 357.242 22.4192   2
  -3  -7  -2 398.608 24.4176   5
   3  -7   2 383.182 23.0420   5
  -3  -7  -2 363.182 18.3458   2
   3  -7   2 390.288 19.2610   4
   3   7   2 387.363 20.1924   3
  -3   7  -2 328.000 27.8512   1
   3   7   2 397.799 16.7692   4
  -4  -7  -2 337.370 15.8434   2
  -4  -7  -2 415.652 33.3470   1
   4  -7   2 339.207 21.4972   5
  -4  -7  -2 347.807 23.9070   5
   4  -7   2 330.295 18.5424   4
   4  -7   2 333.574 21.5627   2
   4   7   2 384.413 31.3197   1
  -4   7  -2 370.435 31.6890   1
  -4   7  -2 353.201 19.9506   3
   4   7   2 342.297 19.5246   3
   4   7   2 350.611 16.5150   4
   5  -7   2 11.2824 6.26125   2
   5  -7   2 3.27523 3.15169   4
  -5  -7  -2 7.80359 9.13721   5
  -5  -7  -2 12.5298 10.3123   1
   5  -7   2 7.59791 4.66735   5
   5   7   2 7.99940 2.17887   4
   5   7   2 4.74717 3.07058   3
  -5   7  -2 7.20835 4.29318   3
  -5   7  -2 6.16961 9.95228   1
   6  -7   2 32.3773 8.67659   2
   6  -7   2 20.6453 6.33773   5
  -6  -7  -2 25.5929 11.5649   5
   6  -7   2 27.4234 5.62533   4
   6   7   2 22.2391 5.05797   3
  -6   7  -2 46.4732 17.2669   1
   6   7   2 21.6748 3.63916   4
  -6   7  -2 22.8333 5.57157   3
   7  -7   2 20.6246 8.72965   2
   7  -7   2 19.1276 6.66397   5
  -7  -7  -2 3.99913 11.6044   1
   7  -7   2 19.9699 5.26351   4
  -7  -7  -2 25.1520 11.6967   5
   7   7   2 26.8435 4.49633   4
   7   7   2 15.4212 4.86902   3
  -7   7  -2 17.4134 6.30658   3
  -7   7  -2 4.20037 14.3992   1
  -8  -7  -2 -0.8822 15.6845   1
   8  -7   2 -3.2365 4.12338   4
   8  -7   2 -2.9185 6.93958   2
   8   7   2 -0.5648 2.86614   4
  -8   7  -2 10.7722 15.1497   1
  -8   7  -2 -1.3115 4.60021   3
   8   7   2 -4.3817 3.15166   3
  -9  -7  -2 -6.0341 18.6769   1
   9  -7   2 1.10912 5.04705   4
   9  -7   2 -5.0785 7.67269   2
   9   7   2 -2.9932 3.61620   3
  -9   7  -2 15.7494 17.7681   1
 -10  -7  -2 -3.4725 23.0948   1
  10  -7   2 40.7670 12.3861   2
  10  -7   2 31.3079 8.89718   4
  10   7   2 22.9636 7.12034   3
  11  -7   2 0.71517 9.27223   2
 -11  -7  -2 -17.950 24.0566   1
  11  -7   2 4.24786 6.88048   4
 -11   7  -2 38.2182 22.4957   1
  11   7   2 0.00014 5.18230   3
  12  -7   2 -5.7133 4.67956   4
 -12  -7  -2 -15.202 30.0021   1
  12   7   2 0.20020 5.44590   3
 -12   7  -2 30.2360 20.6485   1
  13  -7   2 10.2202 9.23880   4
 -13  -7  -2 -41.577 33.2874   1
  13   7   2 10.7791 7.58004   3
 -13  -8   2 4.65925 42.2162   1
  12  -8  -2 6.97551 8.53105   4
  12  -8  -2 -14.768 9.49201   2
 -12  -8   2 -28.518 28.6247   1
  12   8  -2 2.02051 5.64400   3
  11  -8  -2 4.06756 9.61017   2
  11  -8  -2 40.6036 9.32689   4
 -11  -8   2 38.7021 31.4468   1
  11   8  -2 18.6650 6.90087   3
 -10  -8   2 57.5144 30.4685   1
  10  -8  -2 104.966 13.5901   4
  10  -8  -2 142.690 19.0987   2
 -10   8   2 130.297 30.4160   1
  10   8  -2 96.3966 11.9692   3
   9  -8  -2 51.7670 12.2462   2
   9  -8  -2 59.8764 9.92809   4
   9   8  -2 51.1941 8.68505   3
   8  -8  -2 -0.6245 6.39084   2
   8  -8  -2 -1.9470 4.03420   5
  -8  -8   2 -1.5821 16.3948   1
  -8  -8   2 -0.3878 8.54130   5
   8  -8  -2 3.43182 3.86389   4
  -8   8   2 13.1774 14.7553   1
   8   8  -2 0.83328 2.68017   4
   8   8  -2 -2.4991 3.20337   3
  -7  -8   2 9.78398 11.2782   5
  -7  -8   2 1.14213 14.9095   1
   7  -8  -2 6.65386 5.26247   5
   7  -8  -2 11.3315 5.11022   4
   7  -8  -2 11.4917 7.31384   2
  -7   8   2 -3.6698 11.7848   1
   7   8  -2 6.79898 2.92789   4
   7   8  -2 6.56536 4.12984   3
   6  -8  -2 6.63570 3.98755   4
   6  -8  -2 7.05032 4.85308   5
   6  -8  -2 6.00811 4.71151   2
  -6  -8   2 4.67738 10.8696   5
  -6  -8   2 12.5963 13.4597   1
   6   8  -2 2.52808 2.35242   4
   6   8  -2 3.15042 3.19898   3
  -6   8   2 9.10087 12.0378   1
  -6   8   2 8.41728 3.75804   3
  -5  -8   2 94.6034 6.43762   2
   5  -8  -2 92.3135 10.6241   5
  -5  -8   2 95.7015 14.8589   5
   5  -8  -2 106.252 10.6592   2
   5  -8  -2 95.1798 8.22685   4
  -5   8   2 94.5194 7.82711   3
   5   8  -2 93.2606 8.40147   3
   5   8  -2 105.616 6.56648   4
  -4  -8   2 364.176 27.3527   5
   4  -8  -2 389.586 23.8376   2
  -4  -8   2 460.839 35.3242   1
   4  -8  -2 386.778 20.4320   4
  -4  -8   2 385.310 19.9651   2
   4  -8  -2 414.719 25.0192   5
   4   8  -2 379.630 21.5592   3
   4   8  -2 392.247 18.6430   4
  -4   8   2 384.328 19.9276   3
  -4   8   2 429.327 34.8446   1
   3  -8  -2 30.7363 4.25302   4
   3  -8  -2 24.5543 6.58612   5
  -3  -8   2 24.1293 4.44784   2
  -3  -8   2 27.9030 10.7818   5
   3  -8  -2 28.7303 6.22998   2
   3   8  -2 21.8400 4.53661   3
  -3   8   2 23.6927 3.52356   3
   3   8  -2 24.8141 2.31412   4
  -2  -8   2 343.231 24.9089   5
   2  -8  -2 348.918 22.5133   5
   2  -8  -2 368.299 21.0209   2
   2  -8  -2 359.177 17.7664   4
  -2  -8   2 405.353 28.3103   1
  -2  -8   2 352.575 20.0016   2
   2   8  -2 386.433 26.9683   1
   2   8  -2 351.355 19.6730   3
  -2   8   2 351.701 18.2670   3
   2   8  -2 363.430 16.5926   4
  -2   8   2 377.281 28.9998   1
   1  -8  -2 8.02464 4.10806   5
  -1  -8   2 8.48045 1.43765   4
  -1  -8   2 12.8493 4.41229   2
   1  -8  -2 10.4378 3.90831   2
  -1  -8   2 10.2969 6.22685   5
   1  -8  -2 12.2893 2.05193   4
   1   8  -2 12.2355 3.35891   3
  -1   8   2 2.84033 4.08911   1
  -1   8   2 10.1074 2.51491   3
   0  -8  -2 341.535 21.6107   5
   0  -8   2 337.051 15.8787   4
   0  -8   2 347.134 23.6991   5
   0  -8   2 324.342 19.9863   2
   0  -8  -2 317.583 18.6004   2
   0  -8  -2 322.647 15.1012   4
   0   8   2 318.754 17.3259   3
   0   8  -2 369.444 24.7218   1
   0   8  -2 308.576 17.9685   3
   0   8   2 358.840 26.7828   1
   1  -8   2 24.3541 7.65750   5
  -1  -8  -2 16.4217 3.94719   2
   1  -8   2 17.8468 2.72858   4
   1  -8   2 24.4443 6.28013   2
  -1  -8  -2 24.6887 7.07369   5
  -1   8  -2 12.0634 5.05727   1
   1   8   2 17.3358 6.39521   1
  -1   8  -2 17.0238 4.03034   3
   1   8   2 17.5181 3.34653   3
   2  -8   2 369.820 21.9144   2
   2  -8   2 367.526 23.6051   5
   2  -8   2 377.381 18.1829   4
  -2  -8  -2 397.001 24.3672   5
  -2  -8  -2 375.758 19.2218   2
  -2   8  -2 304.924 25.3877   1
   2   8   2 374.230 19.3335   3
   2   8   2 311.077 26.9480   1
  -2   8  -2 386.301 20.2353   3
  -3  -8  -2 290.324 15.7374   2
  -3  -8  -2 295.158 21.6427   5
   3  -8   2 299.837 15.9804   4
   3  -8   2 297.873 19.9566   2
   3  -8   2 310.781 20.7511   5
  -3   8  -2 300.373 17.7865   3
   3   8   2 293.353 16.9170   3
   4  -8   2 46.3597 5.79814   4
  -4  -8  -2 41.6232 3.69823   2
   4  -8   2 52.2846 9.40496   2
   4  -8   2 40.9843 8.42227   5
  -4  -8  -2 44.0301 10.6274   5
   4   8   2 43.0872 3.07662   4
   4   8   2 41.8721 5.31473   3
  -4   8  -2 47.2391 7.02269   3
  -5  -8  -2 24.1770 10.6552   5
   5  -8   2 21.5252 4.62181   4
   5  -8   2 26.5948 7.18480   5
   5  -8   2 23.0826 8.10601   2
   5   8   2 19.3282 4.73509   3
  -5   8  -2 46.5544 15.8978   1
   5   8   2 22.2680 2.94048   4
  -5   8  -2 19.1604 5.34522   3
   6  -8   2 27.3357 5.93028   4
  -6  -8  -2 50.9204 17.8000   1
  -6  -8  -2 40.1350 12.4252   5
   6  -8   2 33.8497 9.36318   2
   6  -8   2 35.3978 8.38753   5
   6   8   2 28.8972 4.01198   4
  -6   8  -2 33.1735 6.75905   3
  -6   8  -2 53.4932 17.8277   1
   6   8   2 28.5011 5.88891   3
  -7  -8  -2 28.0224 17.7674   1
   7  -8   2 6.31271 6.33487   2
   7  -8   2 7.00863 4.68012   4
   7  -8   2 0.79595 5.71340   5
  -7  -8  -2 2.56422 9.84914   5
  -7   8  -2 12.2176 5.35661   3
   7   8   2 8.95295 4.50540   3
  -7   8  -2 29.3936 17.0639   1
   8  -8   2 156.479 16.3511   2
  -8  -8  -2 176.181 31.7864   1
   8  -8   2 158.043 13.5647   4
  -8   8  -2 156.417 14.3540   3
  -8   8  -2 216.198 34.6790   1
   8   8   2 162.105 14.1226   3
   9  -8   2 111.969 16.7534   2
   9  -8   2 100.999 12.7079   4
   9   8   2 110.493 12.2411   3
  10  -8   2 37.2492 10.9300   2
 -10  -8  -2 40.6228 28.7974   1
  10  -8   2 48.7509 9.16267   4
  10   8   2 28.0198 6.99520   3
  11  -8   2 -8.9256 8.81902   2
  11  -8   2 -2.5514 4.56359   4
 -11  -8  -2 -18.506 25.2328   1
  11   8   2 -2.5340 5.19329   3
 -11   8  -2 33.0903 23.8220   1
  12  -8   2 71.2802 12.5795   4
 -12  -8  -2 99.5154 44.3962   1
  12  -8   2 55.4805 22.8447   2
  12   8   2 64.7704 11.7244   3
  13  -9  -2 -4.0154 8.35631   4
  13   9  -2 1.33513 6.60215   3
  12  -9  -2 17.1774 9.53595   4
  12  -9  -2 -1.4681 11.8316   2
 -12  -9   2 -12.971 30.3160   1
  12   9  -2 8.30251 6.40214   3
  11  -9  -2 35.6159 13.7333   2
  11  -9  -2 63.8687 11.9583   4
 -11  -9   2 117.244 41.1480   1
  11   9  -2 47.7715 9.61944   3
  10  -9  -2 60.8146 10.9115   4
  10  -9  -2 48.6319 13.8412   2
 -10  -9   2 92.1953 35.1544   1
  10   9  -2 63.5535 10.4073   3
   9  -9  -2 114.248 17.1817   2
   9  -9  -2 103.740 12.9607   4
   9   9  -2 112.336 11.5770   3
  -8  -9   2 98.6940 28.4206   1
  -8  -9   2 61.5788 14.8321   5
   8  -9  -2 65.2064 11.7896   5
   8  -9  -2 59.9637 8.70427   4
   8  -9  -2 50.7637 10.9517   2
   8   9  -2 62.8517 9.42600   3
   7  -9  -2 99.8905 14.4688   2
  -7  -9   2 136.548 28.7471   1
  -7  -9   2 86.3603 17.1536   5
   7  -9  -2 79.8128 11.1644   5
   7  -9  -2 75.7514 8.42567   4
   7   9  -2 82.0110 9.65014   3
  -6  -9   2 43.5632 15.0410   5
   6  -9  -2 26.5808 8.02799   5
  -6  -9   2 51.5483 18.3920   1
   6  -9  -2 21.9495 8.04021   2
   6  -9  -2 14.5455 5.03687   4
   6   9  -2 23.8694 5.80863   3
  -5  -9   2 305.184 26.0649   5
   5  -9  -2 353.848 18.5543   4
   5  -9  -2 322.256 22.3702   5
   5  -9  -2 317.028 22.0969   2
  -5  -9   2 306.216 16.5761   2
   5   9  -2 320.321 19.4531   3
  -5   9   2 329.653 17.4365   3
   5   9  -2 332.350 16.0071   4
   4  -9  -2 61.8422 6.81294   4
  -4  -9   2 83.9420 17.1507   5
  -4  -9   2 69.8025 6.47294   2
   4  -9  -2 66.5280 8.87153   2
   4  -9  -2 75.9119 9.60412   5
   4   9  -2 71.4548 4.65821   4
   4   9  -2 63.1514 7.65232   3
  -4   9   2 58.9212 6.13740   3
   3  -9  -2 51.6476 8.10133   2
   3  -9  -2 50.8566 7.91675   5
  -3  -9   2 51.8283 6.63524   2
  -3  -9   2 47.7489 13.5327   5
   3  -9  -2 51.0663 5.20843   4
  -3   9   2 45.9087 5.12667   3
   3   9  -2 51.5497 6.64681   3
   3   9  -2 48.5364 3.34842   4
  -2  -9   2 -0.8517 8.40418   5
   2  -9  -2 2.68996 1.88423   4
   2  -9  -2 3.58825 3.09604   2
  -2  -9   2 0.42186 3.81562   2
   2  -9  -2 3.07787 4.64302   5
   2   9  -2 1.77317 0.87770   4
  -2   9   2 1.68452 1.85823   3
   2   9  -2 3.24480 2.78186   3
   2   9  -2 13.8175 6.36255   1
  -1  -9   2 87.4377 9.36442   2
   1  -9  -2 90.3371 8.94877   2
  -1  -9   2 90.9042 14.1298   5
  -1  -9   2 87.1313 5.04592   4
   1  -9  -2 81.7082 10.5840   5
   1  -9  -2 87.7544 5.54922   4
   1   9  -2 88.3844 7.62868   3
  -1   9   2 101.299 13.9403   1
  -1   9   2 79.0901 6.70264   3
   1   9  -2 110.072 12.8923   1
   0  -9   2 511.100 28.1176   2
   0  -9  -2 495.447 30.1994   5
   0  -9   2 513.305 32.1579   5
   0  -9   2 511.308 23.1905   4
   0  -9  -2 500.513 22.3672   4
   0  -9  -2 501.283 26.7660   2
   0   9   2 506.724 35.5115   1
   0   9   2 490.796 25.1122   3
   0   9  -2 494.175 25.9352   3
   0   9  -2 506.227 33.0924   1
  -1  -9  -2 2.03418 5.26891   5
   1  -9   2 -0.7444 3.21981   2
   1  -9   2 0.46529 1.44491   4
  -1  -9  -2 1.47702 2.98230   2
   1  -9   2 1.66361 4.76184   5
  -1   9  -2 -1.9684 1.59934   3
   1   9   2 -0.2188 1.34244   3
   1   9   2 -0.8532 3.04431   1
  -1   9  -2 0.82002 3.09630   1
   2  -9   2 16.3981 7.78374   5
  -2  -9  -2 16.7228 4.49549   2
   2  -9   2 17.6481 3.13286   4
   2  -9   2 20.3453 5.83898   2
  -2  -9  -2 23.0436 8.30861   5
  -2   9  -2 11.8050 4.18502   3
   2   9   2 16.2916 3.70283   3
   3  -9   2 972.973 44.2188   4
   3  -9   2 918.146 49.9128   5
   3  -9   2 887.122 48.4269   2
  -3  -9  -2 927.768 51.3041   5
  -3  -9  -2 907.429 44.1852   2
  -3  -9  -2 1022.19 61.0746   1
   3   9   2 1004.73 59.6037   1
   3   9   2 947.664 45.6169   3
  -3   9  -2 957.590 46.0393   3
  -3   9  -2 964.642 56.8726   1
  -4  -9  -2 1.52792 7.18116   1
  -4  -9  -2 6.24267 8.84087   5
  -4  -9  -2 2.09917 2.37207   2
   4  -9   2 11.3284 6.97980   2
   4  -9   2 1.51768 2.74487   4
   4  -9   2 11.6777 6.91727   5
  -4   9  -2 7.75006 7.69011   1
   4   9   2 1.19028 7.68924   1
   4   9   2 1.97730 2.87711   3
  -4   9  -2 4.51417 4.78280   3
  -5  -9  -2 0.57725 6.42033   1
   5  -9   2 4.42545 6.75222   2
   5  -9   2 -1.2510 2.80157   4
  -5  -9  -2 4.59044 9.92869   5
   5  -9   2 3.09563 5.70296   5
   5   9   2 0.80560 2.28226   3
  -5   9  -2 4.76065 4.74771   3
   5   9   2 1.65175 7.05286   1
  -5   9  -2 -2.0377 7.40998   1
  -6  -9  -2 54.4750 14.7125   5
   6  -9   2 53.4674 7.73986   4
   6  -9   2 56.5192 11.8021   2
   6  -9   2 57.6912 10.5493   5
  -6   9  -2 60.2487 8.67639   3
   6   9   2 63.4169 7.61423   3
  -7  -9  -2 106.549 18.6447   5
   7  -9   2 102.431 13.0834   2
   7  -9   2 105.252 10.3016   4
   7  -9   2 97.4471 12.9029   5
   7   9   2 102.580 10.1268   3
  -7   9  -2 91.8440 10.7341   3
   8  -9   2 0.30876 4.52652   4
   8  -9   2 -1.5415 6.12015   2
  -8  -9  -2 -0.7070 11.6061   1
   8   9   2 6.10420 4.88533   3
  -8   9  -2 16.6010 14.7116   1
   9  -9   2 15.4553 6.72206   4
  -9  -9  -2 33.4386 20.6747   1
   9  -9   2 9.97802 10.0127   2
   9   9   2 17.4154 6.60097   3
 -10  -9  -2 40.7020 29.0127   1
  10  -9   2 41.2924 13.4373   2
  10  -9   2 43.8361 9.69619   4
  10   9   2 40.3126 8.99267   3
 -11  -9  -2 37.5017 33.3275   1
  11  -9   2 15.9188 12.0208   2
  11  -9   2 30.9666 9.78640   4
  11   9   2 21.3488 7.74301   3
 -12  -9  -2 -13.592 32.4030   1
  12  -9   2 18.1858 9.35541   4
  12  -9   2 -6.6941 11.6164   2
  12   9   2 12.0235 7.18600   3
  13  -9   2 6.73304 9.84989   4
  13   9   2 17.0435 8.47949   3
  11 -10  -2 5.40167 12.3265   2
  11 -10  -2 19.6575 8.56216   4
 -10 -10   2 22.6709 27.7981   1
  10 -10  -2 23.8484 12.2461   2
  10 -10  -2 30.4121 8.52366   4
  10  10  -2 16.1537 6.73384   3
   9 -10  -2 50.5303 13.6029   2
  -9 -10   2 52.4929 27.7987   1
   9 -10  -2 38.8642 8.86245   4
   9  10  -2 49.3523 9.36421   3
   8 -10  -2 2.84774 5.78249   5
   8 -10  -2 -0.9085 4.67010   4
   8 -10  -2 -7.2067 7.08503   2
  -8 -10   2 -2.1989 16.4395   1
  -8 -10   2 14.3298 12.0687   5
   8  10  -2 1.97631 4.38799   3
  -7 -10   2 174.341 30.8522   1
   7 -10  -2 131.299 11.6837   4
   7 -10  -2 137.296 16.0464   2
  -7 -10   2 121.318 20.4067   5
   7 -10  -2 135.141 14.9215   5
   7  10  -2 139.342 12.8005   3
  -6 -10   2 -0.4209 12.2644   5
   6 -10  -2 -0.4326 3.42951   4
   6 -10  -2 -0.8910 6.28027   2
   6 -10  -2 0.64336 5.21647   5
  -6 -10   2 0.75539 11.0486   1
   6  10  -2 -1.3853 2.29623   3
  -6  10   2 2.29860 9.25509   1
  -5 -10   2 85.7695 19.9567   1
   5 -10  -2 72.5031 11.4740   5
   5 -10  -2 95.1030 12.5020   2
  -5 -10   2 79.6774 19.1249   5
   5 -10  -2 69.9179 7.62385   4
  -5  10   2 59.5291 18.5153   1
  -5  10   2 72.4498 7.35934   3
   5  10  -2 78.6481 8.54095   3
   4 -10  -2 7.53889 5.75138   2
   4 -10  -2 8.17773 6.03735   5
  -4 -10   2 16.4610 12.6251   5
   4 -10  -2 2.50078 2.78475   4
  -4 -10   2 -2.6310 5.87712   1
  -4 -10   2 5.23157 3.40640   2
   4  10  -2 -1.9187 6.50507   1
  -4  10   2 2.34967 6.76017   1
  -4  10   2 4.48161 2.88872   3
   4  10  -2 4.26556 3.53412   3
   3 -10  -2 193.435 15.7275   2
  -3 -10   2 192.566 13.4813   2
   3 -10  -2 211.711 17.0509   5
   3 -10  -2 188.228 11.3403   4
  -3 -10   2 208.094 23.3599   5
  -3  10   2 193.134 11.9662   3
   3  10  -2 180.403 13.1627   3
  -2 -10   2 9.54673 8.44670   5
   2 -10  -2 10.5562 6.49301   5
   2 -10  -2 11.5120 5.46489   2
   2 -10  -2 9.20971 2.53884   4
  -2 -10   2 11.8628 5.18335   2
  -2  10   2 7.24050 3.08683   3
   2  10  -2 11.1696 1.57240   4
   2  10  -2 10.2700 3.93055   3
   1 -10  -2 108.662 10.3993   2
  -1 -10   2 104.202 16.0330   5
   1 -10  -2 106.570 6.19431   4
   1 -10  -2 95.5186 12.2455   5
  -1 -10   2 95.3694 10.5017   2
  -1 -10   2 105.076 5.62997   4
   1  10  -2 93.9899 8.91193   3
  -1  10   2 90.0309 7.66657   3
   0 -10  -2 2.61178 4.25288   5
   0 -10  -2 -0.1013 3.54044   2
   0 -10   2 2.27049 4.92982   2
   0 -10   2 0.60134 1.08561   4
   0 -10   2 -1.7872 5.42493   5
   0 -10  -2 1.30446 0.85205   4
   0  10  -2 -1.2177 2.61576   3
   0  10  -2 1.07902 3.63383   1
   0  10   2 2.26707 4.30757   1
   0  10   2 -1.8728 1.83866   3
  -1 -10  -2 527.297 31.9739   5
  -1 -10  -2 515.869 27.3122   2
   1 -10   2 504.830 29.0920   2
   1 -10   2 510.481 24.0256   4
   1 -10   2 531.314 33.2809   5
   1  10   2 475.565 36.1089   1
   1  10   2 512.895 26.1109   3
  -1  10  -2 519.245 26.7208   3
  -1  10  -2 469.389 33.7929   1
  -2 -10  -2 83.0845 8.83428   2
  -2 -10  -2 75.5750 13.6746   5
   2 -10   2 69.7746 12.1676   5
   2 -10   2 81.1952 6.33438   4
   2 -10   2 67.0815 10.6280   2
   2  10   2 79.8902 7.79046   3
  -2  10  -2 104.300 9.47457   3
   3 -10   2 706.536 33.3477   4
   3 -10   2 675.297 38.1462   2
  -3 -10  -2 668.669 33.9873   2
  -3 -10  -2 658.820 40.7481   5
   3 -10   2 711.569 40.5714   5
   3  10   2 720.157 35.3098   3
  -3  10  -2 711.030 35.4039   3
   4 -10   2 10.7570 3.74119   4
  -4 -10  -2 27.3818 10.3602   1
   4 -10   2 12.4748 7.64918   2
  -4 -10  -2 14.4051 10.1930   5
   4 -10   2 24.7115 7.75294   5
   4  10   2 11.3894 4.29857   3
  -4  10  -2 19.0661 10.4042   1
   4  10   2 14.1653 10.0620   1
  -4  10  -2 16.3308 5.52279   3
   5 -10   2 72.6371 7.91031   4
  -5 -10  -2 87.6970 17.7641   5
  -5 -10  -2 77.5359 20.1723   1
   5 -10   2 60.2879 12.9997   5
   5 -10   2 62.2226 11.3452   2
   5  10   2 87.4426 21.0987   1
   5  10   2 61.8407 7.82669   3
  -5  10  -2 102.610 11.3192   3
  -5  10  -2 91.7865 22.4632   1
   6 -10   2 3.67433 3.86239   4
  -6 -10  -2 0.52454 11.4610   5
  -6 -10  -2 26.2767 13.4266   1
   6 -10   2 1.85452 6.65464   5
   6 -10   2 -2.4433 7.29974   2
   6  10   2 2.80745 3.17822   3
  -6  10  -2 28.0351 13.6709   1
  -6  10  -2 -0.1962 5.53010   3
   7 -10   2 0.75484 3.93674   4
   7 -10   2 -2.0149 6.70593   5
  -7 -10  -2 12.6803 12.7557   1
   7 -10   2 4.39712 6.47425   2
  -7 -10  -2 -13.094 9.83487   5
  -7  10  -2 -0.7436 5.57751   3
   7  10   2 2.81195 4.30518   3
   8 -10   2 4.54414 9.07659   2
  -8 -10  -2 2.79263 16.1679   1
   8 -10   2 5.27876 5.06672   4
   8  10   2 1.85424 4.37295   3
  -8  10  -2 22.8719 13.9287   1
  -9 -10  -2 200.306 42.0458   1
   9 -10   2 141.717 17.7821   2
   9 -10   2 134.168 13.7984   4
   9  10   2 134.816 14.5655   3
  10 -10   2 21.0130 7.89320   4
 -10 -10  -2 4.05546 22.7908   1
  10 -10   2 25.3983 12.8540   2
  10  10   2 18.4459 7.32650   3
  11 -10   2 -1.0494 10.7317   2
 -11 -10  -2 -18.267 26.4140   1
  11 -10   2 5.69650 7.71186   4
  11  10   2 2.39069 6.11048   3
  12 -10   2 3.58439 7.63869   4
 -11 -11   2 101.470 41.9652   1
  11 -11  -2 60.3558 11.9635   4
  11 -11  -2 66.7981 17.7138   2
  11  11  -2 67.2588 11.9584   3
  -9 -11   2 38.8472 25.0977   1
   9 -11  -2 16.0996 6.66770   4
   9 -11  -2 7.47368 10.6811   2
   8 -11  -2 123.560 12.1962   4
  -8 -11   2 156.061 35.0396   1
  -8 -11   2 101.861 20.5107   5
   8 -11  -2 109.797 17.3532   2
   8 -11  -2 109.844 14.9980   5
   8  11  -2 101.405 12.5243   3
   7 -11  -2 0.15791 6.13008   5
   7 -11  -2 -2.6092 5.44523   2
  -7 -11   2 1.70251 13.4083   1
  -7 -11   2 -2.5009 12.2542   5
   7 -11  -2 3.88773 4.35889   4
   7  11  -2 -0.3284 3.03195   3
  -6 -11   2 23.0025 14.7622   5
   6 -11  -2 15.6101 5.02522   4
   6 -11  -2 27.2722 8.91823   5
  -6 -11   2 40.0897 17.6534   1
   6 -11  -2 20.4285 9.04041   2
   6  11  -2 24.2042 6.38794   3
  -5 -11   2 0.24422 8.49910   1
   5 -11  -2 3.91766 6.60684   2
   5 -11  -2 6.85192 6.57569   5
  -5 -11   2 23.3481 15.5096   5
   5 -11  -2 4.14345 4.00195   4
   5  11  -2 4.30910 4.00448   3
  -5  11   2 2.19948 8.29427   1
  -4 -11   2 495.033 38.3801   5
   4 -11  -2 499.352 25.0571   4
  -4 -11   2 464.237 40.7335   1
  -4 -11   2 515.534 26.0164   2
   4 -11  -2 506.382 32.3711   5
   4 -11  -2 495.071 30.5086   2
   4  11  -2 472.986 38.9151   1
  -4  11   2 486.512 25.1668   3
  -4  11   2 431.769 38.9052   1
   4  11  -2 547.236 28.2716   3
   3 -11  -2 33.3174 4.82438   4
   3 -11  -2 31.0500 9.29958   5
   3 -11  -2 42.8250 8.24541   2
  -3 -11   2 35.2634 7.11415   2
  -3 -11   2 26.6546 11.7120   5
   3  11  -2 37.6235 6.92340   3
  -3  11   2 35.9052 5.45199   3
  -2 -11   2 7.35996 5.90901   2
   2 -11  -2 10.7415 6.09064   2
   2 -11  -2 7.74858 5.64450   5
  -2 -11   2 0.96371 4.69225   1
  -2 -11   2 10.6251 9.29368   5
   2 -11  -2 9.68199 2.70569   4
   2  11  -2 5.71386 3.90237   3
  -2  11   2 13.5825 3.63479   3
   1 -11  -2 526.956 30.6652   2
  -1 -11   2 531.760 30.7941   2
   1 -11  -2 563.438 34.8157   5
   1 -11  -2 560.140 25.4248   4
  -1 -11   2 553.226 36.5519   5
  -1 -11   2 547.754 24.9050   4
   1  11  -2 560.028 29.3802   3
  -1  11   2 556.051 27.9856   3
   0 -11  -2 52.8961 8.49454   2
   0 -11  -2 51.8803 10.7139   5
   0 -11   2 51.7718 13.6936   5
   0 -11   2 50.0119 3.90675   4
   0 -11   2 44.3106 8.29752   2
   0  11  -2 44.8229 6.75617   3
   0  11   2 49.1018 6.22306   3
  -1 -11  -2 458.109 26.7820   2
  -1 -11  -2 480.550 32.4371   5
   1 -11   2 461.426 23.0456   4
   1 -11   2 464.271 28.5783   2
   1 -11   2 452.885 32.8533   5
   1  11   2 526.254 38.1598   1
  -1  11  -2 457.280 26.0882   3
   1  11   2 478.521 25.6735   3
  -1  11  -2 555.958 36.3060   1
  -2 -11  -2 538.013 34.7700   5
  -2 -11  -2 537.275 28.9611   2
   2 -11   2 526.449 26.0404   4
   2 -11   2 523.532 34.2488   5
   2 -11   2 545.887 31.7845   2
   2  11   2 523.317 28.1816   3
  -2  11  -2 559.085 28.9264   3
   3 -11   2 16.0301 3.67437   4
  -3 -11  -2 13.9575 5.05870   2
   3 -11   2 19.2783 8.05991   5
  -3 -11  -2 30.3331 11.6196   5
   3 -11   2 17.9819 6.87530   2
  -3  11  -2 18.0057 5.52839   3
   3  11   2 14.6113 4.17354   3
   4 -11   2 185.155 18.0153   2
  -4 -11  -2 188.062 19.9820   5
   4 -11   2 163.788 18.3857   5
   4 -11   2 155.701 11.4319   4
   4  11   2 164.722 12.7031   3
  -4  11  -2 157.218 13.7029   3
   5 -11   2 79.3907 14.2586   5
   5 -11   2 70.4224 12.1510   2
  -5 -11  -2 74.6746 17.3264   5
   5 -11   2 83.4904 8.24222   4
   5  11   2 69.6333 8.20310   3
  -5  11  -2 88.0853 10.4521   3
  -5  11  -2 47.5398 15.9382   1
  -6 -11  -2 32.9043 16.2463   1
   6 -11   2 45.9408 7.31680   4
   6 -11   2 58.6366 11.6598   2
   6 -11   2 42.4839 11.1778   5
  -6 -11  -2 43.0032 14.9689   5
  -6  11  -2 64.2300 10.1681   3
   6  11   2 67.8777 8.31982   3
  -6  11  -2 71.1016 17.0144   1
  -7 -11  -2 6.78600 14.0968   1
   7 -11   2 -7.1669 7.78185   2
   7 -11   2 -5.8227 6.45815   5
   7 -11   2 -1.0267 3.87343   4
  -7 -11  -2 -11.597 11.1659   5
   7  11   2 0.44144 4.10499   3
   8 -11   2 187.792 15.1464   4
   8 -11   2 192.211 21.7862   2
   8  11   2 189.214 16.6537   3
  -9 -11  -2 124.980 32.1414   1
 -11 -11  -2 37.8922 33.4495   1
  12 -12  -2 6.28009 8.46855   4
  12  12  -2 4.76300 6.97722   3
  10 -12  -2 16.9226 7.78611   4
   9 -12  -2 22.2997 7.27362   4
   9  12  -2 23.8948 7.93925   3
  -8 -12   2 48.5153 17.4630   5
   8 -12  -2 47.7162 12.3701   5
   8 -12  -2 51.7689 8.90514   4
   8 -12  -2 50.1012 12.4558   2
   8  12  -2 52.8525 9.49633   3
  -7 -12   2 26.1710 16.2887   5
   7 -12  -2 36.4768 7.12299   4
   7 -12  -2 25.3736 9.72354   5
   7 -12  -2 25.3947 9.44636   2
   7  12  -2 27.4158 7.35848   3
  -6 -12   2 217.089 28.2024   5
   6 -12  -2 243.164 21.8449   2
   6 -12  -2 220.822 15.6399   4
   6 -12  -2 241.600 22.0974   5
  -6 -12   2 284.885 35.1943   1
   6  12  -2 259.081 18.5811   3
   5 -12  -2 7.89180 3.80982   4
  -5 -12   2 13.6678 14.7527   5
  -5 -12   2 12.0079 10.7165   1
   5 -12  -2 7.05807 6.04848   5
   5 -12  -2 5.19770 5.67533   2
   5  12  -2 6.23136 4.42358   3
  -5  12   2 16.9456 10.9531   1
  -4 -12   2 22.6047 12.4638   5
  -4 -12   2 9.92732 9.88290   1
   4 -12  -2 28.3423 8.87642   5
   4 -12  -2 25.8852 5.12869   4
   4 -12  -2 27.7680 7.99305   2
   4  12  -2 19.8270 12.1918   1
  -4  12   2 32.7311 5.41226   3
  -4  12   2 23.1386 11.3319   1
   4  12  -2 22.3137 5.63709   3
  -3 -12   2 37.3110 7.26159   2
  -3 -12   2 17.6914 9.98630   1
  -3 -12   2 38.9338 13.9799   5
   3 -12  -2 34.1304 4.93644   4
   3 -12  -2 29.6033 10.2155   5
   3 -12  -2 42.8723 9.48618   2
   3  12  -2 17.6347 10.7582   1
  -3  12   2 33.2902 5.45571   3
   3  12  -2 47.9321 7.99225   3
  -3  12   2 17.9868 9.82451   1
   2 -12  -2 59.7255 5.57800   4
  -2 -12   2 63.9748 15.3872   5
   2 -12  -2 63.6696 10.8633   2
   2 -12  -2 57.5380 12.7566   5
  -2 -12   2 66.0200 9.96496   2
   2  12  -2 64.7828 8.78231   3
   1 -12  -2 51.6630 11.3282   5
  -1 -12   2 47.3542 9.44822   2
   1 -12  -2 49.8380 9.35836   2
  -1 -12   2 50.8243 15.4624   5
  -1  12   2 51.2910 6.55608   3
  -1  12   2 35.3298 11.9411   1
   1  12  -2 39.0660 11.3194   1
   1  12  -2 49.7085 7.77824   3
   0 -12  -2 12.1501 7.32922   5
   0 -12  -2 5.86308 5.63398   2
   0 -12   2 7.76359 6.63500   2
   0 -12   2 17.0654 11.5947   5
   0  12  -2 4.41927 3.42960   3
   0  12   2 6.33826 3.39025   3
   1 -12   2 112.931 18.3349   5
  -1 -12  -2 141.504 13.2431   2
  -1 -12  -2 151.948 18.2716   5
   1 -12   2 135.425 14.7647   2
   1 -12   2 138.378 8.37578   4
   1  12   2 132.137 10.8219   3
   1  12   2 143.207 19.8243   1
  -1  12  -2 140.016 17.6518   1
  -1  12  -2 125.659 11.8677   3
  -2 -12  -2 82.2248 10.4967   2
   2 -12   2 79.9062 6.64480   4
   2 -12   2 86.1853 13.6721   2
  -2 -12  -2 93.4611 16.9670   5
   2 -12   2 71.6388 15.5663   5
   2  12   2 71.0092 7.82322   3
  -3 -12  -2 55.6875 15.1674   5
  -3 -12  -2 58.6899 8.66717   2
  -3 -12  -2 52.5756 15.4848   1
   3 -12   2 52.0069 13.5366   5
   3 -12   2 54.7160 5.88775   4
   3 -12   2 46.4359 11.2639   2
   3  12   2 51.1949 7.59429   3
   3  12   2 64.5322 17.7847   1
  -3  12  -2 60.9074 8.98103   3
  -3  12  -2 54.4059 13.1504   1
   4 -12   2 764.864 47.3029   5
   4 -12   2 775.438 39.0200   4
   4 -12   2 760.239 45.0011   2
  -4 -12  -2 721.855 49.5464   5
  -4  12  -2 990.933 57.9942   1
  -4  12  -2 816.208 41.2254   3
   4  12   2 812.461 41.6153   3
   5 -12   2 91.3523 8.68066   4
   5 -12   2 71.3918 13.9212   2
  -5 -12  -2 87.8913 19.1728   5
   5 -12   2 77.2147 14.6953   5
  -5  12  -2 94.6891 10.3045   3
   5  12   2 92.7339 10.3064   3
   6 -12   2 139.777 11.6191   4
  -6 -12  -2 130.963 22.9906   5
   6 -12   2 141.747 18.6019   5
   6 -12   2 120.572 15.5215   2
  -6  12  -2 150.688 13.2941   3
   6  12   2 153.940 13.8744   3
   7 -12   2 7.50296 9.59645   2
  -7 -12  -2 25.5328 17.9267   1
  -8 -12  -2 14.4843 18.0666   1
   9 -12   2 29.7945 13.2427   2
  -9 -12  -2 45.5624 26.4927   1
   9 -12   2 27.0085 7.57802   4
   9  12   2 30.1683 8.40497   3
  12 -12   2 5.14493 7.50078   4
  11 -13  -2 35.7481 9.99080   4
  11 -13  -2 25.8011 15.6629   2
 -11 -13   2 79.9898 43.3242   1
  11  13  -2 57.2594 11.5450   3
   9 -13  -2 -0.6035 8.01712   2
  -9 -13   2 -14.145 19.9618   1
   9 -13  -2 1.70745 5.54080   4
   9  13  -2 4.42575 6.13310   3
  -8 -13   2 -15.206 13.3604   5
   8 -13  -2 0.42965 10.1424   2
   8  13  -2 7.60017 5.74007   3
   7 -13  -2 45.7641 13.4340   2
   7 -13  -2 51.9616 13.3752   5
  -7 -13   2 60.4202 19.8734   5
   7 -13  -2 43.9381 8.05775   4
  -7 -13   2 53.2105 21.7658   1
   7  13  -2 63.7863 11.0153   3
   6 -13  -2 17.9717 9.70427   5
   6 -13  -2 13.5413 4.93811   4
  -6 -13   2 6.05816 15.5331   5
   6 -13  -2 11.7854 7.60280   2
  -6 -13   2 4.49962 12.3052   1
   6  13  -2 24.6395 7.11086   3
   5 -13  -2 225.790 21.8951   5
   5 -13  -2 208.361 13.9615   4
   5 -13  -2 196.701 18.7924   2
  -5 -13   2 224.033 28.8605   5
   5  13  -2 215.731 16.2924   3
   4 -13  -2 16.3903 4.31420   4
  -4 -13   2 7.23921 8.49740   1
   4 -13  -2 18.9051 9.61284   5
  -4 -13   2 11.5380 11.3113   5
   4 -13  -2 7.30712 6.18750   2
   4  13  -2 3.25342 8.64347   1
  -4  13   2 16.0398 9.61433   1
  -4  13   2 17.6406 4.34303   3
   4  13  -2 9.19241 4.91568   3
  -3 -13   2 6.74280 5.27900   2
   3 -13  -2 -1.6315 6.16285   2
  -3 -13   2 4.12984 6.87741   1
   3 -13  -2 -0.0690 7.47165   5
  -3 -13   2 2.56057 10.4216   5
  -3  13   2 6.68137 7.37493   1
  -3  13   2 2.74468 2.96231   3
   3  13  -2 -2.5609 3.66468   3
   3  13  -2 0.54471 7.47589   1
  -2 -13   2 12.5093 14.3284   5
   2 -13  -2 1.35472 4.87371   2
  -2 -13   2 31.7817 10.9820   1
   2 -13  -2 0.27937 7.91888   5
  -2 -13   2 1.04170 5.45167   2
   2  13  -2 2.66673 3.25510   3
  -2  13   2 2.53258 3.12542   3
   2  13  -2 33.0313 11.9358   1
  -2  13   2 29.2934 12.0874   1
  -1 -13   2 168.702 21.1806   5
   1 -13  -2 171.071 18.4784   5
   1 -13  -2 164.057 15.8019   2
  -1 -13   2 174.282 16.2922   2
  -1  13   2 172.722 12.8996   3
   1  13  -2 189.428 21.6724   1
  -1  13   2 164.239 22.2907   1
   1  13  -2 178.515 14.2319   3
   0 -13   2 168.693 22.5499   5
   0 -13   2 164.670 16.1560   2
   0 -13  -2 153.830 14.6131   2
   0 -13  -2 160.578 19.7488   5
   0  13   2 146.725 11.8328   3
   0  13  -2 138.461 12.1515   3
  -1 -13  -2 239.872 22.3930   5
   1 -13   2 215.624 24.2779   5
   1 -13   2 200.352 18.9826   2
  -1 -13  -2 236.510 17.3769   2
  -1  13  -2 204.967 16.0470   3
   1  13   2 209.795 15.0370   3
   2 -13   2 -0.9029 9.84826   5
   2 -13   2 0.27858 2.14988   4
  -2 -13  -2 -4.8349 5.04474   2
  -2 -13  -2 0.71006 10.1658   5
   2 -13   2 -0.9259 7.12057   2
  -2  13  -2 -0.8875 4.29669   3
   2  13   2 -0.3088 3.02272   3
   2  13   2 23.0075 12.2459   1
   3 -13   2 229.799 22.3272   5
   3 -13   2 244.946 14.2493   4
   3 -13   2 244.486 21.3850   2
  -3 -13  -2 260.697 26.2139   5
  -3  13  -2 227.095 17.0789   3
   3  13   2 239.271 16.4620   3
  -4 -13  -2 58.5703 16.6580   5
   4 -13   2 43.9848 6.38999   4
   4 -13   2 52.3522 12.3678   2
   4 -13   2 40.7802 13.2506   5
  -4  13  -2 59.2704 9.28223   3
   4  13   2 52.3002 8.35194   3
  -5 -13  -2 19.7952 12.2421   5
   5 -13   2 15.8581 10.0153   2
   5 -13   2 18.7522 10.9024   5
   5 -13   2 16.3465 5.15721   4
  -5  13  -2 26.9973 6.83551   3
   5  13   2 16.0651 5.73127   3
  -6 -13  -2 -9.7682 12.7686   5
   6 -13   2 -4.8371 8.50408   5
  -6 -13  -2 20.6531 15.0951   1
   6 -13   2 -2.9617 8.85759   2
   6 -13   2 2.89647 4.00754   4
  -6  13  -2 6.01291 5.79869   3
   6  13   2 23.0087 16.1824   1
  -7 -13  -2 115.381 22.8740   5
   7 -13   2 117.572 19.1533   2
   7 -13   2 96.9443 18.5706   5
   7 -13   2 124.611 11.8386   4
  -7 -13  -2 136.491 31.4421   1
   7  13   2 120.995 13.8450   3
  11 -14  -2 7.82411 7.41383   4
  11  14  -2 5.59068 7.17780   3
   8 -14  -2 -5.7062 10.8814   2
  -8 -14   2 1.76684 16.2737   5
   8 -14  -2 6.90580 6.05567   4
  -8 -14   2 -0.8820 17.8474   1
   8  14  -2 9.73038 6.74268   3
  -7 -14   2 84.4547 23.0533   5
   7 -14  -2 112.343 10.9392   4
   7 -14  -2 105.294 18.5551   2
  -7 -14   2 111.441 28.8776   1
   7 -14  -2 91.2584 17.3536   5
   7  14  -2 105.552 13.5483   3
   6 -14  -2 8.89495 9.69074   5
  -6 -14   2 -20.481 15.4132   5
  -6 -14   2 40.2618 18.1030   1
   6 -14  -2 11.6407 8.32029   2
   6 -14  -2 11.4050 5.27409   4
   6  14  -2 7.31831 6.21639   3
   5 -14  -2 170.966 19.2128   5
   5 -14  -2 165.455 17.8334   2
   5 -14  -2 173.692 13.7937   4
  -5 -14   2 166.661 24.2128   5
   5  14  -2 203.982 16.4704   3
  -4 -14   2 3.00147 10.8019   5
   4 -14  -2 10.0761 8.46381   2
   4 -14  -2 11.7928 9.65909   5
  -4 -14   2 10.3877 9.76429   1
   4  14  -2 11.8411 6.07948   3
   4  14  -2 18.0525 11.1671   1
  -4  14   2 24.8132 11.8754   1
   3 -14  -2 8.56806 6.39204   2
  -3 -14   2 18.8911 6.57598   2
  -3 -14   2 16.1776 9.47598   1
   3 -14  -2 20.6327 9.26551   5
  -3 -14   2 27.3056 16.1591   5
   3  14  -2 33.1401 11.9608   1
   3  14  -2 27.3948 6.98389   3
  -3  14   2 32.1347 12.9267   1
  -3  14   2 15.8948 4.78937   3
  -2 -14   2 91.0719 12.5450   2
  -2 -14   2 115.055 18.6571   1
   2 -14  -2 99.6332 14.7031   2
  -2 -14   2 101.648 19.4658   5
   2 -14  -2 91.3193 14.7182   5
   2  14  -2 132.833 19.6832   1
  -2  14   2 107.582 9.75681   3
   2  14  -2 118.378 11.2080   3
  -2  14   2 126.325 19.4911   1
  -1 -14   2 -0.1211 9.39128   5
   1 -14  -2 5.78602 6.92308   2
  -1 -14   2 8.52787 6.79752   2
   1 -14  -2 10.8746 8.11983   5
  -1  14   2 10.3660 4.07662   3
   1  14  -2 11.9079 4.50624   3
   0 -14   2 14.1158 7.68504   2
   0 -14   2 18.6715 11.0784   5
   0 -14  -2 8.05303 6.67209   2
   0 -14  -2 24.9621 11.6076   5
   0  14   2 21.9866 5.47897   3
   0  14  -2 26.6660 6.31235   3
  -1 -14  -2 115.614 20.0691   5
   1 -14   2 110.804 20.1021   5
   1 -14   2 97.3108 14.9724   2
  -1 -14  -2 118.920 12.9394   2
  -1  14  -2 119.864 11.1469   3
   1  14   2 123.273 10.9997   3
   2 -14   2 181.646 17.4389   2
  -2 -14  -2 168.478 20.6971   5
  -2 -14  -2 157.571 15.1915   2
   2 -14   2 195.299 21.4695   5
  -2  14  -2 219.799 15.6136   3
   2  14   2 188.771 14.3865   3
  -3 -14  -2 19.3753 11.0323   1
   3 -14   2 -6.0092 9.54530   5
  -3 -14  -2 4.26356 12.1514   5
   3 -14   2 4.03765 6.16573   2
  -3  14  -2 7.75504 5.47738   3
   3  14   2 3.45474 4.09891   3
   3  14   2 20.3127 13.5295   1
  -4 -14  -2 -11.027 11.2088   5
   4 -14   2 0.66991 2.68941   4
   4 -14   2 -7.6338 9.53888   5
  -4 -14  -2 9.23428 10.0233   1
   4 -14   2 0.62751 6.09452   2
   4  14   2 -0.6093 3.83763   3
  -4  14  -2 3.69464 5.51752   3
   4  14   2 6.63454 12.5712   1
   5 -14   2 166.351 18.8469   2
  -5 -14  -2 173.333 27.3008   5
  -5 -14  -2 248.074 33.4684   1
   5 -14   2 176.356 22.4678   5
   5 -14   2 182.997 13.5004   4
   5  14   2 259.673 35.7205   1
   5  14   2 198.537 16.4568   3
  -5  14  -2 190.545 15.7731   3
   6 -14   2 20.4801 12.2110   2
   6  14   2 99.6938 27.5117   1
  -7 -14  -2 111.896 29.8336   1
   8 -14   2 33.0753 7.82260   4
  -8 -14  -2 66.2719 26.5656   1
   8 -14   2 8.56895 12.2409   2
   8  14   2 34.3250 9.18668   3
  11 -14   2 11.8584 8.02912   4
  -8 -15   2 -9.9374 20.6349   1
   8 -15  -2 9.14713 6.03453   4
   8 -15  -2 5.55132 11.0456   5
   8 -15  -2 10.8743 12.7708   2
  -8 -15   2 -20.326 15.3569   5
   8  15  -2 26.4756 9.01189   3
  -7 -15   2 -22.918 16.1192   5
  -6 -15   2 -17.032 14.9636   5
   5 -15  -2 9.53263 7.80651   2
   5 -15  -2 -0.5485 9.47988   5
  -5 -15   2 3.34652 11.7980   1
  -5 -15   2 1.36565 13.0638   5
   5  15  -2 7.00403 5.05953   3
   5  15  -2 -0.7620 10.6185   1
   4 -15  -2 29.9049 12.7374   5
   4 -15  -2 35.4605 11.7063   2
  -4 -15   2 21.3406 17.9078   5
  -4 -15   2 32.9128 13.7478   1
   4  15  -2 50.4871 15.9691   1
   4  15  -2 36.2114 8.18780   3
   3 -15  -2 12.6786 8.69291   2
  -3 -15   2 18.5462 16.5180   5
  -3 -15   2 36.6507 13.3999   1
  -3  15   2 18.8315 5.22823   3
   3  15  -2 15.5482 6.48150   3
  -2 -15   2 44.9435 19.1246   5
   2 -15  -2 52.4793 13.9193   5
   2 -15  -2 44.2350 11.3377   2
  -2 -15   2 54.8231 10.8065   2
   2  15  -2 69.4734 10.6657   3
  -2  15   2 69.3887 8.66491   3
   1 -15  -2 18.5821 10.1460   5
  -1 -15   2 14.2680 15.1094   5
   1  15  -2 19.3373 6.64339   3
   0 -15   2 325.061 25.2831   2
   0 -15   2 300.289 30.0798   5
   0 -15  -2 327.024 24.4957   2
   0 -15  -2 331.546 30.8395   5
   0  15  -2 383.406 23.3730   3
   0  15   2 337.489 21.4609   3
   0  15   2 434.362 36.7765   1
   1 -15   2 2.96193 6.08054   2
  -1 -15  -2 5.52179 8.70494   5
   1 -15   2 12.2009 10.0322   5
  -1 -15  -2 2.38183 6.23267   2
   1  15   2 8.94422 8.85272   1
  -1  15  -2 4.56096 5.15564   3
   1  15   2 9.49724 4.58318   3
   2 -15   2 13.3297 13.1307   5
   2 -15   2 11.7646 8.70093   2
  -2 -15  -2 0.77192 12.0358   5
   2  15   2 4.41966 4.33106   3
   2  15   2 8.86312 10.2468   1
  -2  15  -2 9.47018 5.68536   3
  -3 -15  -2 -14.831 11.2160   5
   3 -15   2 -7.1030 10.6655   5
   3 -15   2 2.65258 8.44251   2
  -3 -15  -2 0.03840 6.55842   1
  -3  15  -2 5.41766 5.47004   3
   3  15   2 -0.6937 3.81094   3
   3  15   2 15.0959 11.2749   1
  -4 -15  -2 1.66311 14.2294   5
   4 -15   2 15.9694 10.8395   2
  -4 -15  -2 33.9151 14.9018   1
   4 -15   2 13.5989 12.7299   5
   4  15   2 52.8776 19.2792   1
   4  15   2 21.9953 6.18583   3
  -4  15  -2 32.8644 8.05076   3
  -5 -15  -2 1.01356 9.94516   1
   5 -15   2 -10.834 10.4135   5
   5 -15   2 -11.675 8.71765   2
  -5 -15  -2 -5.0324 10.8249   5
   5  15   2 1.88918 4.99865   3
   5  15   2 -6.0946 14.2300   1
  -5  15  -2 2.09490 7.49633   3
   6 -15   2 -6.8272 9.93093   5
   6 -15   2 22.3703 6.19347   4
  -6 -15  -2 1.14321 16.9266   5
   6 -15   2 -0.3983 9.93935   2
   6  15   2 10.2375 6.15452   3
   6  15   2 -1.1741 12.6063   1
  -7 -16   2 43.8046 22.9733   1
  -7 -16   2 -27.868 17.3990   5
   7 -16  -2 10.4425 12.6594   5
   7 -16  -2 15.9976 12.6604   2
   7  16  -2 24.1173 7.97614   3
  -6 -16   2 2.28215 19.1368   5
   6 -16  -2 21.0902 10.3318   2
   6  16  -2 53.2077 10.9245   3
   5 -16  -2 20.2183 12.6344   5
  -5 -16   2 5.82578 19.0318   5
   5 -16  -2 23.7349 10.2161   2
  -5 -16   2 38.8267 17.9202   1
   5  16  -2 44.1968 17.5133   1
   5  16  -2 29.6709 8.84321   3
   4 -16  -2 -11.637 9.97377   5
  -4 -16   2 -12.796 16.3366   5
   4 -16  -2 -5.1318 8.54939   2
  -4 -16   2 7.01706 9.97820   1
   4  16  -2 18.4783 11.1351   1
   3 -16  -2 63.7168 17.1924   5
  -3 -16   2 67.0212 22.4755   5
   3 -16  -2 52.9650 13.5154   2
   3  16  -2 69.0196 11.5637   3
   2 -16  -2 30.9196 11.0935   2
  -2 -16   2 38.2736 12.9532   1
   2 -16  -2 40.2751 13.4306   5
  -2 -16   2 44.8628 20.4445   5
  -2 -16   2 43.4529 10.5501   2
  -2  16   2 40.5657 7.13731   3
   2  16  -2 52.2934 9.96517   3
   1 -16  -2 -5.2518 6.71234   2
   1 -16  -2 -6.7114 10.0269   5
  -1 -16   2 0.27164 6.82262   2
  -1 -16   2 -5.1500 14.6355   5
  -1  16   2 4.65635 3.86213   3
   1  16  -2 5.69399 5.37716   3
   0 -16   2 1.22640 7.92245   2
   0 -16  -2 -1.8680 6.98107   2
   0 -16   2 -12.969 13.3014   5
   0 -16  -2 3.43942 9.13612   5
   0  16  -2 8.52427 5.81259   3
   0  16   2 3.85311 3.73994   3
  -1 -16  -2 8.40719 7.34287   2
  -1 -16  -2 3.31680 12.7674   5
   1 -16   2 17.1488 15.1767   5
   1 -16   2 9.79400 9.05197   2
   1  16   2 24.5006 6.29349   3
  -1  16  -2 29.9789 8.14337   3
   2 -16   2 19.5265 8.74183   2
  -2 -16  -2 14.2270 14.8421   5
   2 -16   2 22.2821 15.4554   5
   2  16   2 27.4153 7.00013   3
  -2  16  -2 37.0260 8.84253   3
  -3 -16  -2 16.8518 12.6785   5
   3 -16   2 12.0340 8.91240   2
   3 -16   2 15.1939 14.5455   5
  -3 -16  -2 20.0558 12.3596   1
   3  16   2 51.2048 19.6029   1
  -3  16  -2 31.6764 8.70967   3
   3  16   2 20.5297 6.87052   3
  -4 -16  -2 -6.8640 14.9586   5
  -4 -16  -2 0.26092 9.03160   1
   4 -16   2 4.99661 13.2236   5
   4 -16   2 -4.3942 9.30818   2
   4  16   2 15.8418 14.1787   1
  -4  16  -2 7.95256 6.04470   3
   4  16   2 -1.4655 4.69485   3
  -5 -16  -2 205.920 33.3678   1
   5  16   2 241.168 34.9229   1
  -6 -16  -2 8.08376 14.1936   1
   6 -16   2 18.3095 13.3197   2
   6 -16   2 5.62298 13.5370   5
  -6 -16  -2 1.51862 17.7742   5
   6  16   2 36.9512 19.1961   1
   6  16   2 25.2558 7.89325   3
  -7 -16  -2 35.2344 21.2354   1
  -5 -17   2 -24.310 18.1206   5
   5  17  -2 6.87075 11.4978   1
   5  17  -2 -0.2311 6.14429   3
  -4 -17   2 79.5105 22.1633   1
  -3 -17   2 -0.7223 13.3203   5
   3 -17  -2 -0.5595 8.75369   2
  -2 -17   2 43.9414 14.3996   1
  -1 -17   2 246.967 22.5898   2
   1 -17  -2 237.844 22.5850   2
   1 -17  -2 248.101 29.9538   5
  -1 -17   2 217.881 32.7529   5
  -1  17   2 270.818 18.7943   3
   1  17  -2 281.565 20.6039   3
  -1 -17  -2 175.468 21.3360   2
  -1 -17  -2 169.945 28.2754   5
   1 -17   2 196.829 31.1623   5
   1 -17   2 164.268 19.7365   2
   1  17   2 191.107 15.7648   3
  -1  17  -2 204.189 17.1725   3
   2 -17   2 -2.0232 13.1738   5
   2 -17   2 2.93746 9.44411   2
   3 -17   2 25.8727 12.1914   2
   3 -17   2 24.7310 16.6848   5
  -4 -17  -2 99.5088 24.1661   1
  -5 -17  -2 -18.925 17.4915   5
   5 -17   2 -7.8477 10.6525   2
  -5 -17  -2 25.5169 16.3164   1
   5  17   2 60.4922 24.6540   1
  -8  18   2 410.520 26.4159   1
   6 -18  -2 56.2894 19.0623   5
   6 -18  -2 74.3267 18.2152   2
  -6 -18   2 23.3161 24.9671   5
   6  18  -2 86.4691 14.5476   3
   4  18  -2 26.2670 8.02874   3
  -3 -18   2 29.5907 23.5268   5
   3 -18  -2 25.5459 16.5774   5
   3 -18  -2 21.0331 12.1927   2
   3  18  -2 52.7103 10.8658   3
   0 -18  -2 -9.8822 13.0953   5
   0 -18   2 -2.8905 8.00485   2
   0 -18  -2 -9.2121 8.58361   2
   0 -18   2 -21.136 15.4921   5
   0  18  -2 4.11505 5.44000   3
   0  18   2 7.41462 4.86504   3
   1 -18   2 29.6746 11.7694   2
   1 -18   2 29.4708 19.2732   5
  -1 -18  -2 47.0241 19.2042   5
  -1  18  -2 65.5777 11.2775   3
   1  18   2 52.7066 9.23493   3
  -2 -18  -2 161.435 27.6355   1
  -3 -18  -2 147.077 27.6685   1
   4 -18   2 34.2970 12.2070   2
  -4 -18  -2 65.8690 21.8284   1
   4 -18   2 34.0787 19.0679   5
  -4 -18  -2 22.8909 21.7778   5
   4  18   2 59.6301 10.9282   3
  -5 -18  -2 30.7865 17.6493   1
   5  18   2 61.0054 23.4184   1
  -6 -18  -2 288.189 44.0257   1
   6  18   2 360.168 46.9707   1
  -8 -18  -2 11.7980 21.6900   1
   4 -19  -2 81.5932 18.5588   2
  -4 -19   2 50.9581 27.9019   5
   4 -19  -2 84.1841 23.6590   5
   4  19  -2 116.707 13.7654   3
  -1 -19   2 -22.494 18.2200   5
   0 -19   2 -26.747 16.3045   5
   0 -19   2 15.4922 10.1349   2
   0 -19  -2 25.3144 18.7563   5
   0  19   2 18.2120 6.03310   3
   0  19  -2 27.5800 8.27070   3
  -1  19  -2 18.6671 7.12439   3
   2 -19   2 46.9916 22.5733   5
   2 -19   2 62.1602 15.9622   2
  -2 -19  -2 39.9120 18.5393   5
   2  19   2 66.4412 11.0998   3
  -2  19  -2 78.5591 12.4948   3
  -3 -19  -2 6.30920 10.0727   1
  -3 -19  -2 -33.541 16.2001   5
   3 -19   2 -9.1440 17.0790   5
   3 -19   2 -12.536 9.95119   2
   3  19   2 12.4022 6.63224   3
   4 -19   2 0.58246 12.2204   2
   4 -19   2 -3.9819 17.3494   5
  -4 -19  -2 53.0167 20.6568   1
  -4 -19  -2 -26.735 18.3061   5
   4  19   2 24.7046 8.62213   3
  -5 -19  -2 66.7467 24.5080   1
   6 -19   2 37.7379 16.4143   2
   6 -19   2 -11.989 17.9903   5
  -6 -19  -2 -25.204 21.6233   5
   6  19   2 43.2039 9.86286   3
   3 -20  -2 14.9241 18.8720   5
   0 -20   2 -2.7352 15.3834   5
   0 -20   2 -0.8617 11.5113   2
   2 -20   2 9.24855 16.9167   5
  -2 -20  -2 2.78008 21.7531   5
   2 -20   2 1.41901 11.0200   2
  -2  20  -2 31.1110 8.37950   3
   2  20   2 38.8669 9.00486   3
  -3 -20  -2 8.29012 10.4926   1
   3 -20   2 -8.6109 11.0051   2
   3 -20   2 -14.049 13.2988   5
   4 -20   2 -16.628 18.9543   5
   4 -20   2 3.65695 12.5102   2
  -4 -20  -2 0.75452 17.5677   5
  -4 -20  -2 18.9209 14.4428   1
   4  20   2 13.2607 7.39967   3
   5 -20   2 8.02904 14.3916   2
  -5 -20  -2 84.5704 26.5277   1
   5 -20   2 11.4861 16.7799   5
   5  20   2 45.2553 10.2407   3
   0 -21   2 49.6844 28.8295   5
   0 -21  -2 38.6210 24.7397   5
   0  21  -2 87.3172 13.4292   3
  -2 -21  -2 47.3138 17.3584   1
  -2 -21  -2 -7.8874 21.8196   5
  -3 -21  -2 63.4679 21.5436   1
   3  21   2 33.0531 9.18645   3
  14   0  -3 -0.0077 7.12105   4
 -14   0   3 5.69509 24.2556   1
 -13   0   3 131.173 39.0361   1
  12   0  -3 1.45209 6.24869   4
 -12   0   3 12.0805 21.4606   1
 -11   0   3 217.264 44.1872   1
  11   0  -3 135.293 14.2544   4
 -10   0   3 -1.1245 13.9799   1
  10   0  -3 -2.5344 4.27010   4
   9   0  -3 39.1590 6.97324   2
  -9   0   3 50.8581 24.2586   1
   9   0  -3 32.7663 5.55326   3
   9   0  -3 27.8490 6.55043   4
  -8   0   3 0.66843 14.4702   1
  -8   0   3 0.89409 3.43534   5
   8   0  -3 1.29184 3.31748   2
   8   0  -3 1.70105 2.72355   4
   8   0  -3 -1.0767 2.24840   3
  -7   0   3 46.5231 21.9970   1
   7   0  -3 21.2357 5.03235   4
   7   0  -3 29.3588 4.29732   3
  -7   0   3 32.5498 6.24854   5
   7   0  -3 28.2233 5.04358   2
  -6   0   3 -1.3991 2.52081   5
   6   0  -3 -1.2917 1.66543   4
   6   0  -3 -0.3576 1.19659   3
   6   0  -3 0.79475 2.04862   2
  -6   0   3 1.93397 10.1294   1
   5   0  -3 14.4946 2.34591   3
  -5   0   3 15.5068 13.1302   1
   5   0  -3 12.9373 2.76685   2
   5   0  -3 15.2306 2.87790   4
  -5   0   3 13.4052 4.29532   5
   4   0  -3 0.70818 1.22277   2
  -4   0   3 0.17695 1.56730   2
   4   0  -3 0.00584 0.90259   3
  -4   0   3 -1.0181 2.41417   5
  -4   0   3 4.68737 9.76462   1
   3   0  -3 0.15103 0.73827   3
  -3   0   3 -2.7007 2.37267   5
   3   0  -3 1.31181 1.14877   4
  -3   0   3 0.69000 1.31213   2
   3   0  -3 4.58786 1.46373   2
  -3   0   3 7.79065 8.45735   1
  -2   0   3 -3.0680 6.20438   1
  -2   0   3 -0.3148 1.20388   2
   2   0  -3 0.96746 1.06785   4
   2   0  -3 -0.9565 0.64066   3
   2   0  -3 0.18774 0.86082   2
   1   0  -3 9127.26 410.015   4
  -1   0   3 9860.93 419.586   5
   1   0  -3 9437.03 412.219   3
  -1   0   3 9554.13 410.436   4
  -1   0   3 9789.32 414.722   2
   0   0   3 0.42107 0.73379   3
   0   0  -3 1.43667 0.81397   3
   0   0   3 0.78224 0.50806   4
   0   0   3 0.90910 0.87492   1
   0   0   3 0.01565 0.85249   2
   0   0   3 -0.9045 1.11847   5
   1   0   3 851.624 36.5082   2
   1   0   3 808.125 36.1790   5
   1   0   3 803.218 36.3848   3
   1   0   3 810.026 36.0951   4
   2   0   3 0.59997 1.31280   3
   2   0   3 -0.8174 1.91757   2
  -2   0  -3 5.09798 5.81375   1
   2   0   3 -0.8296 1.39942   4
   3   0   3 11.1798 2.19964   3
   3   0   3 17.0977 2.57099   4
  -3   0  -3 8.19679 7.93972   1
   3   0   3 13.5123 2.86373   2
   4   0   3 -3.1009 2.17356   4
   4   0   3 -1.1261 1.37822   3
   4   0   3 -2.4268 2.56480   2
  -4   0  -3 -0.6677 7.48425   1
  -5   0  -3 3085.33 161.977   1
   5   0   3 3419.22 143.608   4
   5   0   3 3291.89 143.725   2
   5   0   3 3345.44 143.993   3
   6   0   3 -0.0335 2.11816   3
  -6   0  -3 11.5247 15.2304   1
   6   0   3 0.17174 3.31372   2
   6   0   3 -0.6897 2.47386   4
   7   0   3 10.3880 4.11755   4
   7   0   3 7.97242 3.68357   3
   7   0   3 9.48804 4.85549   2
  -7   0  -3 24.0994 20.1255   1
   8   0   3 -2.7987 4.41967   2
   8   0   3 2.21468 3.55084   3
   8   0   3 -1.6054 2.56898   4
  -8   0  -3 16.8352 22.4996   1
   9   0   3 166.696 13.6009   4
  -9   0  -3 252.654 44.5685   1
   9   0   3 174.560 14.1137   3
  10   0   3 -0.1249 4.32537   3
  10   0   3 -4.1266 2.91231   4
 -10   0  -3 -14.498 19.4050   1
  11   0   3 177.175 15.3983   4
  11   0   3 159.532 15.1808   3
 -12   0  -3 29.2658 29.2994   1
  12   0   3 -0.6694 5.38895   4
 -12   0  -3 7.59992 5.02399   3
  12   0   3 -5.0085 5.45501   3
  13   0   3 3.02779 6.93747   4
 -13   0  -3 -0.9138 20.3002   1
  14   0   3 3.65935 6.88199   4
 -14  -1   3 -10.630 21.7214   1
  14  -1  -3 -4.3702 7.57322   4
  14   1  -3 -3.1796 6.59188   4
 -14   1   3 2.14795 23.2263   1
  13  -1  -3 5.19758 7.69936   4
 -13  -1   3 31.4267 23.7638   1
 -13   1   3 29.3527 26.6590   1
  13   1  -3 10.1100 7.52296   4
  12  -1  -3 0.43473 4.96071   4
 -12  -1   3 19.6181 23.9853   1
  12   1  -3 -2.9053 5.30787   4
 -12   1   3 21.8866 19.6523   1
 -11  -1   3 85.4884 31.9219   1
 -11   1   3 104.222 32.4014   1
  10  -1  -3 106.437 11.5586   4
  10  -1  -3 118.807 13.1441   2
  10   1  -3 105.723 10.2967   4
  10   1  -3 106.237 10.2567   3
   9  -1  -3 73.0911 7.63597   3
  -9  -1   3 77.2916 25.2610   1
   9  -1  -3 72.5997 8.81632   2
  -9  -1   3 78.3184 10.2450   5
   9  -1  -3 72.6635 9.06057   4
   9   1  -3 75.4752 9.15805   4
  -9   1   3 83.6570 27.4654   1
   9   1  -3 60.8108 7.14688   3
   9   1  -3 67.4157 8.35843   2
  -8  -1   3 100.012 10.2152   5
   8  -1  -3 124.463 8.68604   3
   8  -1  -3 91.1965 8.78994   4
   8  -1  -3 113.435 10.3115   2
   8   1  -3 89.8759 9.15278   4
  -8   1   3 111.961 10.0688   5
   8   1  -3 108.627 8.57648   3
   8   1  -3 102.980 8.95790   2
   7  -1  -3 12.6647 4.05108   2
  -7  -1   3 4.14005 4.69883   5
  -7  -1   3 8.47662 18.0967   1
   7  -1  -3 9.80242 4.10407   4
   7  -1  -3 5.84447 2.52939   3
  -7   1   3 16.6878 18.0358   1
   7   1  -3 8.38245 2.96058   3
  -7   1   3 5.17189 4.25177   5
   7   1  -3 11.6962 3.42361   2
   7   1  -3 6.43256 3.87911   4
  -6  -1   3 45.5203 18.5924   1
   6  -1  -3 71.0413 6.57608   2
   6  -1  -3 74.5533 5.43284   3
  -6  -1   3 68.8449 7.65249   5
   6  -1  -3 76.6557 6.76381   4
   6   1  -3 59.9172 5.61617   2
   6   1  -3 78.0390 5.89627   3
  -6   1   3 37.6543 17.1645   1
  -6   1   3 73.0060 7.57127   5
   6   1  -3 72.9457 6.37420   4
   5  -1  -3 16.6681 2.41412   3
   5  -1  -3 21.1281 3.70211   2
   5  -1  -3 18.2067 3.32900   4
  -5  -1   3 16.9510 4.81692   5
  -5  -1   3 31.0508 14.8542   1
   5   1  -3 21.9320 2.97460   2
   5   1  -3 16.3249 2.70865   3
  -5   1   3 22.2451 4.63216   5
  -5   1   3 22.1746 13.4063   1
   5   1  -3 18.8594 3.35689   4
  -4  -1   3 11.9425 11.5995   1
   4  -1  -3 8.49662 2.48306   4
  -4  -1   3 5.57851 3.92999   5
   4  -1  -3 5.29770 1.42494   3
  -4  -1   3 8.15354 2.27521   2
   4  -1  -3 8.54122 2.31535   2
   4   1  -3 7.09718 1.84169   2
   4   1  -3 7.67407 2.23321   4
   4   1  -3 5.09050 1.70699   3
  -4   1   3 4.41650 2.98957   5
  -4   1   3 3.48729 10.0815   1
   3  -1  -3 2.25269 1.46112   2
  -3  -1   3 2.63466 2.89952   5
  -3  -1   3 6.69174 1.85933   2
  -3  -1   3 3.40816 8.30336   1
   3  -1  -3 5.64624 1.00583   3
   3  -1  -3 5.26538 1.84443   4
   3   1  -3 3.34109 1.23824   3
  -3   1   3 1.45830 5.40784   1
   3   1  -3 6.29628 1.70172   4
  -3   1   3 4.55427 1.99904   2
  -3   1   3 3.52899 2.62913   5
   3   1  -3 0.81514 0.91034   2
  -2  -1   3 20.8611 2.67564   2
   2  -1  -3 25.7666 1.46789   3
  -2  -1   3 14.3501 7.73976   1
  -2  -1   3 22.5413 5.77618   5
   2  -1  -3 28.3643 2.37462   4
   2   1  -3 26.0824 2.19892   4
  -2   1   3 25.8559 3.10379   2
   2   1  -3 24.0347 2.44718   3
  -2   1   3 21.3069 4.11817   5
  -1  -1   3 3.35392 1.36853   2
  -1  -1   3 1.27222 2.97814   1
   1  -1  -3 2.44254 0.83787   4
  -1  -1   3 0.92988 3.05887   5
   1  -1  -3 1.22075 0.91194   2
  -1  -1   3 2.25743 0.87807   4
   1   1  -3 0.94746 1.09991   3
  -1   1   3 1.64874 1.46825   5
  -1   1   3 1.86875 1.24098   2
  -1   1   3 -1.5010 1.83759   1
   1   1  -3 2.22313 0.83854   4
   0  -1   3 375.978 18.3384   5
   0  -1   3 383.258 17.4267   2
   0  -1   3 380.402 16.6690   4
   0   1   3 364.746 17.5438   5
   0   1  -3 355.807 16.6175   1
   0   1   3 347.602 16.3605   4
   0   1   3 373.667 16.5583   3
   0   1   3 336.879 19.1252   1
   0   1   3 377.488 17.0362   2
   0   1  -3 368.029 16.5464   1
   0   1  -3 365.546 17.1940   3
   1  -1   3 2186.13 95.3942   4
   1  -1   3 2213.35 95.7670   3
   1  -1   3 2305.75 96.2588   2
   1  -1   3 2334.98 96.2013   5
  -1  -1  -3 1970.04 99.3418   1
   1   1   3 2271.99 95.5629   5
  -1   1  -3 2262.57 95.8994   3
   1   1   3 2310.98 95.1401   4
   1   1   3 1891.64 98.6482   1
   1   1   3 2255.56 95.2108   2
   1   1   3 2263.97 95.5523   3
  -2  -1  -3 227.566 10.4691   5
   2  -1   3 211.821 11.2215   3
   2  -1   3 217.845 11.0950   4
   2  -1   3 218.450 12.0498   2
   2  -1   3 229.463 11.1571   5
   2   1   3 221.556 10.6121   2
   2   1   3 212.901 10.6502   4
  -2   1  -3 218.987 11.4376   3
   2   1   3 216.170 11.1423   3
  -2   1  -3 168.890 18.0090   1
   3  -1   3 710.732 32.7450   3
  -3  -1  -3 697.687 31.2537   5
  -3  -1  -3 712.208 43.0349   1
   3  -1   3 720.545 30.8675   5
   3  -1   3 729.535 32.4235   4
   3  -1   3 689.108 33.1485   2
  -3   1  -3 669.286 43.1859   1
   3   1   3 703.272 32.0607   4
   3   1   3 697.812 32.6269   3
   3   1   3 713.721 31.8211   2
   4  -1   3 233.432 13.6257   3
  -4  -1  -3 276.733 11.6639   5
   4  -1   3 241.531 13.4335   4
   4  -1   3 244.230 14.3950   2
  -4   1  -3 261.084 25.8997   1
   4   1   3 246.453 13.3049   4
   4   1   3 268.855 13.9682   3
   4   1   3 231.013 12.9733   2
   5  -1   3 684.451 32.4785   3
   5  -1   3 690.430 32.1812   4
  -5  -1  -3 660.807 29.2605   5
  -5  -1  -3 655.709 49.2084   1
   5  -1   3 692.226 33.0732   2
   5   1   3 679.255 31.5277   2
   5   1   3 665.768 32.4540   3
   5   1   3 653.961 31.7195   4
  -5   1  -3 643.016 49.7530   1
   6  -1   3 137.101 10.0452   4
   6  -1   3 145.521 10.8998   2
   6  -1   3 146.566 10.3433   3
  -6  -1  -3 146.215 6.92249   5
   6   1   3 149.832 10.4188   3
   6   1   3 149.862 9.97963   4
   6   1   3 137.853 9.77071   2
   7  -1   3 239.269 14.7045   3
   7  -1   3 227.459 15.3873   2
   7  -1   3 222.974 14.2649   4
   7   1   3 199.215 13.5320   2
   7   1   3 221.968 13.8987   4
   7   1   3 207.311 14.1202   3
   8  -1   3 270.227 17.1125   4
   8  -1   3 265.143 17.2206   3
   8  -1   3 285.372 18.5009   2
   8   1   3 241.701 16.3444   4
   8   1   3 272.930 17.3643   3
  -9  -1  -3 46.7117 26.4698   1
   9  -1   3 42.7502 7.20746   4
   9  -1   3 50.5049 8.03566   3
   9   1   3 51.3483 7.93243   4
  -9   1  -3 35.2566 24.2262   1
   9   1   3 47.5206 7.89746   3
  10  -1   3 70.1663 9.81946   4
 -10  -1  -3 57.4111 29.8686   1
  10  -1   3 75.3549 10.4282   3
 -10   1  -3 57.1347 28.2874   1
  10   1   3 68.6026 9.31318   4
  10   1   3 74.9716 10.3515   3
 -10   1  -3 85.1532 9.90031   3
  11  -1   3 78.7864 11.6619   4
  11  -1   3 78.7382 11.4257   3
 -11  -1  -3 74.5840 29.9706   1
 -11   1  -3 99.8390 12.2404   3
  11   1   3 83.6895 11.5304   3
  11   1   3 73.1516 10.9782   4
 -11   1  -3 72.4982 28.6595   1
  12  -1   3 75.7748 13.4609   3
 -12  -1  -3 109.220 39.5054   1
  12  -1   3 78.3601 11.6676   4
 -12   1  -3 120.944 38.5350   1
  12   1   3 97.9474 12.2383   4
  12   1   3 72.3757 11.8755   3
 -13  -1  -3 61.2735 36.7672   1
 -13   1  -3 72.1132 35.8535   1
  14  -1   3 7.30793 7.93490   4
  14   1   3 8.43846 7.10343   4
 -14  -2   3 -5.3236 24.5798   1
  14  -2  -3 -4.6781 5.27146   4
 -14   2   3 6.41840 22.9286   1
  14   2  -3 -7.1499 5.71547   4
 -13  -2   3 -3.0435 25.1673   1
  13  -2  -3 -1.2286 7.65637   4
 -13   2   3 14.1699 22.1349   1
  13   2  -3 -2.8290 5.83453   4
 -12  -2   3 285.132 53.0350   1
 -12   2   3 400.246 55.7218   1
 -11  -2   3 26.5745 25.4770   1
  11  -2  -3 4.78601 6.92796   4
 -11   2   3 24.2276 22.2122   1
  10  -2  -3 34.8798 7.19533   4
  10  -2  -3 36.0590 8.63768   2
  10   2  -3 28.4497 5.98846   3
  10   2  -3 33.5077 7.18503   4
   9  -2  -3 49.9824 7.69634   4
   9  -2  -3 54.5138 9.24668   2
  -9  -2   3 51.5410 8.01370   5
   9   2  -3 57.2108 7.29739   3
   9   2  -3 50.5696 7.82272   4
   8  -2  -3 81.7693 8.16998   4
  -8  -2   3 85.5845 9.61332   5
   8  -2  -3 80.7166 7.30393   3
  -8  -2   3 63.0813 26.9293   1
   8  -2  -3 82.0980 9.08640   2
  -8   2   3 62.1385 26.4931   1
   8   2  -3 86.6660 7.67464   2
  -8   2   3 85.7747 8.93096   5
   8   2  -3 89.7905 8.20335   3
   8   2  -3 84.4963 8.46211   4
   7  -2  -3 10.8218 4.27708   4
   7  -2  -3 13.1768 4.45650   2
  -7  -2   3 5.49858 5.65454   5
   7  -2  -3 6.73958 2.60281   3
  -7  -2   3 16.4254 18.2338   1
   7   2  -3 7.70424 3.57514   4
  -7   2   3 10.0972 4.07614   5
   7   2  -3 8.04446 2.71370   2
   7   2  -3 11.0520 3.15240   3
  -7   2   3 7.79718 16.3930   1
   6  -2  -3 776.366 36.9420   3
  -6  -2   3 779.787 40.6357   5
  -6  -2   3 973.025 62.6826   1
   6  -2  -3 802.918 39.4034   2
   6  -2  -3 791.658 38.5084   4
   6   2  -3 814.311 37.5412   2
   6   2  -3 806.992 38.0496   4
   6   2  -3 792.641 38.0377   3
  -6   2   3 791.394 39.8102   5
  -5  -2   3 682.158 48.2907   1
  -5  -2   3 603.711 32.8052   5
   5  -2  -3 635.081 31.3110   2
   5  -2  -3 605.569 28.9697   3
  -5  -2   3 651.504 30.2209   2
   5  -2  -3 624.265 30.4630   4
   5   2  -3 677.298 29.7435   2
  -5   2   3 614.387 31.8327   5
  -5   2   3 709.189 48.6486   1
   5   2  -3 621.688 30.0904   3
   5   2  -3 614.004 29.9301   4
  -4  -2   3 104.212 10.0277   5
   4  -2  -3 128.900 7.55540   4
   4  -2  -3 95.0500 7.21969   2
  -4  -2   3 116.541 7.06702   2
  -4  -2   3 80.8741 17.5815   1
  -4   2   3 89.3917 17.4378   1
  -4   2   3 101.406 8.35685   5
   4   2  -3 110.182 6.79368   4
   4   2  -3 117.212 6.97940   3
   3  -2  -3 8.42753 2.04855   2
   3  -2  -3 2.40171 1.67484   4
  -3  -2   3 4.74147 1.62310   2
   3  -2  -3 4.70562 0.85493   3
  -3  -2   3 5.51052 4.71208   5
  -3   2   3 4.73218 2.44386   5
   3   2  -3 5.17909 1.54814   4
  -3   2   3 5.11160 0.89824   3
  -3   2   3 20.2817 8.46400   1
   3   2  -3 4.13501 1.46263   3
  -2  -2   3 444.783 20.7317   2
   2  -2  -3 447.013 20.3547   4
  -2  -2   3 459.793 23.7861   5
   2   2  -3 421.653 20.4119   3
  -2   2   3 451.028 22.0798   5
   2   2  -3 425.409 20.0316   4
  -1  -2   3 20.2169 1.76610   4
   1  -2  -3 23.3015 1.92313   4
  -1  -2   3 24.2763 5.23039   5
  -1  -2   3 22.6134 3.05973   2
  -1   2   3 17.5681 3.20047   5
   1   2  -3 19.7840 1.80442   4
  -1   2   3 22.4129 1.43036   3
   1   2  -3 19.7140 2.70105   3
  -1   2   3 22.8117 2.52598   2
   0  -2  -3 631.909 28.8823   2
   0  -2   3 659.978 28.8165   4
   0  -2  -3 598.260 28.2882   4
   0  -2   3 647.632 29.5527   1
   0  -2   3 664.355 31.3273   5
   0  -2   3 662.387 30.0226   2
   0  -2  -3 652.472 30.1987   5
   0   2   3 622.640 29.9833   5
   0   2   3 660.342 29.2791   2
   0   2   3 654.745 33.1948   1
   0   2  -3 645.196 29.7479   3
   0   2  -3 686.096 28.7529   1
   0   2   3 655.148 28.6937   3
   0   2   3 633.625 28.3663   4
   1  -2   3 1789.76 78.6725   5
   1  -2   3 1711.85 78.0959   2
   1  -2   3 1751.63 76.9557   4
  -1  -2  -3 1772.76 77.6865   5
   1   2   3 1771.51 77.0479   3
   1   2   3 1768.40 77.6136   5
  -1   2  -3 1782.08 77.7134   3
   1   2   3 1804.52 76.6226   2
   2  -2   3 914.220 39.7289   4
   2  -2   3 912.232 40.4470   5
  -2  -2  -3 769.202 46.1501   1
  -2  -2  -3 936.012 39.9090   5
   2  -2   3 889.328 40.0886   3
   2  -2   3 885.541 41.0151   2
   2   2   3 908.352 38.5425   2
  -2   2  -3 911.228 40.2426   3
   2   2   3 765.207 45.1087   1
   2   2   3 909.456 39.0262   4
   2   2   3 909.179 39.9049   3
   3  -2   3 57.2410 5.10400   3
  -3  -2  -3 56.6546 4.88760   5
   3  -2   3 51.3404 4.70044   4
   3  -2   3 62.5844 5.19494   5
   3  -2   3 57.8049 6.17341   2
   3   2   3 59.5423 4.25173   4
   3   2   3 57.3907 3.48657   2
  -3   2  -3 50.0767 4.99949   3
   3   2   3 55.8711 4.79597   3
   4  -2   3 27.4158 4.10902   3
   4  -2   3 26.7847 3.46290   5
   4  -2   3 32.3461 4.29308   4
   4  -2   3 34.0360 5.45415   2
  -4  -2  -3 28.4700 4.51926   5
  -4   2  -3 8.61038 10.4691   1
   4   2   3 29.8304 2.95889   2
  -4   2  -3 28.6234 4.22901   3
   4   2   3 24.6640 3.82649   3
   4   2   3 29.0944 3.70764   4
   5  -2   3 309.641 16.9150   4
   5  -2   3 316.512 18.1961   2
   5  -2   3 313.367 17.1176   3
  -5  -2  -3 271.605 30.8389   1
   5  -2   3 317.584 15.0976   5
  -5  -2  -3 322.797 15.8808   5
  -5   2  -3 320.011 17.3584   3
   5   2   3 329.320 17.3873   3
   5   2   3 320.888 16.3874   4
  -5   2  -3 255.701 29.7565   1
   5   2   3 326.818 15.4255   2
  -6  -2  -3 100.827 6.39613   5
   6  -2   3 107.202 8.60127   4
  -6  -2  -3 67.7815 20.6402   1
   6  -2   3 104.270 6.18913   5
   6  -2   3 108.466 8.61177   3
   6  -2   3 98.0703 9.50408   2
  -6   2  -3 68.5455 22.1086   1
  -6   2  -3 107.163 8.69462   3
   6   2   3 110.430 7.29096   2
   6   2   3 111.030 8.72542   3
   6   2   3 109.461 8.02026   4
   7  -2   3 120.799 10.1566   4
  -7  -2  -3 134.248 32.3557   1
   7  -2   3 122.715 10.1077   3
   7  -2   3 120.902 11.9272   2
   7   2   3 122.673 10.0693   3
  -7   2  -3 121.439 10.2669   3
   7   2   3 121.727 8.76669   2
   7   2   3 119.707 9.42848   4
  -7   2  -3 126.181 32.8752   1
   8  -2   3 54.7549 7.99937   4
  -8  -2  -3 56.9766 27.1231   1
   8  -2   3 33.6620 6.59304   3
   8  -2   3 52.0865 8.96348   2
   8   2   3 40.1162 7.14290   3
  -8   2  -3 34.0001 6.81125   3
   8   2   3 35.7111 6.48423   4
  -8   2  -3 58.2390 26.7216   1
   9  -2   3 20.3208 7.63574   2
   9  -2   3 8.57767 4.61491   3
  -9  -2  -3 43.4324 22.6814   1
   9  -2   3 18.4644 5.99235   4
   9   2   3 16.6087 5.56020   3
  -9   2  -3 19.5002 5.55311   3
   9   2   3 16.8591 4.54423   4
  -9   2  -3 28.7636 22.2842   1
  10  -2   3 68.7856 10.3607   4
 -10  -2  -3 110.813 34.9952   1
  10  -2   3 64.8641 9.46349   3
  10   2   3 72.2243 9.50419   4
  10   2   3 76.9131 10.3656   3
 -10   2  -3 56.5154 8.79653   3
 -11  -2  -3 4.36560 26.0001   1
  11  -2   3 -0.0115 5.01527   3
  11  -2   3 1.10049 5.65905   4
  11   2   3 2.61552 5.16984   3
  11   2   3 -1.9027 5.02575   4
 -11   2  -3 -0.2000 4.53743   3
 -11   2  -3 4.45436 17.4389   1
  12  -2   3 -4.3998 6.07514   4
 -12  -2  -3 -16.362 26.5168   1
  12   2   3 -4.6770 4.68614   4
 -12   2  -3 6.37390 18.2340   1
  12   2   3 -2.4276 5.32384   3
 -13  -2  -3 -5.6037 29.6709   1
  13  -2   3 -4.1342 6.54794   4
 -13   2  -3 6.40541 23.7019   1
  13   2   3 12.9985 6.90298   4
  13   2   3 -7.4586 5.95991   3
  14  -2   3 17.7458 9.23232   4
  14   2   3 20.0741 8.49204   4
  14  -3  -3 17.3097 9.70456   4
 -14  -3   3 13.6583 29.8809   1
  14   3  -3 12.0851 7.67111   4
 -13  -3   3 -4.1458 25.4969   1
  13  -3  -3 -5.7544 7.42254   4
 -13   3   3 15.5903 22.1334   1
  12  -3  -3 -4.5614 6.76072   4
 -12   3   3 20.7629 21.4518   1
  12   3  -3 -0.1418 5.30867   4
 -11  -3   3 58.9201 30.7772   1
 -11   3   3 97.7714 31.2696   1
 -10  -3   3 0.72163 20.1985   1
  10  -3  -3 12.7758 6.42051   2
  10  -3  -3 24.1633 6.49042   4
  10   3  -3 16.7691 4.85447   3
 -10   3   3 14.6645 18.4096   1
  10   3  -3 10.5317 5.23937   4
   9  -3  -3 163.240 14.0415   2
   9  -3  -3 149.780 12.0230   4
  -9  -3   3 140.532 12.7055   5
   9   3  -3 144.851 11.4688   3
   9   3  -3 138.344 11.3958   4
   8  -3  -3 10.9997 3.80631   3
   8  -3  -3 14.2847 5.65076   2
   8  -3  -3 12.8131 5.06351   5
  -8  -3   3 15.8798 6.51819   5
  -8  -3   3 28.4160 23.2519   1
   8  -3  -3 5.89925 4.92068   4
   8   3  -3 17.8289 5.91509   2
  -8   3   3 14.6326 5.07183   5
   8   3  -3 12.0309 4.45843   4
   8   3  -3 9.31791 3.67170   3
  -8   3   3 10.6975 4.14073   3
  -8   3   3 20.5690 21.5502   1
   7  -3  -3 564.323 27.3591   3
   7  -3  -3 584.753 29.3909   4
  -7  -3   3 567.648 31.6415   5
   7  -3  -3 586.091 30.6803   2
   7   3  -3 501.213 27.1763   2
   7   3  -3 583.086 28.4289   4
  -7   3   3 577.360 30.4785   5
   7   3  -3 594.873 28.9234   3
  -7   3   3 586.011 27.5473   3
   6  -3  -3 13.7026 3.44378   4
   6  -3  -3 13.2175 2.70635   3
  -6  -3   3 4.45133 10.9472   1
   6  -3  -3 13.2268 4.21850   2
  -6  -3   3 19.1326 6.32819   5
   6   3  -3 15.5050 3.17708   4
  -6   3   3 16.4617 4.46571   5
   6   3  -3 14.6678 3.33327   3
  -6   3   3 13.5316 2.75263   3
  -5  -3   3 64.7579 5.22469   2
   5  -3  -3 61.8548 4.68468   3
  -5  -3   3 71.7921 9.46706   5
   5  -3  -3 71.0555 6.25022   4
  -5  -3   3 107.188 21.2595   1
   5  -3  -3 59.5437 6.45682   2
  -5   3   3 64.5818 6.79566   5
  -5   3   3 104.681 20.4899   1
   5   3  -3 64.3780 5.63265   3
   5   3  -3 63.1338 5.38267   4
  -5   3   3 72.3595 4.93029   3
   4  -3  -3 87.7071 5.20129   3
   4  -3  -3 78.4946 7.01335   2
   4  -3  -3 101.834 6.74256   4
  -4  -3   3 94.7065 10.4287   5
  -4  -3   3 67.2522 16.0548   1
  -4  -3   3 91.3406 6.05857   2
  -4   3   3 90.5415 7.75675   5
  -4   3   3 104.839 5.44054   3
   4   3  -3 95.2971 6.45400   3
   4   3  -3 88.3109 5.92660   4
  -3  -3   3 315.205 24.5850   1
   3  -3  -3 338.188 16.0592   4
  -3  -3   3 329.607 15.9292   2
   3  -3  -3 319.029 16.9002   2
  -3  -3   3 335.854 20.4122   5
  -3   3   3 319.418 14.5202   3
  -3   3   3 309.773 25.6649   1
  -3   3   3 322.233 17.7684   5
   3   3  -3 315.585 16.0473   3
   3   3  -3 331.206 15.4727   4
   2  -3  -3 606.717 28.4587   5
  -2  -3   3 597.029 30.7175   5
  -2  -3   3 539.696 31.6853   1
   2  -3  -3 546.691 26.9072   2
   2  -3  -3 603.075 26.0369   4
  -2  -3   3 593.089 26.5678   2
   2   3  -3 567.837 25.6037   4
  -2   3   3 523.788 33.5880   1
   2   3  -3 542.143 26.4092   3
  -2   3   3 565.994 24.7353   3
  -2   3   3 599.064 28.2471   5
   1  -3  -3 345.593 15.6332   4
  -1  -3   3 379.293 17.3071   2
  -1  -3   3 325.273 18.3803   1
  -1  -3   3 339.885 15.6166   4
   1  -3  -3 364.004 18.1578   5
   1  -3  -3 331.569 16.5493   2
  -1  -3   3 381.657 21.2923   5
   1   3  -3 349.903 15.6424   4
  -1   3   3 350.226 17.8790   5
   1   3  -3 285.139 17.3589   1
  -1   3   3 305.416 21.4360   1
  -1   3   3 357.401 15.3534   3
   1   3  -3 337.774 16.8322   3
   0  -3  -3 9.53244 1.69044   2
   0  -3   3 26.7317 6.69561   5
   0  -3  -3 12.3280 2.86491   5
   0  -3   3 10.5004 1.69244   4
   0  -3  -3 11.2461 1.14369   4
   0  -3   3 14.6438 3.28851   2
   0   3  -3 11.0643 3.14197   3
   0   3  -3 7.26150 1.94700   1
   0   3   3 12.7144 1.25365   4
   0   3   3 12.0703 2.81848   5
   0   3   3 5.71105 2.82955   1
   0   3   3 10.5055 1.58712   3
   1  -3   3 67.3788 8.01584   5
  -1  -3  -3 54.3752 3.36407   2
   1  -3   3 49.7112 3.94074   4
   1  -3   3 55.2614 6.43029   2
  -1  -3  -3 53.3618 4.85184   5
   1   3   3 51.9245 3.60849   2
   1   3   3 51.0445 6.78754   1
  -1   3  -3 58.3989 5.47057   3
   1   3   3 56.1831 3.90110   3
   1   3   3 53.7809 3.05131   4
   2  -3   3 304.012 16.5429   5
  -2  -3  -3 299.994 15.9027   5
   2  -3   3 311.063 16.7173   2
  -2  -3  -3 293.679 13.5277   2
   2  -3   3 303.482 14.9638   4
  -2  -3  -3 299.321 21.8667   1
  -2   3  -3 311.994 15.9005   3
   2   3   3 290.892 21.0460   1
   2   3   3 313.281 13.7837   2
   2   3   3 303.961 14.0389   4
   2   3   3 303.122 15.1648   3
  -2   3  -3 280.222 21.5869   1
   3  -3   3 1574.56 67.3072   3
   3  -3   3 1571.69 66.7261   4
  -3  -3  -3 1329.21 64.2012   2
  -3  -3  -3 1543.52 67.4461   5
   3  -3   3 1566.11 67.2879   5
   3  -3   3 1496.02 68.3918   2
  -3  -3  -3 1432.44 77.2749   1
   3   3   3 1570.25 65.6930   4
   3   3   3 1356.80 74.7856   1
   3   3   3 1624.02 64.4101   2
   3   3   3 1585.13 67.1438   3
  -3   3  -3 1568.05 67.3310   3
  -3   3  -3 1279.40 76.1058   1
   4  -3   3 622.350 30.5498   3
   4  -3   3 598.332 30.0581   4
   4  -3   3 648.078 30.0298   5
  -4  -3  -3 665.490 31.2265   5
   4  -3   3 622.125 31.9264   2
   4   3   3 638.288 27.2978   2
   4   3   3 623.096 29.2196   4
  -4   3  -3 650.979 30.7690   3
   4   3   3 616.224 30.5456   3
   5  -3   3 136.054 9.37646   4
   5  -3   3 136.120 10.9850   2
   5  -3   3 135.053 8.57537   5
  -5  -3  -3 137.105 10.4243   5
   5  -3   3 122.302 9.30079   3
   5   3   3 127.459 9.17009   3
   5   3   3 131.696 8.42812   4
  -5   3  -3 131.622 9.54106   3
   5   3   3 133.170 6.42752   2
   6  -3   3 4.36687 4.45873   2
   6  -3   3 0.63945 2.98760   4
   6  -3   3 1.64634 2.78847   3
  -6  -3  -3 2.72891 9.59349   1
   6  -3   3 2.26386 2.37389   5
  -6  -3  -3 3.42434 3.80429   5
  -6   3  -3 0.34728 2.54845   3
   6   3   3 2.77841 2.15815   3
   6   3   3 1.16085 1.45002   2
  -6   3  -3 3.08638 10.9479   1
   6   3   3 1.54647 2.43610   4
  -7  -3  -3 51.6702 21.8471   1
   7  -3   3 37.7245 6.23347   3
   7  -3   3 41.0215 8.28105   2
   7  -3   3 29.6007 5.47296   4
   7   3   3 36.8031 5.70299   4
  -7   3  -3 32.7946 5.92669   3
   7   3   3 31.6750 5.65312   3
  -7   3  -3 53.1389 22.8358   1
   8  -3   3 153.495 13.1180   4
   8  -3   3 147.983 14.8918   2
  -8  -3  -3 210.249 35.5841   1
   8  -3   3 186.029 13.6475   3
  -8   3  -3 205.673 39.6299   1
  -8   3  -3 176.156 13.5275   3
   8   3   3 164.669 12.1526   4
   8   3   3 165.766 13.2604   3
   9  -3   3 6.73960 4.16563   4
   9  -3   3 4.74123 4.91253   3
  -9  -3  -3 18.1725 18.1157   1
   9  -3   3 -1.1632 6.33853   2
  -9   3  -3 3.56369 4.07813   3
   9   3   3 3.86361 3.86504   4
   9   3   3 5.27366 4.28486   3
  -9   3  -3 12.0162 15.5983   1
  10  -3   3 -0.5354 3.52380   4
  10  -3   3 -5.5726 4.50649   3
 -10  -3  -3 -4.6771 23.0499   1
  10   3   3 3.05286 4.27058   4
  10   3   3 2.11266 4.22891   3
 -10   3  -3 3.97452 19.0454   1
 -10   3  -3 -3.3877 4.18476   3
  11  -3   3 16.4644 6.77100   3
 -11  -3  -3 -3.3877 25.6357   1
  11  -3   3 14.6159 7.58885   4
 -11   3  -3 23.1466 22.4300   1
  11   3   3 20.6031 7.01308   3
 -11   3  -3 14.5506 7.17676   3
  11   3   3 27.1009 6.85815   4
 -12  -3  -3 33.3363 26.8750   1
 -12   3  -3 48.9005 27.6792   1
 -13  -3  -3 -20.679 20.2885   1
  13  -3   3 -0.3310 7.06671   4
  13   3   3 0.55558 5.23012   4
  13   3   3 -6.4047 7.01208   3
 -13   3  -3 4.36713 22.1687   1
  14  -3   3 6.57319 8.20730   4
  14   3   3 6.85076 6.31002   4
  14  -4  -3 -2.1984 8.50134   4
  14   4  -3 6.44272 6.86432   4
 -13  -4   3 -9.2603 27.4310   1
  13  -4  -3 10.9061 9.03404   4
 -13   4   3 35.0571 25.6728   1
  13   4  -3 4.22097 6.15528   4
 -12  -4   3 52.0226 31.9119   1
 -12   4   3 58.7111 26.3706   1
 -11  -4   3 -1.7865 22.7805   1
  11   4  -3 -2.4431 3.59038   3
 -11   4   3 4.73203 16.1109   1
  11   4  -3 2.79889 4.95068   4
  10  -4  -3 1.43466 5.80968   2
  10  -4  -3 2.10162 4.13628   4
 -10  -4   3 -6.5361 20.3121   1
 -10   4   3 5.61360 16.0040   1
  10   4  -3 -2.8841 3.69132   4
  10   4  -3 -0.1058 3.62300   3
   9  -4  -3 37.5959 7.57838   4
  -9  -4   3 34.9462 8.15477   5
  -9  -4   3 46.0265 25.3241   1
   9  -4  -3 37.0180 8.38090   2
  -9   4   3 59.1866 22.9006   1
   9   4  -3 32.0606 6.12493   3
   9   4  -3 26.6235 5.83602   4
   8  -4  -3 223.213 16.2850   5
   8  -4  -3 225.434 16.9732   2
  -8  -4   3 219.049 18.3475   5
   8  -4  -3 199.684 15.0437   4
  -8  -4   3 299.227 43.5989   1
   8   4  -3 199.259 13.7990   4
  -8   4   3 224.440 16.1296   5
   8   4  -3 216.950 14.5242   3
   7  -4  -3 6.38216 3.65862   5
   7  -4  -3 4.77662 4.44452   2
  -7  -4   3 6.71704 16.8831   1
   7  -4  -3 2.44498 2.50371   3
   7  -4  -3 6.56963 3.33109   4
  -7  -4   3 0.44169 6.88643   5
  -7   4   3 5.48916 2.75436   3
  -7   4   3 3.75867 14.8452   1
   7   4  -3 4.61195 2.01610   2
  -7   4   3 3.65283 3.44758   5
   7   4  -3 4.95193 3.17211   4
   7   4  -3 3.15910 2.76715   3
   6  -4  -3 338.906 19.5590   5
   6  -4  -3 267.884 15.4199   3
  -6  -4   3 315.021 16.0100   2
   6  -4  -3 297.664 17.1019   4
   6  -4  -3 323.987 19.1480   2
  -6  -4   3 302.376 21.1045   5
   6   4  -3 312.516 17.2723   3
   6   4  -3 300.141 16.3325   4
  -6   4   3 303.019 18.7729   5
  -6   4   3 321.931 15.8528   3
  -5  -4   3 1188.21 59.4105   5
   5  -4  -3 1201.49 56.7622   2
   5  -4  -3 1236.59 57.6421   5
   5  -4  -3 1160.87 54.8864   4
  -5  -4   3 1174.26 53.8939   2
  -5  -4   3 1204.26 72.1387   1
  -5   4   3 1266.66 53.5162   3
   5   4  -3 1269.37 53.5994   2
   5   4  -3 1193.51 54.1250   4
  -5   4   3 1228.11 73.6042   1
  -5   4   3 1172.41 57.0136   5
   5   4  -3 1168.56 55.0731   3
   4  -4  -3 32.4535 5.79668   5
   4  -4  -3 31.8062 4.90666   2
   4  -4  -3 28.9771 4.18936   4
  -4  -4   3 29.7192 3.40583   2
  -4  -4   3 20.4482 10.5628   1
  -4  -4   3 31.9936 8.83352   5
   4   4  -3 28.9455 3.60736   3
  -4   4   3 15.5481 9.17148   1
  -4   4   3 31.3245 3.32082   3
   4   4  -3 33.2620 3.38414   4
  -4   4   3 30.8578 5.66566   5
   3  -4  -3 15.2615 3.97416   5
  -3  -4   3 11.1642 6.69449   1
  -3  -4   3 14.0392 7.17425   5
   3  -4  -3 10.9234 2.44540   4
   3  -4  -3 11.4152 3.18056   2
  -3  -4   3 12.3905 2.41461   2
  -3   4   3 11.3515 1.57390   3
  -3   4   3 5.95676 7.57588   1
  -3   4   3 10.4849 3.62050   5
   3   4  -3 11.7421 2.00278   4
   3   4  -3 10.3710 2.36610   3
  -2  -4   3 190.747 15.3068   1
  -2  -4   3 187.932 15.5084   5
   2  -4  -3 195.070 9.79482   4
   2  -4  -3 190.347 10.9904   2
   2  -4  -3 199.337 12.2606   5
  -2  -4   3 194.787 9.43990   4
  -2  -4   3 193.245 10.6024   2
  -2   4   3 188.174 11.9275   5
   2   4  -3 178.276 10.4831   3
  -2   4   3 184.495 16.7306   1
   2   4  -3 179.333 9.23674   4
  -2   4   3 183.651 8.88109   3
  -1  -4   3 137.566 8.77703   2
  -1  -4   3 139.171 6.87486   4
   1  -4  -3 139.236 9.39721   5
   1  -4  -3 135.270 6.83255   4
  -1  -4   3 150.840 13.3041   5
   1  -4  -3 110.346 7.67578   2
   1   4  -3 126.560 8.22028   3
  -1   4   3 131.481 6.80724   3
  -1   4   3 133.801 9.16212   5
   0  -4   3 7.23284 3.55618   2
   0  -4  -3 5.10227 2.15761   5
   0  -4   3 9.52081 4.79474   5
   0  -4  -3 5.62801 0.94311   4
   0  -4  -3 2.64310 1.18008   2
   0  -4   3 6.05387 1.39435   4
   0   4   3 7.49272 2.49629   5
   0   4   3 5.43812 1.42494   3
   0   4  -3 4.40893 2.61008   3
   1  -4   3 39.7333 3.36756   4
   1  -4   3 42.9322 6.02223   2
  -1  -4  -3 33.2997 2.86086   2
  -1  -4  -3 35.6353 4.28426   5
   1  -4   3 41.5149 7.05526   5
   1   4   3 33.5191 2.09152   4
   1   4   3 33.2207 3.26942   3
  -1   4  -3 33.4399 4.64599   3
   1   4   3 43.0787 7.03513   1
  -1   4  -3 41.2269 6.65885   1
  -2  -4  -3 153.937 10.3993   5
   2  -4   3 158.375 8.85663   4
   2  -4   3 157.872 11.2173   5
   2  -4   3 154.858 10.7656   2
   2   4   3 159.625 7.67820   4
   2   4   3 150.043 9.13758   3
  -2   4  -3 158.188 10.0044   3
   3  -4   3 611.519 30.0879   5
   3  -4   3 578.182 30.4650   2
  -3  -4  -3 525.249 25.9842   2
  -3  -4  -3 597.479 30.1021   5
   3  -4   3 593.359 28.4085   4
  -3   4  -3 614.116 29.4580   3
   3   4   3 590.029 27.1792   4
   3   4   3 607.023 28.8938   3
  -3   4  -3 722.359 40.8677   1
   4  -4   3 1247.75 56.3633   4
   4  -4   3 1237.62 56.9764   3
   4  -4   3 1281.58 58.8504   2
   4  -4   3 1328.66 57.2744   5
  -4  -4  -3 1120.94 69.6638   1
  -4  -4  -3 1274.02 58.2288   5
  -4   4  -3 1281.09 57.1595   3
  -4   4  -3 1049.10 68.6046   1
   4   4   3 1271.71 55.0947   4
   4   4   3 1317.38 57.1456   3
  -5  -4  -3 520.544 44.9361   1
  -5  -4  -3 659.973 33.0981   5
   5  -4   3 662.496 33.7375   2
   5  -4   3 660.744 31.3060   5
   5  -4   3 624.730 31.1682   4
   5  -4   3 670.865 31.9187   3
  -5   4  -3 668.167 31.9301   3
   5   4   3 621.613 31.6186   3
   5   4   3 650.898 30.0547   4
   6  -4   3 17.1462 6.23628   2
   6  -4   3 17.9601 4.57163   4
   6  -4   3 16.8153 4.46185   3
  -6  -4  -3 26.5864 6.99851   5
  -6  -4  -3 13.6817 11.4274   1
   6  -4   3 18.7444 4.45877   5
   6   4   3 16.5270 3.57510   4
   6   4   3 21.6659 4.58103   3
  -6   4  -3 5.02961 14.0621   1
  -6   4  -3 13.0579 4.10585   3
  -7  -4  -3 340.302 19.9621   5
   7  -4   3 339.276 20.1484   3
   7  -4   3 346.934 22.5623   2
   7  -4   3 333.913 19.6392   4
   7   4   3 340.092 18.6568   4
  -7   4  -3 353.172 20.5342   3
   7   4   3 352.121 20.2527   3
  -8  -4  -3 17.8334 21.2914   1
   8  -4   3 8.82394 4.81169   3
   8  -4   3 10.1693 6.65095   2
   8  -4   3 5.03841 3.80857   4
  -8   4  -3 4.02759 4.10771   3
  -8   4  -3 8.44316 14.9817   1
   8   4   3 4.43385 3.94734   3
   8   4   3 4.79476 3.69416   4
  -9  -4  -3 61.1995 24.6079   1
   9  -4   3 81.9246 12.7151   2
   9  -4   3 76.5991 10.3730   4
   9  -4   3 83.5085 9.79807   3
   9   4   3 91.5850 8.78190   4
  -9   4  -3 95.3042 10.1642   3
  -9   4  -3 73.2551 23.8971   1
   9   4   3 79.8708 9.80541   3
  10  -4   3 2.48441 5.57861   4
 -10  -4  -3 -7.4400 22.2115   1
  10  -4   3 1.65820 7.12716   2
  10  -4   3 0.69880 4.46682   3
  10   4   3 -2.7949 4.18099   3
 -10   4  -3 5.24092 13.9535   1
 -10   4  -3 1.51575 4.82070   3
  10   4   3 0.16483 3.99754   4
 -11  -4  -3 -5.1932 26.1249   1
  11  -4   3 -2.4357 5.62982   4
  11   4   3 -1.2243 4.08343   4
  11   4   3 -2.9163 4.59186   3
 -11   4  -3 13.7807 19.4260   1
  12  -4   3 2.95894 6.00822   4
 -12  -4  -3 8.02554 31.5628   1
  12   4   3 4.34132 5.12971   4
  12   4   3 3.34507 5.84482   3
 -12   4  -3 38.7935 25.4340   1
  13  -4   3 21.0200 9.08035   4
 -13  -4  -3 24.8487 30.9098   1
  13   4   3 26.9366 9.10340   3
 -13   4  -3 78.7268 32.8317   1
  13   4   3 26.3851 7.84499   4
  14  -4   3 4.92294 9.63914   4
  14  -5  -3 17.9328 13.2138   4
  13  -5  -3 -7.4883 8.00422   4
 -13  -5   3 -11.742 28.1537   1
  13   5  -3 -2.0520 5.45729   4
 -12  -5   3 -11.477 25.2785   1
  12  -5  -3 4.23681 6.02243   4
 -12   5   3 26.8247 22.2931   1
  12   5  -3 1.00272 5.12062   4
  11  -5  -3 -8.8814 5.79965   4
  11  -5  -3 -0.5726 7.00701   2
 -11  -5   3 -4.8442 23.1789   1
  11   5  -3 5.50397 4.63263   3
  11   5  -3 0.51576 4.55865   4
 -11   5   3 23.0175 19.9793   1
 -10  -5   3 75.0945 31.0278   1
  10  -5  -3 51.6137 11.1821   2
  10  -5  -3 67.7826 10.6012   4
  10   5  -3 56.4957 8.50479   3
  10   5  -3 54.5469 8.23168   4
  -9  -5   3 22.7900 7.75691   5
   9  -5  -3 15.4780 7.31085   2
   9  -5  -3 24.8854 6.83337   4
   9   5  -3 11.7372 4.58289   4
   9   5  -3 17.9059 4.89922   3
  -8  -5   3 12.4150 7.73363   5
   8  -5  -3 17.7223 6.13777   5
   8  -5  -3 20.4259 7.16624   2
   8  -5  -3 15.1137 5.62192   4
   8   5  -3 18.8009 4.71289   4
   8   5  -3 10.0338 4.01966   3
  -8   5   3 13.8865 5.67358   5
   7  -5  -3 3.32534 4.69488   2
  -7  -5   3 27.6578 19.3763   1
  -7  -5   3 8.19954 8.53441   5
   7  -5  -3 2.30837 3.01776   4
   7  -5  -3 7.64138 4.30730   5
   7   5  -3 3.76472 2.97922   3
  -7   5   3 10.6771 15.5475   1
  -7   5   3 6.75390 3.99334   5
   7   5  -3 8.60485 3.20744   4
  -6  -5   3 268.146 14.0379   2
  -6  -5   3 278.734 21.1862   5
   6  -5  -3 289.199 18.0848   2
   6  -5  -3 265.455 17.6894   5
   6  -5  -3 266.876 15.8983   4
  -6  -5   3 252.147 33.3255   1
   6   5  -3 247.798 13.4226   2
   6   5  -3 250.416 15.6040   3
   6   5  -3 277.442 14.6969   4
  -6   5   3 291.222 14.4176   3
  -6   5   3 269.840 17.5724   5
  -6   5   3 257.008 33.9330   1
  -5  -5   3 4.04215 7.49623   5
   5  -5  -3 9.93866 3.58258   2
   5  -5  -3 6.32068 3.50601   5
   5  -5  -3 5.76516 3.00077   4
  -5  -5   3 9.92845 2.27506   2
  -5  -5   3 20.6406 12.0338   1
   5   5  -3 9.79951 2.97064   3
  -5   5   3 6.72777 3.51994   5
  -5   5   3 7.52563 9.54020   1
  -5   5   3 7.57637 2.29848   3
   5   5  -3 5.88109 2.22034   4
   4  -5  -3 29.0010 5.63329   5
   4  -5  -3 26.6889 4.01364   4
  -4  -5   3 22.8043 3.04932   2
  -4  -5   3 29.6975 7.83992   5
   4  -5  -3 25.6509 5.10172   2
  -4   5   3 23.3797 2.89406   3
   4   5  -3 24.9220 3.10787   4
   4   5  -3 23.4213 3.76497   3
  -4   5   3 29.0570 5.51883   5
  -3  -5   3 1414.46 60.0483   2
   3  -5  -3 1399.70 63.2594   5
  -3  -5   3 1383.83 65.9301   5
   3  -5  -3 1391.68 59.7876   4
  -3  -5   3 1296.91 69.7011   1
   3  -5  -3 1355.09 61.7555   2
  -3   5   3 1292.76 58.4497   3
  -3   5   3 1225.95 71.6714   1
  -3   5   3 1317.52 62.6821   5
   3   5  -3 1363.49 58.8666   4
   3   5  -3 1335.98 60.5645   3
  -2  -5   3 50.3591 5.19602   2
  -2  -5   3 59.2727 10.5593   5
   2  -5  -3 51.7701 3.91983   4
   2  -5  -3 55.2234 5.98994   5
  -2  -5   3 52.0038 3.54547   4
   2  -5  -3 59.4246 5.59051   2
  -2   5   3 47.5848 3.41459   3
  -2   5   3 51.6270 5.78075   5
   2   5  -3 51.5018 3.45466   4
   2   5  -3 45.8626 4.50963   3
  -1  -5   3 331.902 21.4456   5
   1  -5  -3 335.855 17.8016   2
   1  -5  -3 355.939 16.1380   4
  -1  -5   3 349.450 16.1251   4
  -1  -5   3 332.737 18.3182   2
   1  -5  -3 362.173 19.7559   5
   1   5  -3 343.862 17.8072   3
  -1   5   3 363.415 24.6933   1
  -1   5   3 344.666 16.4262   3
  -1   5   3 337.226 19.4599   5
   1   5  -3 364.708 20.6971   1
   0  -5   3 1238.46 57.1887   2
   0  -5   3 1259.82 59.7442   5
   0  -5  -3 1252.35 58.0599   5
   0  -5   3 1299.18 54.6400   4
   0  -5  -3 1315.90 53.8172   4
   0  -5  -3 1218.19 55.6348   2
   0   5   3 1162.14 62.8618   1
   0   5  -3 1174.00 58.7914   1
   0   5   3 1268.19 55.0837   3
   0   5  -3 1252.06 56.4563   3
   1  -5   3 1.45426 4.75332   5
  -1  -5  -3 0.81174 2.37391   5
  -1  -5  -3 0.35268 0.37450   4
  -1  -5  -3 -0.8076 1.08224   2
   1  -5   3 2.40057 3.44424   2
   1  -5   3 -1.0153 1.01477   4
  -1   5  -3 0.82837 2.58804   3
  -1   5  -3 -1.3701 2.27328   1
   1   5   3 0.12220 1.16747   3
   1   5   3 -0.8914 2.34398   1
  -2  -5  -3 207.416 18.7898   1
  -2  -5  -3 207.340 10.7979   2
   2  -5   3 224.851 14.1761   2
  -2  -5  -3 219.239 13.9202   5
   2  -5   3 214.193 11.6849   4
   2  -5   3 216.979 14.8045   5
   2   5   3 219.869 12.2194   3
  -2   5  -3 237.143 13.6913   3
  -2   5  -3 196.568 18.8268   1
   2   5   3 235.679 10.1039   4
   2   5   3 214.609 18.8250   1
   3  -5   3 67.6821 5.79653   4
   3  -5   3 78.4781 8.43152   5
   3  -5   3 68.8798 8.37277   2
  -3  -5  -3 70.7191 7.87014   5
  -3  -5  -3 69.9114 4.10408   2
  -3   5  -3 73.2161 6.55290   3
   3   5   3 73.5605 6.27593   3
   3   5   3 79.4037 4.53299   4
  -4  -5  -3 484.169 26.7347   5
  -4  -5  -3 377.584 34.2299   1
   4  -5   3 493.853 25.6076   5
   4  -5   3 477.264 23.7911   4
   4  -5   3 474.303 26.6070   2
   4   5   3 495.734 22.3460   4
  -4   5  -3 519.609 25.0197   3
   4   5   3 493.149 24.5687   3
   5  -5   3 61.1648 6.18877   4
  -5  -5  -3 54.9897 9.53882   5
   5  -5   3 58.3173 6.94144   5
  -5  -5  -3 30.4355 11.8093   1
   5  -5   3 52.0047 8.86665   2
  -5   5  -3 59.8259 6.80274   3
   5   5   3 46.6912 4.53858   4
   5   5   3 53.5546 6.08207   3
  -5   5  -3 28.3281 13.6428   1
   6  -5   3 4.21760 3.65169   4
   6  -5   3 7.91093 6.21783   2
   6  -5   3 -0.8480 3.66203   5
  -6  -5  -3 7.08396 7.60650   5
   6  -5   3 0.16247 3.77078   3
  -6  -5  -3 10.9831 13.6414   1
   6   5   3 -0.6068 2.04018   3
   6   5   3 -0.1575 2.59722   4
  -6   5  -3 -0.8876 13.3485   1
  -6   5  -3 1.30368 3.76112   3
  -7  -5  -3 479.825 27.8822   5
   7  -5   3 449.374 25.6076   4
   7  -5   3 466.847 28.9893   2
   7  -5   3 489.569 26.5933   3
  -7  -5  -3 485.345 47.2259   1
  -7   5  -3 502.816 26.7120   3
   7   5   3 493.700 26.7793   3
   7   5   3 465.516 24.3462   4
  -7   5  -3 499.938 48.8940   1
   8  -5   3 102.740 9.79799   4
   8  -5   3 88.6327 10.2595   3
  -8  -5  -3 136.289 29.8803   1
   8  -5   3 121.251 14.2235   2
  -8   5  -3 132.008 31.9708   1
  -8   5  -3 97.1525 10.3851   3
   8   5   3 88.3606 9.50621   3
   8   5   3 91.9436 8.56403   4
   9  -5   3 86.2096 13.4508   2
   9  -5   3 81.7794 10.1153   3
  -9  -5  -3 48.6147 26.3920   1
   9  -5   3 79.6669 10.5109   4
  -9   5  -3 75.8000 9.64663   3
   9   5   3 72.1143 8.64023   4
  -9   5  -3 59.3756 23.5880   1
   9   5   3 89.8905 10.2125   3
 -10  -5  -3 -9.2865 22.3021   1
  10  -5   3 -2.5784 8.13791   2
  10  -5   3 4.59614 5.13342   3
  10  -5   3 5.88532 6.03981   4
  10   5   3 6.62104 4.34294   4
 -10   5  -3 12.4879 17.6099   1
  10   5   3 5.56792 5.11877   3
 -10   5  -3 13.0370 5.53553   3
  11  -5   3 7.76505 7.03960   4
 -11  -5  -3 15.5602 22.6754   1
  11   5   3 10.7053 4.98285   4
 -11   5  -3 25.7196 20.5494   1
  11   5   3 15.1450 6.45155   3
  12  -5   3 30.3158 9.46498   4
 -12  -5  -3 23.5729 34.5759   1
 -12   5  -3 51.8122 26.4094   1
  12   5   3 28.6355 8.44075   3
  12   5   3 25.9546 8.10005   4
 -13  -5  -3 -17.184 24.0062   1
  13  -5   3 19.6579 9.34905   4
  13   5   3 5.71325 7.08042   3
 -13   5  -3 34.8416 25.2979   1
 -13  -6   3 29.5095 35.3295   1
  12  -6  -3 -6.0023 8.21710   2
  12  -6  -3 5.35404 5.87453   4
 -12  -6   3 -19.139 25.4948   1
 -12   6   3 19.8586 23.7239   1
  12   6  -3 5.33450 6.43346   4
  12   6  -3 1.26164 5.07137   3
 -11  -6   3 22.3250 28.1466   1
  11  -6  -3 12.4653 9.09210   2
  11  -6  -3 19.1593 8.31929   4
 -11   6   3 54.3953 24.9653   1
  11   6  -3 16.2923 6.40608   3
  11   6  -3 23.6096 6.40554   4
  10  -6  -3 105.791 14.6192   2
  10  -6  -3 119.126 13.9914   4
  10   6  -3 109.750 10.4629   4
  10   6  -3 117.453 11.7441   3
   9  -6  -3 33.7251 9.51577   2
   9  -6  -3 38.4135 8.02641   4
  -9  -6   3 42.0880 9.96671   5
   9   6  -3 29.9340 5.77763   4
   9   6  -3 31.6480 6.37299   3
   8  -6  -3 277.250 17.5883   4
   8  -6  -3 264.446 19.4875   5
  -8  -6   3 283.653 41.8513   1
  -8  -6   3 290.697 22.5579   5
   8  -6  -3 276.837 20.6564   2
   8   6  -3 268.751 17.6546   3
  -8   6   3 272.655 19.6156   5
   8   6  -3 244.894 15.8147   4
  -8   6   3 326.532 39.5605   1
  -7  -6   3 323.688 24.3228   5
   7  -6  -3 346.398 21.2891   2
   7  -6  -3 294.321 20.2434   5
   7  -6  -3 301.354 18.1494   4
   7   6  -3 302.689 16.9655   4
   7   6  -3 283.916 18.1943   3
  -7   6   3 310.817 20.4241   5
  -6  -6   3 178.262 19.6915   5
   6  -6  -3 179.808 14.0271   2
   6  -6  -3 173.942 13.6565   5
   6  -6  -3 174.847 11.7408   4
  -6  -6   3 162.252 9.43341   2
  -6  -6   3 174.535 28.4139   1
   6   6  -3 155.058 8.90337   2
   6   6  -3 159.704 9.95673   4
  -6   6   3 146.970 26.2392   1
   6   6  -3 157.599 11.4555   3
  -6   6   3 161.520 10.0113   3
  -6   6   3 159.639 13.1837   5
  -5  -6   3 34.7291 13.5422   1
   5  -6  -3 9.80809 3.90961   2
   5  -6  -3 7.99644 3.26256   4
  -5  -6   3 9.86796 8.66934   5
  -5  -6   3 10.9992 2.38894   2
   5  -6  -3 10.1073 4.40280   5
   5   6  -3 11.5124 2.53833   4
  -5   6   3 8.14842 4.10674   5
   5   6  -3 6.35812 2.47871   3
  -5   6   3 9.73292 2.53524   3
  -4  -6   3 31.6229 10.9647   1
  -4  -6   3 37.7313 4.02331   2
   4  -6  -3 43.0777 4.99909   4
   4  -6  -3 38.9027 6.21687   2
  -4  -6   3 45.6019 11.0584   5
   4  -6  -3 36.7145 6.82158   5
  -4   6   3 45.9216 6.44132   5
   4   6  -3 41.7890 5.07591   3
  -4   6   3 33.4975 3.42133   3
  -4   6   3 29.3989 10.7492   1
   4   6  -3 35.0037 3.43891   4
  -3  -6   3 10.1003 8.58120   5
   3  -6  -3 -0.0429 2.01129   2
  -3  -6   3 0.63145 2.17745   2
   3  -6  -3 1.27564 2.39895   5
  -3  -6   3 10.6044 5.98599   1
  -3   6   3 0.59666 1.15845   3
   3   6  -3 1.86203 1.21265   4
  -3   6   3 -0.5061 2.14377   5
   3   6  -3 1.95640 2.13527   3
  -3   6   3 6.85757 5.24724   1
  -2  -6   3 131.645 12.8005   1
   2  -6  -3 119.706 6.88509   4
   2  -6  -3 125.070 8.82344   2
  -2  -6   3 117.807 13.9941   5
  -2  -6   3 120.099 8.46647   2
  -2  -6   3 114.434 6.30691   4
   2  -6  -3 110.243 9.57472   5
  -2   6   3 113.358 9.59541   5
   2   6  -3 114.628 6.23677   4
  -2   6   3 119.748 14.0975   1
  -2   6   3 109.277 6.57536   3
   2   6  -3 105.936 11.2854   1
   2   6  -3 111.275 7.97851   3
   1  -6  -3 60.6334 5.93285   2
  -1  -6   3 75.2038 7.27535   2
  -1  -6   3 70.6957 10.0117   5
   1  -6  -3 66.1826 7.08635   5
   1  -6  -3 66.5868 4.15665   4
  -1  -6   3 66.6339 4.08794   4
  -1   6   3 61.6150 4.58380   3
  -1   6   3 50.7816 9.98789   1
   1   6  -3 52.0628 6.04013   3
   1   6  -3 63.9236 8.00907   1
   0  -6  -3 1.48610 1.86844   2
   0  -6   3 7.10102 3.81620   2
   0  -6  -3 0.48394 0.76682   4
   0  -6   3 15.6653 6.52405   5
   0  -6   3 2.78035 1.32806   4
   0  -6  -3 3.92322 3.36030   5
   0   6  -3 4.48405 3.08102   1
   0   6   3 -0.8228 1.29403   3
   0   6   3 4.51828 4.19217   1
   0   6  -3 -1.3155 2.63291   3
  -1  -6  -3 61.2809 7.65784   5
  -1  -6  -3 63.6116 3.08523   4
  -1  -6  -3 65.0021 5.40297   2
   1  -6   3 74.5895 5.06418   4
   1   6   3 62.9694 5.38656   3
   2  -6   3 1394.53 63.3907   2
  -2  -6  -3 1380.81 59.4517   2
  -2  -6  -3 1399.01 63.7495   5
  -2  -6  -3 1172.07 70.1516   1
   2  -6   3 1433.49 64.5191   5
   2  -6   3 1462.98 60.0626   4
   2   6   3 1128.39 68.6811   1
   2   6   3 1417.99 60.7781   3
   2   6   3 1427.94 57.6032   4
  -2   6  -3 1426.42 61.6993   3
  -2   6  -3 1128.22 66.7233   1
  -3  -6  -3 894.940 45.8640   5
   3  -6   3 887.590 42.3604   4
  -3  -6  -3 844.620 40.7336   2
   3  -6   3 894.556 45.5670   5
  -3  -6  -3 1043.16 57.0008   1
   3  -6   3 873.747 45.5211   2
  -3   6  -3 981.133 54.0698   1
   3   6   3 924.137 40.4213   4
   3   6   3 990.380 55.1948   1
  -3   6  -3 899.572 43.8308   3
   3   6   3 914.750 43.2200   3
   4  -6   3 246.327 17.5457   2
   4  -6   3 238.000 14.4106   4
   4  -6   3 251.410 16.9612   5
  -4  -6  -3 232.342 17.5398   5
  -4  -6  -3 315.570 28.0813   1
   4   6   3 249.792 12.7280   4
   4   6   3 238.457 15.0561   3
   4   6   3 291.008 25.5389   1
  -4   6  -3 254.479 15.6720   3
  -4   6  -3 274.529 26.2671   1
   5  -6   3 85.6378 10.5175   2
   5  -6   3 80.7998 8.65543   5
   5  -6   3 78.0305 7.30283   4
  -5  -6  -3 81.9980 12.5428   5
   5   6   3 73.6017 5.59189   4
   5   6   3 75.5107 7.45296   3
  -5   6  -3 77.4662 8.15614   3
  -6  -6  -3 500.209 30.1985   5
   6  -6   3 498.153 27.7199   5
   6  -6   3 489.850 29.9697   2
   6  -6   3 500.212 26.4605   4
   6   6   3 496.319 27.1724   3
  -6   6  -3 498.364 27.3016   3
  -6   6  -3 578.574 47.6774   1
   6   6   3 513.571 24.7671   4
   7  -6   3 1.38762 4.34683   4
  -7  -6  -3 -9.7111 13.7627   1
   7  -6   3 0.08145 4.98619   2
  -7  -6  -3 -0.8655 8.40676   5
  -7   6  -3 1.08448 4.30045   3
  -7   6  -3 1.02156 16.3441   1
   7   6   3 -0.7002 3.19071   3
   7   6   3 -2.5934 2.78956   4
  -8  -6  -3 25.4643 20.4255   1
   8  -6   3 55.8259 8.61361   4
   8  -6   3 51.2268 11.2292   2
   8   6   3 38.7684 7.17387   3
  -8   6  -3 28.5414 18.1591   1
  -8   6  -3 49.6891 7.99331   3
   8   6   3 48.8291 6.44765   4
   9  -6   3 12.3325 5.95555   4
  -9  -6  -3 8.47960 20.4080   1
   9  -6   3 6.00203 7.83276   2
  -9   6  -3 4.67573 5.47976   3
   9   6   3 4.25146 3.69374   4
  -9   6  -3 17.6416 17.4306   1
   9   6   3 7.60192 4.95532   3
  10  -6   3 7.84681 8.91543   2
 -10  -6  -3 -6.2025 16.5183   1
  10  -6   3 12.4380 6.77917   4
 -10   6  -3 -4.2618 16.0710   1
  10   6   3 14.4891 6.09448   3
  10   6   3 1.57464 4.05571   4
 -11  -6  -3 110.672 36.2792   1
 -12  -6  -3 58.0874 39.6260   1
  12  -6   3 30.4605 9.97845   4
  12   6   3 29.6138 8.87647   3
  13  -6   3 -3.9239 5.58269   4
 -13   6  -3 27.0948 22.1024   1
  13   6   3 -2.9212 6.19760   3
  13  -7  -3 -1.9934 8.30091   4
 -13   7   3 55.0096 23.6185   1
  12  -7  -3 -3.6710 7.79684   4
  12  -7  -3 -10.126 8.47600   2
 -12  -7   3 -10.420 27.8844   1
 -12   7   3 67.0252 30.1377   1
  12   7  -3 9.50029 6.12637   3
  11  -7  -3 57.2475 13.3997   2
  11  -7  -3 62.3155 11.7513   4
 -11  -7   3 67.1978 34.4386   1
  11   7  -3 56.3681 9.53594   3
  10  -7  -3 18.7263 9.14457   2
 -10  -7   3 -21.720 20.7854   1
  10  -7  -3 22.4722 6.96850   4
 -10   7   3 10.0993 19.0656   1
  10   7  -3 11.8922 5.20355   4
  10   7  -3 22.2685 6.30452   3
   9  -7  -3 40.2054 7.72773   4
   9  -7  -3 42.9938 10.6160   2
  -9  -7   3 48.6907 25.7845   1
  -9  -7   3 43.3848 11.1985   5
   9   7  -3 45.1055 6.68217   4
  -9   7   3 61.6321 24.7783   1
   9   7  -3 44.2166 7.79125   3
   8  -7  -3 86.0667 10.6751   5
   8  -7  -3 88.7507 9.25613   4
   8  -7  -3 99.3047 12.8996   2
  -8  -7   3 91.8620 15.1270   5
  -8  -7   3 137.510 33.0875   1
   8   7  -3 78.8647 7.71468   4
  -8   7   3 102.411 11.6248   5
   8   7  -3 90.1159 9.18850   3
   7  -7  -3 5.17574 6.01142   2
  -7  -7   3 25.3281 11.3645   5
   7  -7  -3 4.55686 3.77910   4
   7  -7  -3 6.13934 4.96297   5
  -7  -7   3 19.8827 19.6805   1
   7   7  -3 8.51347 3.14164   4
  -7   7   3 -0.3948 13.1008   1
  -7   7   3 10.6977 5.81836   5
   7   7  -3 2.82628 3.41306   3
   6  -7  -3 4.38900 4.88135   2
  -6  -7   3 2.31619 1.71134   2
  -6  -7   3 8.73311 10.1808   5
   6  -7  -3 3.27865 3.82871   5
  -6  -7   3 1.33928 12.0345   1
   6  -7  -3 4.62200 3.62991   4
  -6   7   3 1.19313 4.44004   3
  -6   7   3 -5.0686 6.66885   1
   6   7  -3 8.00657 2.81465   4
  -6   7   3 2.29064 4.16210   5
   6   7  -3 4.52245 3.13756   3
   5  -7  -3 261.900 17.9344   2
   5  -7  -3 268.014 15.2388   4
  -5  -7   3 248.804 13.6907   2
  -5  -7   3 280.994 23.6382   5
  -5  -7   3 292.796 29.9769   1
   5  -7  -3 284.257 18.6870   5
   5   7  -3 236.945 15.5576   3
  -5   7   3 250.342 18.0232   5
   5   7  -3 279.527 13.8091   4
  -5   7   3 245.270 13.5230   3
  -5   7   3 246.002 29.3974   1
   4  -7  -3 173.304 13.2030   2
  -4  -7   3 173.293 10.3212   2
   4  -7  -3 179.895 10.7585   4
  -4  -7   3 175.948 19.0255   5
   4  -7  -3 170.105 13.7237   5
   4   7  -3 177.087 11.5502   3
   4   7  -3 176.606 9.36789   4
  -4   7   3 176.367 13.7943   5
  -4   7   3 161.905 9.40341   3
  -3  -7   3 693.891 32.5789   2
   3  -7  -3 699.239 36.1578   5
  -3  -7   3 688.350 42.5261   1
   3  -7  -3 659.622 34.4363   2
  -3  -7   3 703.890 40.0114   5
   3  -7  -3 697.839 31.6793   4
   3   7  -3 618.910 39.5467   1
  -3   7   3 661.006 30.8528   3
   3   7  -3 677.723 33.1809   3
   3   7  -3 708.641 30.5288   4
  -3   7   3 654.303 44.3204   1
  -2  -7   3 549.760 27.8196   2
   2  -7  -3 536.354 28.4742   2
   2  -7  -3 551.705 25.7046   4
   2  -7  -3 571.073 30.6960   5
  -2  -7   3 575.804 25.1349   4
  -2  -7   3 556.884 33.8815   5
   2   7  -3 548.480 24.9749   4
   2   7  -3 548.600 27.5911   3
  -2   7   3 547.961 25.7828   3
  -1  -7   3 2.50998 1.17926   4
   1  -7  -3 7.64017 1.63236   4
   1  -7  -3 2.21802 3.68566   5
  -1  -7   3 1.94462 5.67068   5
  -1  -7   3 2.92324 3.54117   2
   1  -7  -3 2.95450 2.16902   2
  -1   7   3 4.38656 1.90168   3
  -1   7   3 4.29853 4.45174   1
   1   7  -3 -1.8097 2.61702   1
   0  -7   3 79.7228 11.7977   5
   0  -7  -3 58.9373 8.10579   5
   0  -7   3 77.8903 8.58331   2
   0  -7  -3 71.8235 3.92882   4
   0  -7   3 72.4865 4.67648   4
   0  -7  -3 68.6867 6.27880   2
   0   7   3 70.3581 5.53567   3
   0   7  -3 64.3294 6.37490   3
   1  -7   3 1918.72 85.3568   4
  -1  -7  -3 1888.35 86.3755   2
   1  -7   3 1860.27 89.0232   2
   1  -7   3 1954.04 91.5042   5
  -1  -7  -3 1944.99 90.4138   5
   1   7   3 1933.37 86.3620   3
   1   7   3 2049.93 97.7473   1
  -1   7  -3 2076.37 93.8996   1
  -1   7  -3 1903.28 87.4995   3
  -2  -7  -3 70.1528 8.17937   5
   2  -7   3 63.9522 8.80236   2
   2  -7   3 68.9931 9.94648   5
  -2  -7  -3 66.7214 5.51786   2
   2  -7   3 70.4188 5.61815   4
   2   7   3 57.3821 10.7428   1
  -2   7  -3 66.8354 10.6777   1
  -2   7  -3 75.3869 7.72767   3
   2   7   3 65.6683 5.94521   3
   3  -7   3 50.2795 8.20534   2
  -3  -7  -3 54.5532 4.87751   2
   3  -7   3 62.1827 5.32396   4
   3  -7   3 60.6725 9.05605   5
  -3  -7  -3 65.1876 9.25073   5
  -3  -7  -3 52.8023 10.8289   1
   3   7   3 55.5278 11.0254   1
  -3   7  -3 55.7389 12.1933   1
  -3   7  -3 54.4865 7.26052   3
   3   7   3 60.3297 6.03077   3
   3   7   3 65.4601 3.37639   4
   4  -7   3 110.883 8.15875   4
  -4  -7  -3 111.973 12.3358   5
   4  -7   3 104.996 10.5845   2
  -4  -7  -3 101.825 17.1019   1
   4  -7   3 106.037 10.8993   5
  -4  -7  -3 103.141 5.07598   2
   4   7   3 106.724 5.90437   4
  -4   7  -3 89.1846 16.0199   1
   4   7   3 110.251 8.78196   3
   4   7   3 81.7435 15.8597   1
  -4   7  -3 101.896 9.78693   3
  -5  -7  -3 -0.1199 7.79412   5
  -5  -7  -3 3.97500 7.43171   1
   5  -7   3 2.15445 2.41807   4
   5  -7   3 1.05104 5.76218   2
   5  -7   3 2.44664 4.90100   5
   5   7   3 1.43273 1.78025   4
  -5   7  -3 -6.6587 9.36157   1
  -5   7  -3 2.39556 4.62807   3
   5   7   3 2.89452 2.46269   3
  -6  -7  -3 98.1358 23.3848   1
   6  -7   3 121.297 12.5833   2
   6  -7   3 108.075 11.6355   5
   6  -7   3 102.870 9.48470   4
  -6  -7  -3 118.598 16.7380   5
   6   7   3 117.795 10.1857   3
  -6   7  -3 87.3395 21.9822   1
  -6   7  -3 100.909 10.4076   3
   6   7   3 117.299 7.57965   4
   7  -7   3 399.808 26.9746   2
   7  -7   3 392.134 31.5741   5
  -7  -7  -3 382.987 27.6018   5
   7  -7   3 392.063 22.6083   4
   7   7   3 362.986 19.9341   4
   7   7   3 401.415 23.4475   3
  -7   7  -3 391.409 23.2660   3
   8  -7   3 15.8301 5.59990   4
  -8  -7  -3 17.6409 18.2650   1
   8  -7   3 13.2787 8.60991   2
  -8   7  -3 6.29686 5.41592   3
   8   7   3 9.55817 4.18957   3
   8   7   3 11.2608 3.91261   4
  -8   7  -3 24.8248 17.2160   1
   9  -7   3 12.0244 6.34697   4
   9  -7   3 13.1159 9.38798   2
  -9   7  -3 24.2897 7.03498   3
   9   7   3 16.3961 6.02920   3
  10  -7   3 25.6075 8.22966   4
  10  -7   3 18.8293 10.3485   2
 -10  -7  -3 10.3440 19.5990   1
  10   7   3 27.6105 7.51351   3
  11  -7   3 35.6497 9.71842   4
  11  -7   3 28.0360 12.8338   2
 -11  -7  -3 51.0380 28.7993   1
  11   7   3 24.7396 7.95001   3
  12  -7   3 8.00154 7.93715   4
 -12  -7  -3 -19.113 29.9919   1
  12   7   3 -6.9841 5.14905   3
 -12   7  -3 43.5324 24.2249   1
  13  -7   3 -0.7996 8.06703   4
  13   7   3 1.90886 6.69539   3
 -13   7  -3 79.4930 29.4661   1
  12  -8  -3 9.99186 9.02087   4
 -12  -8   3 -12.651 30.1662   1
  11  -8  -3 -5.2516 8.33203   2
  11  -8  -3 -5.7359 6.68831   4
  11   8  -3 8.16247 5.48164   3
 -10  -8   3 141.572 38.2933   1
   9  -8  -3 237.857 17.8659   4
  -9  -8   3 248.278 23.4516   5
   9  -8  -3 229.485 21.3407   2
   9   8  -3 254.242 18.1438   3
   8  -8  -3 -11.630 4.99910   2
   8  -8  -3 3.05948 3.60832   4
   8  -8  -3 -0.0729 4.34482   5
  -8  -8   3 -4.2386 15.5326   1
  -8  -8   3 -1.6425 8.49487   5
   8   8  -3 0.42032 3.35215   3
   8   8  -3 1.81865 2.81518   4
  -8   8   3 16.3746 14.5047   1
   7  -8  -3 34.0215 6.68114   4
   7  -8  -3 32.9742 8.10779   5
  -7  -8   3 38.9086 13.6304   5
  -7  -8   3 23.3275 17.4839   1
   7  -8  -3 37.7891 9.21165   2
  -7   8   3 32.9843 17.1396   1
   7   8  -3 38.4120 5.29042   4
   7   8  -3 35.7755 6.64743   3
   6  -8  -3 10.5446 4.40816   4
  -6  -8   3 27.3613 12.6447   5
   6  -8  -3 4.53789 5.72575   2
   6  -8  -3 9.05984 5.11858   5
  -6  -8   3 5.62931 12.1033   1
  -6   8   3 3.72161 8.45200   1
   6   8  -3 9.11018 2.91051   4
   6   8  -3 8.23880 3.73434   3
  -5  -8   3 37.1097 13.9070   1
   5  -8  -3 36.1355 7.73437   2
   5  -8  -3 38.1219 5.68640   4
  -5  -8   3 36.7477 13.5782   5
   5  -8  -3 39.3175 8.09825   5
  -5  -8   3 38.2472 4.26891   2
  -5   8   3 36.1960 13.5771   1
   5   8  -3 43.8266 4.19352   4
   5   8  -3 36.6901 6.03404   3
  -5   8   3 40.2034 4.50674   3
   4  -8  -3 10.8630 3.29893   4
  -4  -8   3 27.7698 12.0682   5
   4  -8  -3 25.8169 6.28817   2
  -4  -8   3 20.3799 3.92241   2
   4  -8  -3 15.6917 5.74912   5
   4   8  -3 13.5400 4.09563   3
  -4   8   3 39.1697 12.2113   1
   4   8  -3 17.3211 2.63267   4
  -4   8   3 19.5534 3.10130   3
   3  -8  -3 31.3057 7.21489   5
  -3  -8   3 43.8926 12.8921   5
  -3  -8   3 35.0301 5.49263   2
   3  -8  -3 29.1708 5.86526   2
   3  -8  -3 30.3384 3.98558   4
  -3  -8   3 39.7539 9.65737   1
  -3   8   3 27.5371 3.47397   3
  -3   8   3 36.1756 10.5393   1
   3   8  -3 28.2947 2.75463   4
   3   8  -3 28.1730 4.72740   3
   3   8  -3 39.2730 9.37224   1
  -2  -8   3 158.873 17.9722   5
   2  -8  -3 166.307 9.26516   4
  -2  -8   3 163.958 8.49868   4
   2  -8  -3 156.710 13.2926   5
  -2  -8   3 163.369 11.6034   2
   2  -8  -3 154.639 11.6706   2
   2   8  -3 163.282 11.0574   3
  -2   8   3 210.730 19.9177   1
  -2   8   3 166.251 9.58691   3
   2   8  -3 154.367 8.34195   4
  -1  -8   3 377.215 16.9235   4
   1  -8  -3 371.825 23.0127   5
  -1  -8   3 371.894 25.2460   5
   1  -8  -3 382.667 16.9953   4
   1  -8  -3 365.500 20.1688   2
  -1  -8   3 366.971 20.9079   2
   1   8  -3 348.327 19.5687   3
  -1   8   3 320.342 27.0304   1
  -1   8   3 353.604 18.1317   3
   1   8  -3 342.810 24.2548   1
   0  -8   3 26.4814 2.68985   4
   0  -8  -3 26.1297 2.05600   4
   0  -8   3 21.6155 9.07462   5
   0  -8  -3 28.2896 4.89177   2
   0  -8   3 25.2926 6.20248   2
   0  -8  -3 21.0597 6.29486   5
   0   8   3 18.1499 3.20335   3
   0   8   3 14.2680 6.01411   1
   0   8  -3 24.0858 4.43754   3
   0   8  -3 14.7324 5.13478   1
  -1  -8  -3 172.645 14.2469   5
   1  -8   3 186.537 10.1593   4
   1  -8   3 185.544 16.7672   5
  -1  -8  -3 172.143 11.3636   2
   1  -8   3 188.136 14.3164   2
  -1   8  -3 196.173 12.5858   3
   1   8   3 177.410 10.9433   3
   2  -8   3 14.9603 5.17941   2
  -2  -8  -3 19.2506 6.46861   5
   2  -8   3 18.3464 3.19731   4
   2  -8   3 13.8386 7.13789   5
  -2  -8  -3 17.4497 3.79010   2
  -2   8  -3 20.9833 5.18857   3
   2   8   3 13.4290 3.08851   3
  -3  -8  -3 600.024 27.7652   2
   3  -8   3 604.236 32.8716   2
  -3  -8  -3 622.847 34.1928   5
  -3  -8  -3 484.891 39.7124   1
   3  -8   3 620.008 33.8704   5
   3  -8   3 634.500 28.5908   4
  -3   8  -3 638.688 30.7900   3
   3   8   3 492.486 39.1877   1
   3   8   3 633.382 29.7543   3
  -3   8  -3 505.671 37.5791   1
   4  -8   3 44.2905 9.02913   2
  -4  -8  -3 37.2638 3.75149   2
   4  -8   3 45.8279 5.83041   4
   4  -8   3 50.0186 9.53716   5
  -4  -8  -3 43.7729 10.1247   5
   4   8   3 41.2988 3.00684   4
   4   8   3 46.7082 5.99445   3
  -4   8  -3 36.1254 6.89662   3
  -5  -8  -3 12.7166 8.70654   5
   5  -8   3 5.91636 3.39983   4
  -5  -8  -3 8.54405 9.77786   1
   5  -8   3 8.48987 5.69800   2
   5  -8   3 13.3737 6.51880   5
  -5   8  -3 9.30766 5.02692   3
  -5   8  -3 0.85718 8.22624   1
   5   8   3 11.8112 4.07377   3
   5   8   3 3.08582 9.26979   1
   5   8   3 12.9207 2.35810   4
   6  -8   3 5.43439 7.31875   2
   6  -8   3 3.24804 2.94388   4
  -6  -8  -3 5.15316 11.9144   1
  -6  -8  -3 0.44731 10.6438   5
   6  -8   3 -0.2928 5.95574   5
  -6   8  -3 -1.4158 11.6814   1
   6   8   3 -1.6015 2.91750   3
  -6   8  -3 -1.1368 4.22569   3
  -7  -8  -3 -1.6007 10.0768   5
   7  -8   3 -1.1030 5.49587   2
   7  -8   3 2.49651 4.38224   4
  -7  -8  -3 4.85909 13.5202   1
   7  -8   3 -3.0331 6.20704   5
   7   8   3 3.53524 3.82899   3
  -7   8  -3 5.30270 4.96565   3
  -7   8  -3 6.10542 13.5715   1
  -8  -8  -3 82.1877 26.3252   1
   8  -8   3 51.4894 8.07365   4
   8  -8   3 49.9546 12.1703   2
  -8   8  -3 53.8323 9.12535   3
   8   8   3 49.7490 8.09046   3
   9  -8   3 49.4592 12.6257   2
  -9  -8  -3 28.7874 23.5869   1
   9  -8   3 57.1265 9.02335   4
   9   8   3 46.2077 8.86054   3
  -9   8  -3 57.1448 23.3306   1
  10  -8   3 19.4766 11.0099   2
 -10  -8  -3 37.2816 23.7926   1
  10  -8   3 46.6014 9.65450   4
 -10   8  -3 72.8867 26.3696   1
  10   8   3 26.9790 7.22223   3
 -11  -8  -3 -14.860 26.7597   1
  11  -8   3 4.68663 7.18742   4
  11  -8   3 1.75969 10.1796   2
  11   8   3 -1.8818 5.30560   3
  12  -8   3 47.8454 11.6157   4
 -12  -8  -3 39.8915 38.3285   1
  12   8   3 27.5449 8.87427   3
 -13  -8  -3 -19.001 37.2975   1
  13  -8   3 45.7314 11.7667   4
  13   8   3 19.1190 8.90206   3
  13  -9  -3 -10.064 7.87410   4
  13   9  -3 -3.3450 6.03422   3
 -11  -9   3 28.7107 31.0691   1
  11  -9  -3 49.5554 10.9736   4
  11  -9  -3 19.6242 12.4654   2
  11   9  -3 50.5409 9.69934   3
  10  -9  -3 27.6457 11.4818   2
  10  -9  -3 45.9517 9.99883   4
 -10  -9   3 16.9156 26.3867   1
  10   9  -3 36.7568 8.22493   3
   9  -9  -3 6.32185 6.57103   2
  -9  -9   3 12.6106 10.0479   5
   9  -9  -3 2.06018 5.75163   4
  -9  -9   3 -11.600 19.2720   1
  -9   9   3 39.0132 20.8693   1
   9   9  -3 8.45812 4.50710   3
  -8  -9   3 55.8034 24.2205   1
   7  -9  -3 -2.4824 4.20906   5
  -7  -9   3 -0.9056 13.4662   1
   7  -9  -3 -4.4509 3.53098   4
  -7  -9   3 0.82632 10.3919   5
   7  -9  -3 1.10784 6.23959   2
   7   9  -3 -0.1988 2.40756   3
  -7   9   3 6.25633 9.77786   1
  -6  -9   3 121.785 20.3442   5
   6  -9  -3 115.349 12.4063   2
   6  -9  -3 103.449 12.5439   5
  -6  -9   3 97.1136 23.5351   1
   6  -9  -3 113.582 9.99517   4
  -6   9   3 89.1943 22.7348   1
   6   9  -3 116.021 7.74852   4
   6   9  -3 125.830 10.9542   3
  -5  -9   3 188.643 22.9765   5
   5  -9  -3 172.129 14.4791   2
   5  -9  -3 170.517 11.5957   4
  -5  -9   3 155.491 10.2551   2
   5  -9  -3 172.662 15.4404   5
   5   9  -3 170.632 12.7708   3
   5   9  -3 172.649 9.60595   4
  -5   9   3 161.539 10.0504   3
  -4  -9   3 664.121 43.0260   5
   4  -9  -3 729.163 34.3047   4
  -4  -9   3 718.499 34.5533   2
   4  -9  -3 700.061 37.9987   2
  -4  -9   3 732.308 49.5521   1
   4  -9  -3 692.011 39.6498   5
   4   9  -3 746.304 32.3948   4
  -4   9   3 688.501 33.1649   3
   4   9  -3 735.064 36.3762   3
  -4   9   3 723.551 50.6706   1
  -3  -9   3 15.2081 4.64104   2
  -3  -9   3 16.2181 9.33434   5
   3  -9  -3 14.5469 4.84498   2
   3  -9  -3 14.4353 5.45685   5
   3  -9  -3 9.24715 2.99088   4
  -3   9   3 14.7441 2.93504   3
   3   9  -3 15.6162 4.17212   3
   3   9  -3 11.4604 1.92903   4
  -2  -9   3 49.1600 7.48741   2
   2  -9  -3 50.9359 9.20611   5
  -2  -9   3 49.6082 3.54476   4
  -2  -9   3 62.2904 13.9228   5
   2  -9  -3 41.3637 7.18543   2
   2  -9  -3 48.9058 4.39215   4
   2   9  -3 47.8820 3.40033   4
  -2   9   3 42.5280 4.67871   3
   2   9  -3 37.0232 5.74754   3
   2   9  -3 68.0141 11.1716   1
   1  -9  -3 144.784 13.5506   5
   1  -9  -3 143.384 11.2709   2
   1  -9  -3 140.687 7.78478   4
  -1  -9   3 133.587 11.7310   2
  -1  -9   3 145.327 15.8662   5
  -1  -9   3 147.875 7.68039   4
  -1   9   3 144.404 9.27331   3
   1   9  -3 141.201 10.7385   3
  -1   9   3 142.729 17.1747   1
   1   9  -3 139.460 14.6639   1
   0  -9   3 173.015 13.8842   2
   0  -9   3 168.936 9.10226   4
   0  -9  -3 166.037 11.9206   2
   0  -9  -3 168.458 8.09948   4
   0  -9  -3 160.972 14.7541   5
   0  -9   3 164.749 16.3225   5
   0   9  -3 168.020 11.6469   3
   0   9   3 166.967 10.5350   3
  -1  -9  -3 206.173 13.1567   2
   1  -9   3 215.754 11.2850   4
   1  -9   3 209.723 18.9063   5
  -1  -9  -3 208.023 16.9623   5
   1  -9   3 223.329 15.6252   2
  -1   9  -3 185.216 17.6034   1
   1   9   3 177.939 19.7089   1
   1   9   3 207.161 12.5202   3
  -1   9  -3 209.212 13.8316   3
  -2  -9  -3 21.1566 4.66575   2
  -2  -9  -3 23.6855 8.00313   5
   2  -9   3 27.4047 3.94833   4
   2  -9   3 19.9756 7.34620   2
   2  -9   3 28.7370 9.44895   5
  -2   9  -3 27.1097 7.86493   1
   2   9   3 24.6039 4.44682   3
   2   9   3 30.3312 9.51307   1
  -2   9  -3 21.9337 4.82941   3
  -3  -9  -3 25.9031 8.93502   5
   3  -9   3 19.2053 8.38931   5
   3  -9   3 27.7753 4.43182   4
  -3  -9  -3 26.5087 4.76340   2
   3  -9   3 33.8596 7.72510   2
  -3   9  -3 27.6823 6.45707   3
   3   9   3 29.1644 4.88940   3
   4  -9   3 75.6848 7.23469   4
  -4  -9  -3 80.6650 13.8969   5
   4  -9   3 77.8279 11.9417   5
   4  -9   3 76.1333 11.9789   2
   4   9   3 81.9883 8.26982   3
  -4   9  -3 88.4761 10.1522   3
  -5  -9  -3 -8.5566 9.06193   5
   5  -9   3 5.45158 6.49840   5
   5  -9   3 -2.1543 2.73860   4
  -5  -9  -3 7.28330 9.63976   1
   5  -9   3 0.16681 6.74946   2
   5   9   3 -1.5197 1.81480   3
   5   9   3 5.27597 9.75854   1
  -5   9  -3 1.45149 8.48472   1
  -5   9  -3 -5.5462 4.36737   3
   6  -9   3 6.78662 7.41972   5
  -6  -9  -3 11.0795 11.5229   5
   6  -9   3 8.52136 3.77690   4
  -6  -9  -3 13.5333 13.4013   1
   6  -9   3 21.6832 8.96318   2
   6   9   3 8.72303 3.73259   3
  -6   9  -3 4.32515 5.25159   3
  -6   9  -3 20.8950 14.4599   1
  -7  -9  -3 2.91863 10.4375   5
   7  -9   3 11.3713 4.32156   4
  -7  -9  -3 1.40325 12.7995   1
   7  -9   3 2.70669 6.19258   5
   7  -9   3 7.57576 8.09851   2
   7   9   3 14.3558 5.14702   3
  -7   9  -3 10.0716 5.60674   3
  -7   9  -3 2.38216 9.69988   1
   8  -9   3 186.134 20.3820   2
   8  -9   3 188.275 15.2975   4
  -8  -9  -3 269.629 40.7678   1
  -8   9  -3 187.425 16.1157   3
   8   9   3 199.954 16.3345   3
  -9  -9  -3 -8.0573 18.3380   1
   9  -9   3 5.53824 10.1129   2
   9  -9   3 1.89871 5.79334   4
   9   9   3 -1.1247 4.73100   3
  -9   9  -3 10.5961 16.7853   1
  10  -9   3 12.8687 6.13968   4
  10  -9   3 2.16297 10.0719   2
 -10  -9  -3 13.7007 25.3299   1
  10   9   3 15.8852 6.79859   3
  11  -9   3 74.9803 12.5963   4
  11  -9   3 34.3741 13.9991   2
 -11  -9  -3 62.7859 36.3978   1
  11   9   3 54.8642 10.9524   3
 -12  -9  -3 -7.5772 33.1992   1
  12  -9   3 -0.6272 12.1414   2
  12  -9   3 2.92591 7.78665   4
  11 -10  -3 -0.3001 10.5560   2
  11 -10  -3 3.96456 7.40512   4
 -10 -10   3 71.2605 33.0801   1
  10 -10  -3 36.5591 9.48122   4
  10 -10  -3 37.0174 13.2435   2
  10  10  -3 54.9314 10.1087   3
  -9 -10   3 45.9117 15.6894   5
   9 -10  -3 53.7564 9.72786   4
  -9 -10   3 25.8517 25.4780   1
   9 -10  -3 56.6961 13.8454   2
   9  10  -3 57.9297 10.0565   3
   8 -10  -3 29.3192 7.25109   4
  -8 -10   3 8.86009 11.7833   5
   8 -10  -3 16.5646 7.75573   5
   8 -10  -3 24.4273 8.74635   2
   8  10  -3 25.2645 6.80310   3
  -8  10   3 33.1243 14.4307   1
  -7 -10   3 45.8782 19.4928   1
  -7 -10   3 3.11043 11.8569   5
   7 -10  -3 7.17953 7.57080   2
   7 -10  -3 4.62505 4.45079   4
   6 -10  -3 42.7026 6.77264   4
  -6 -10   3 45.1905 15.9869   5
  -6 -10   3 20.1739 15.6870   1
   6 -10  -3 50.1579 9.75573   2
   6 -10  -3 33.5958 9.08120   5
  -6  10   3 34.4733 15.3467   1
   6  10  -3 34.4061 6.94863   3
   5 -10  -3 370.138 26.3270   5
   5 -10  -3 392.641 25.7579   2
   5 -10  -3 371.576 20.9163   4
  -5 -10   3 373.077 33.3988   5
   5  10  -3 407.559 22.9182   3
  -4 -10   3 22.0537 4.81736   2
   4 -10  -3 33.5866 8.80894   5
   4 -10  -3 30.9724 7.69081   2
   4 -10  -3 21.8952 4.31873   4
  -4 -10   3 8.90345 9.12084   1
  -4 -10   3 32.0223 15.0215   5
  -4  10   3 26.7125 4.09331   3
   4  10  -3 17.9453 5.04903   3
   3 -10  -3 3.84979 5.52716   5
   3 -10  -3 5.17301 2.75441   4
   3 -10  -3 3.43203 3.83221   2
  -3 -10   3 7.15999 4.53697   2
  -3 -10   3 5.56025 9.02808   5
  -3 -10   3 1.24715 5.95491   1
  -3  10   3 1.93902 5.48836   1
  -3  10   3 4.35628 2.23279   3
   3  10  -3 7.17181 3.22591   3
   3  10  -3 3.86988 6.58160   1
   3  10  -3 2.61367 1.35855   4
  -2 -10   3 173.543 9.03055   4
  -2 -10   3 159.472 13.3531   2
   2 -10  -3 191.759 10.2223   4
  -2 -10   3 158.545 21.6843   5
   2 -10  -3 191.069 14.4899   2
   2 -10  -3 186.711 16.5906   5
  -2  10   3 171.366 10.9006   3
   2  10  -3 178.333 13.0859   3
   2  10  -3 172.968 8.94473   4
   1 -10  -3 24.6311 5.50162   2
  -1 -10   3 24.3589 2.59230   4
  -1 -10   3 28.7737 11.6432   5
   1 -10  -3 20.8902 7.45086   5
   1 -10  -3 23.8651 2.95010   4
  -1 -10   3 25.7130 6.88000   2
   1  10  -3 30.3420 8.47171   1
  -1  10   3 22.9334 4.06663   3
   1  10  -3 21.9360 5.20238   3
  -1  10   3 27.2801 9.33157   1
   0 -10  -3 151.154 7.49448   4
   0 -10   3 150.356 8.57313   4
   0 -10   3 159.484 18.6582   5
   0 -10   3 138.773 13.4476   2
   0 -10  -3 133.793 11.5770   2
   0 -10  -3 150.613 14.4590   5
   0  10   3 135.273 10.0387   3
   0  10   3 176.656 19.7106   1
   0  10  -3 149.413 11.8842   3
   0  10  -3 190.309 17.6633   1
  -1 -10  -3 173.387 16.7527   5
   1 -10   3 190.119 18.0949   5
  -1 -10  -3 182.227 12.9760   2
   1 -10   3 173.977 10.3121   4
   1 -10   3 179.112 15.6700   2
   1  10   3 192.028 20.9214   1
  -1  10  -3 181.297 13.3882   3
   1  10   3 180.820 12.0097   3
  -1  10  -3 203.231 18.8275   1
  -2 -10  -3 322.588 24.2742   5
   2 -10   3 361.995 26.8999   5
   2 -10   3 353.504 18.2691   4
   2 -10   3 329.953 22.7399   2
  -2 -10  -3 344.869 19.8835   2
  -2  10  -3 392.925 20.9637   3
   2  10   3 329.738 19.3753   3
  -3 -10  -3 79.0721 14.1723   5
  -3 -10  -3 55.5577 7.19801   2
   3 -10   3 75.9590 13.7447   5
   3 -10   3 58.5564 10.1035   2
   3 -10   3 60.3842 6.47641   4
  -3  10  -3 66.4077 8.87007   3
   3  10   3 64.6902 7.40459   3
   4 -10   3 -0.3128 6.75974   2
  -4 -10  -3 0.80725 7.08177   1
  -4 -10  -3 2.99295 8.87598   5
   4 -10   3 2.40772 2.85241   4
   4 -10   3 -2.4116 6.86736   5
  -4  10  -3 2.17230 5.71437   3
   4  10   3 0.36752 2.27280   3
  -4  10  -3 -1.3844 5.90196   1
   4  10   3 -0.3994 7.46571   1
   5 -10   3 4.85605 3.68425   4
  -5 -10  -3 5.63034 10.6544   5
  -5 -10  -3 3.86846 9.93077   1
   5 -10   3 20.6741 8.38371   5
   5 -10   3 4.81334 7.67782   2
   5  10   3 2.33030 3.00173   3
  -5  10  -3 0.87718 5.19888   3
  -5  10  -3 2.92048 8.77841   1
   5  10   3 -5.9335 9.08304   1
   6 -10   3 32.1505 9.87487   5
  -6 -10  -3 19.2269 12.6834   5
   6 -10   3 28.5824 5.57420   4
   6 -10   3 31.0476 10.3271   2
  -6 -10  -3 66.6935 19.8896   1
  -6  10  -3 35.9101 8.06615   3
   6  10   3 29.5053 6.58357   3
   7 -10   3 59.5659 8.60908   4
   7 -10   3 53.5614 13.1092   5
   7 -10   3 43.8289 12.1706   2
  -7 -10  -3 49.7508 15.9425   5
   7  10   3 53.3324 8.81404   3
  -7  10  -3 61.0465 10.4454   3
  -8 -10  -3 63.0756 24.7194   1
   8 -10   3 35.3543 10.5755   2
   8 -10   3 25.8637 6.83411   4
   8  10   3 21.5781 6.25652   3
   9 -10   3 1.82201 4.03849   4
   9 -10   3 -3.7101 6.72652   2
  -9 -10  -3 -1.9254 19.1790   1
   9  10   3 2.57389 5.31322   3
  10 -10   3 42.9883 9.39448   4
  10 -10   3 31.0672 13.3149   2
 -10 -10  -3 50.6202 29.9747   1
  10  10   3 44.9664 9.84298   3
  11 -10   3 5.57686 5.47346   4
 -11 -10  -3 -27.687 25.3580   1
  11 -10   3 -12.063 10.2463   2
  11  10   3 -1.7459 5.63767   3
  12 -10   3 22.2987 9.31987   4
  11 -11  -3 14.9055 8.58579   4
  11  11  -3 16.2127 7.62476   3
   9 -11  -3 -1.5607 5.21823   4
   8 -11  -3 -3.0610 6.77877   5
  -8 -11   3 -4.9728 11.7234   5
   8 -11  -3 -2.3852 8.42003   2
   8 -11  -3 0.94749 4.96323   4
  -8 -11   3 2.18167 17.3092   1
   8  11  -3 1.27796 4.64257   3
  -7 -11   3 211.340 26.6445   5
   7 -11  -3 270.871 17.3707   4
   7 -11  -3 260.152 22.5933   2
   7 -11  -3 241.121 21.6017   5
   7  11  -3 282.464 19.1694   3
   6 -11  -3 108.317 14.1448   5
  -6 -11   3 97.7845 18.4500   5
   6 -11  -3 102.059 9.66902   4
   6 -11  -3 114.915 15.7118   2
  -6 -11   3 68.6615 20.7614   1
  -6  11   3 116.292 22.5172   1
   6  11  -3 106.710 10.5717   3
   5 -11  -3 68.0496 12.5929   5
  -5 -11   3 52.4635 17.7796   5
   5 -11  -3 51.5391 7.01056   4
   5 -11  -3 64.5964 11.7694   2
   5  11  -3 60.3214 8.66667   3
   4 -11  -3 76.6529 7.29709   4
  -4 -11   3 87.5789 8.70913   2
   4 -11  -3 95.7036 12.3779   2
   4 -11  -3 58.4513 11.6948   5
  -4 -11   3 88.4957 20.6125   5
   4  11  -3 85.1818 9.18093   3
  -4  11   3 73.6908 7.04128   3
  -3 -11   3 748.696 49.7877   5
  -3 -11   3 895.035 53.9971   1
   3 -11  -3 745.147 36.8783   4
  -3 -11   3 751.287 39.5257   2
   3 -11  -3 759.267 44.7839   5
   3 -11  -3 772.432 42.3349   2
   3  11  -3 745.305 39.7892   3
  -3  11   3 873.559 55.4819   1
   3  11  -3 875.099 51.8240   1
  -3  11   3 744.121 37.3787   3
   2 -11  -3 25.3626 6.96193   2
  -2 -11   3 29.2886 6.77709   2
  -2 -11   3 43.6886 15.4652   5
   2 -11  -3 26.6652 3.67822   4
   2 -11  -3 19.6226 8.02135   5
   2  11  -3 21.9016 5.56680   3
  -2  11   3 23.6654 4.32751   3
   1 -11  -3 105.572 10.3704   2
   1 -11  -3 122.612 14.5441   5
  -1 -11   3 110.636 12.0781   2
  -1 -11   3 130.353 19.7997   5
  -1 -11   3 112.117 6.38770   4
   1 -11  -3 114.696 6.66431   4
   1  11  -3 108.949 9.85627   3
  -1  11   3 122.713 8.91627   3
   1  11  -3 89.2012 13.5337   1
  -1  11   3 95.0083 15.3505   1
   0 -11   3 38.1719 13.5775   5
   0 -11  -3 52.4029 11.2189   5
   0 -11   3 39.2137 3.66170   4
   0 -11   3 45.1976 9.34599   2
   0 -11  -3 52.2863 8.30282   2
   0  11   3 34.9285 5.41039   3
   0  11  -3 42.8432 7.29166   3
   1 -11   3 201.140 11.1251   4
   1 -11   3 178.262 15.7076   2
  -1 -11  -3 193.120 14.2281   2
  -1 -11  -3 185.136 18.7142   5
   1 -11   3 233.025 22.2735   5
   1  11   3 197.573 13.0629   3
  -1  11  -3 185.176 14.5665   3
   2 -11   3 370.014 28.7706   5
  -2 -11  -3 368.768 21.8982   2
   2 -11   3 382.739 19.6915   4
  -2 -11  -3 398.303 28.5101   5
   2 -11   3 335.808 24.3298   2
   2  11   3 373.198 21.5236   3
  -2  11  -3 392.842 22.8375   3
   2  11   3 404.720 34.1789   1
  -2  11  -3 390.472 29.8957   1
   3 -11   3 380.304 26.8283   2
   3 -11   3 417.021 21.9866   4
   3 -11   3 403.600 30.0983   5
  -3 -11  -3 518.976 40.9483   1
  -3 -11  -3 391.970 22.9447   2
  -3 -11  -3 383.125 30.0808   5
  -3  11  -3 417.026 24.5510   3
   3  11   3 391.426 23.5289   3
  -3  11  -3 490.237 34.8793   1
   4 -11   3 76.3187 7.56323   4
   4 -11   3 84.5093 15.2881   5
  -4 -11  -3 58.3624 17.1520   1
  -4 -11  -3 74.8559 14.7278   5
   4 -11   3 77.5288 13.7776   2
   4  11   3 60.0358 17.9650   1
   4  11   3 76.4334 8.85842   3
  -4  11  -3 62.9973 16.0499   1
  -4  11  -3 81.7501 10.7610   3
  -5 -11  -3 21.0767 12.5147   1
   5 -11   3 16.2956 9.03051   2
  -5 -11  -3 16.1652 11.9345   5
   5 -11   3 6.46716 8.26502   5
   5 -11   3 8.69907 4.11891   4
   5  11   3 23.3781 14.5315   1
  -5  11  -3 32.1554 13.3222   1
   5  11   3 13.4635 4.62061   3
  -5  11  -3 7.15622 6.23257   3
  -6 -11  -3 20.9237 14.0213   1
  -6 -11  -3 21.8094 14.7530   5
   6 -11   3 8.47227 8.17416   5
   6 -11   3 13.4532 9.35263   2
   6 -11   3 18.9337 5.25213   4
   6  11   3 25.4359 6.43728   3
  -6  11  -3 19.1803 7.06000   3
   7 -11   3 68.9420 16.0368   5
  -7 -11  -3 49.1687 20.8074   1
   7 -11   3 76.9123 14.9111   2
  -7 -11  -3 81.4244 18.3343   5
   7 -11   3 82.7655 10.1146   4
   7  11   3 84.8902 10.6682   3
  -7  11  -3 90.3814 12.5596   3
   8 -11   3 6.96127 8.17743   2
  -8 -11  -3 37.1291 21.0603   1
   9 -11   3 79.6189 16.9817   2
  -9 -11  -3 122.594 34.6067   1
   9 -11   3 94.4493 12.3684   4
   9  11   3 89.2418 13.1750   3
 -10 -11  -3 43.8388 30.1227   1
  10 -11   3 25.6286 11.3201   2
  10 -11   3 45.2139 8.98227   4
  10  11   3 41.3858 9.98001   3
  12 -12  -3 0.14875 7.81015   4
  -9 -12   3 54.1993 29.3444   1
   8 -12  -3 5.81470 8.67648   5
  -8 -12   3 3.17012 13.8183   5
   8 -12  -3 -2.9973 9.19695   2
   8 -12  -3 -1.3554 4.73041   4
   8  12  -3 1.99345 4.13960   3
   7 -12  -3 -13.019 6.52085   2
  -7 -12   3 -9.4098 12.7446   5
   7 -12  -3 0.65430 6.97169   5
  -7 -12   3 9.84787 15.4156   1
   7 -12  -3 -3.5970 3.76377   4
   7  12  -3 1.03234 4.53548   3
   6 -12  -3 4.80618 4.20072   4
  -6 -12   3 2.64676 11.0535   5
   6 -12  -3 -0.3698 7.59651   2
  -6 -12   3 5.02312 11.8583   1
   6 -12  -3 9.17787 7.98600   5
   6  12  -3 6.67739 4.13871   3
  -6  12   3 23.1312 12.8546   1
   5 -12  -3 295.419 23.5891   5
   5 -12  -3 291.852 22.2610   2
  -5 -12   3 303.167 31.2038   5
   5 -12  -3 286.011 17.2736   4
   5  12  -3 302.985 20.2549   3
  -4 -12   3 104.251 19.7233   5
  -4 -12   3 117.698 10.3231   2
   4 -12  -3 111.953 8.81716   4
   4 -12  -3 112.558 13.9830   2
   4 -12  -3 102.746 13.5387   5
   4  12  -3 121.465 11.9285   3
  -4  12   3 118.295 9.49082   3
  -3 -12   3 68.3715 9.62352   2
   3 -12  -3 73.7484 11.8572   2
  -3 -12   3 64.6533 15.0283   1
  -3 -12   3 68.0530 16.7097   5
   3 -12  -3 72.9644 13.8166   5
   3 -12  -3 71.7032 6.58109   4
   3  12  -3 66.8356 15.6353   1
  -3  12   3 69.8525 6.89239   3
  -3  12   3 58.9911 15.2746   1
   3  12  -3 65.7149 9.58432   3
   2 -12  -3 19.3507 7.21381   2
  -2 -12   3 4.52476 6.62077   1
  -2 -12   3 17.1969 7.79252   2
   2 -12  -3 23.7221 9.58292   5
   2 -12  -3 13.9612 3.33059   4
  -2 -12   3 8.26140 14.8199   5
   2  12  -3 10.8070 4.64246   3
  -2  12   3 0.97470 6.04975   1
   2  12  -3 8.99196 8.54870   1
  -2  12   3 8.17628 3.69515   3
   1 -12  -3 804.557 48.1454   5
  -1 -12   3 787.629 50.6162   5
   1 -12  -3 819.449 43.9471   2
  -1 -12   3 781.438 43.9995   2
   1  12  -3 793.145 42.1788   3
  -1  12   3 947.936 57.7544   1
   1  12  -3 972.211 53.8169   1
  -1  12   3 804.695 40.6272   3
   0 -12   3 158.200 19.4674   5
   0 -12  -3 172.343 18.4574   5
   0 -12   3 172.391 9.59125   4
   0 -12   3 170.444 16.0664   2
   0 -12  -3 167.727 14.2091   2
   0  12  -3 150.830 12.6197   3
   0  12   3 170.711 11.9352   3
  -1 -12  -3 50.4510 8.50875   2
   1 -12   3 41.3934 9.17577   2
   1 -12   3 47.0041 4.62403   4
   1 -12   3 43.2529 14.1351   5
  -1 -12  -3 50.6404 12.4436   5
  -1  12  -3 51.4986 8.70452   3
  -2 -12  -3 233.375 17.1432   2
  -2 -12  -3 252.320 23.9691   5
   2 -12   3 239.265 14.1277   4
   2 -12   3 251.981 20.1590   2
   2 -12   3 240.399 22.8394   5
   2  12   3 236.485 16.2812   3
  -2  12  -3 273.264 25.0729   1
   2  12   3 278.167 29.3403   1
  -3 -12  -3 47.4964 13.6950   5
   3 -12   3 44.0878 10.1961   2
   3 -12   3 39.2521 13.4658   5
  -3 -12  -3 55.0023 12.8084   2
   3 -12   3 48.4181 6.15050   4
   3  12   3 37.1917 6.78021   3
  -3  12  -3 51.1740 8.86458   3
   4 -12   3 21.1020 9.52541   2
  -4 -12  -3 8.49980 11.3417   5
   4 -12   3 19.1548 4.61350   4
  -4 -12  -3 4.82151 8.39615   1
   4 -12   3 3.53386 9.32493   5
  -4  12  -3 25.6723 6.66174   3
   4  12   3 1.48147 10.2690   1
   4  12   3 17.8838 4.91346   3
   5 -12   3 159.434 18.2222   2
   5 -12   3 164.779 19.0981   5
  -5 -12  -3 109.677 23.3644   1
   5 -12   3 177.767 12.1586   4
  -5 -12  -3 146.958 21.4055   5
  -5  12  -3 152.772 20.6471   1
   5  12   3 125.162 27.2938   1
   5  12   3 178.584 14.0676   3
  -5  12  -3 175.439 15.0687   3
   6 -12   3 84.0382 9.20382   4
   6 -12   3 81.2633 15.3748   2
  -6 -12  -3 75.5462 19.0726   5
   6 -12   3 86.9764 16.2653   5
  -6  12  -3 79.6060 12.1191   3
   6  12   3 77.7357 9.52975   3
  -7 -12  -3 57.1516 19.7401   5
  -7 -12  -3 65.9627 23.5433   1
   7 -12   3 72.4274 15.6540   2
   7 -12   3 72.6656 9.67940   4
   7 -12   3 69.4420 16.5787   5
  -7  12  -3 102.809 19.5097   3
   7  12   3 68.6224 10.7868   3
   9 -12   3 41.9313 14.8726   2
  -9 -12  -3 99.6109 32.6483   1
   9 -12   3 61.2103 10.3756   4
   9  12   3 42.8539 9.91691   3
 -10 -12  -3 16.3676 27.2053   1
   9 -13  -3 11.2977 6.50933   4
  -9 -13   3 -22.737 18.9188   1
   9 -13  -3 11.4930 12.3217   2
  -9 -13   3 4.07867 14.9272   5
   9  13  -3 15.3505 6.49586   3
  -8 -13   3 54.9571 19.5170   5
   8 -13  -3 69.1696 10.1711   4
   8 -13  -3 77.8241 16.6014   2
  -8 -13   3 105.144 30.9789   1
   8 -13  -3 63.8650 14.7990   5
   8  13  -3 74.8419 12.0881   3
  -7 -13   3 11.2708 15.9463   1
  -7 -13   3 0.81744 15.0762   5
   7 -13  -3 17.5373 10.6252   2
   7 -13  -3 15.1258 5.57598   4
   7 -13  -3 10.1169 9.17641   5
   7  13  -3 13.5316 6.82236   3
   6 -13  -3 123.383 17.0456   5
   6 -13  -3 121.274 17.7023   2
  -6 -13   3 108.033 23.0606   5
   6 -13  -3 91.4630 9.70710   4
   6  13  -3 110.100 11.7295   3
   5 -13  -3 15.0280 4.64252   4
   5 -13  -3 11.2459 7.07114   2
  -5 -13   3 0.33270 14.8528   5
   5 -13  -3 16.0719 9.17276   5
   5  13  -3 21.6411 6.72982   3
  -5  13   3 25.6177 11.7604   1
   4 -13  -3 36.0687 11.3418   5
   4 -13  -3 47.6427 6.35513   4
  -4 -13   3 64.5482 17.4306   1
   4 -13  -3 46.6590 10.1174   2
  -4 -13   3 49.3420 18.0069   5
   4  13  -3 56.2584 15.2457   1
   4  13  -3 46.2822 8.69666   3
  -4  13   3 69.0836 16.4066   1
  -3 -13   3 25.7603 11.0342   1
   3 -13  -3 29.1134 9.09666   2
  -3 -13   3 34.3755 7.27836   2
   3 -13  -3 29.1148 9.46210   5
  -3 -13   3 31.9195 13.9014   5
  -3  13   3 28.5404 11.9817   1
  -3  13   3 37.7206 5.68004   3
   3  13  -3 41.2926 8.18592   3
   3  13  -3 22.7679 10.9536   1
  -2 -13   3 106.556 22.0631   5
  -2 -13   3 125.167 18.7280   1
   2 -13  -3 99.6736 16.7018   5
  -2 -13   3 96.6526 12.5306   2
   2 -13  -3 97.5610 12.8623   2
   2  13  -3 104.125 11.2672   3
   2  13  -3 119.658 19.2194   1
  -2  13   3 99.8504 9.19267   3
  -2  13   3 114.320 19.5027   1
  -1 -13   3 -0.5879 6.14725   2
   1 -13  -3 8.42246 6.66059   2
   1 -13  -3 0.12500 5.97252   5
  -1 -13   3 3.81492 13.5604   5
   1  13  -3 -0.4304 5.45768   1
  -1  13   3 -0.9287 5.99736   1
   1  13  -3 5.11804 5.11627   3
  -1  13   3 2.98931 3.03917   3
   0 -13  -3 140.091 13.9928   2
   0 -13   3 149.478 23.7359   5
   0 -13   3 101.516 14.7657   2
   0 -13  -3 131.680 16.6022   5
   0  13   3 146.570 11.4659   3
   0  13  -3 134.691 13.2173   3
   0  13   3 175.597 22.9731   1
   0  13  -3 177.083 20.1766   1
  -1 -13  -3 40.5787 11.1968   5
  -1 -13  -3 36.3774 7.82053   2
   1 -13   3 16.5086 10.4738   5
  -1  13  -3 12.8408 6.24998   3
   2 -13   3 49.3000 10.6176   2
  -2 -13  -3 50.5044 14.4402   5
  -2 -13  -3 47.5501 8.45630   2
   2 -13   3 51.5650 13.8347   5
   2 -13   3 41.7383 5.45771   4
  -2  13  -3 60.4617 13.1070   1
   2  13   3 67.0753 18.4150   1
  -2  13  -3 58.7659 9.98190   3
   2  13   3 51.5390 7.71317   3
   3 -13   3 144.939 15.8755   2
  -3 -13  -3 144.088 18.5480   5
   3 -13   3 130.856 19.8682   5
   3 -13   3 145.034 10.5156   4
  -3 -13  -3 137.029 22.7609   1
   3  13   3 159.557 25.8038   1
  -3  13  -3 166.993 14.1552   3
   3  13   3 163.847 13.0073   3
  -3  13  -3 155.653 18.9535   1
   4 -13   3 364.940 30.7155   5
   4 -13   3 378.028 21.4610   4
  -4 -13  -3 410.125 33.1780   5
   4 -13   3 354.398 28.1042   2
  -4  13  -3 408.982 24.3786   3
   4  13   3 399.222 23.9895   3
   5 -13   3 1.13492 9.91729   5
   5 -13   3 8.23473 3.91773   4
  -5 -13  -3 -1.7307 12.1374   5
  -5 -13  -3 1.90720 9.27455   1
   5 -13   3 -0.5102 8.71795   2
  -5  13  -3 13.9791 6.46458   3
   5  13   3 8.40571 4.23341   3
   5  13   3 -0.9885 13.4201   1
  -6 -13  -3 -10.279 12.3761   5
   6 -13   3 -6.9711 8.95013   5
   6 -13   3 -10.178 8.15570   2
  -6 -13  -3 7.81417 12.5252   1
   6 -13   3 -0.4438 3.49988   4
   6  13   3 6.46210 5.16516   3
   6  13   3 1.82882 13.5054   1
  -6  13  -3 0.19002 4.87007   3
   7 -13   3 8.69952 5.02168   4
  -7 -13  -3 -6.3815 14.2854   5
  -7 -13  -3 26.6416 18.4308   1
   7 -13   3 -7.1824 9.96683   2
  11 -14  -3 -2.5141 6.64228   4
  -9 -14   3 -11.874 15.1036   5
   9 -14  -3 -0.4009 11.8110   2
  -9 -14   3 -18.451 20.5803   1
   9 -14  -3 11.6594 6.52321   4
   9  14  -3 5.60699 6.93991   3
  -8 -14   3 -19.668 14.2244   5
   7 -14  -3 0.80245 8.99019   2
   7  14  -3 6.02388 6.25333   3
  -6 -14   3 101.831 24.6757   5
   6 -14  -3 81.0154 16.5252   2
   6 -14  -3 89.9417 9.56821   4
  -6 -14   3 132.016 27.1871   1
   6 -14  -3 73.3892 15.2657   5
   6  14  -3 99.0562 13.8220   3
  -5 -14   3 -12.424 15.5231   5
   5 -14  -3 3.41994 8.21632   2
   5 -14  -3 0.25867 8.10515   5
  -5 -14   3 26.3370 13.7473   1
  -4 -14   3 -4.5246 14.9357   5
   4 -14  -3 12.3173 8.41471   2
  -4 -14   3 29.2120 12.4903   1
   4 -14  -3 10.2444 9.28366   5
   4  14  -3 13.1647 5.39876   3
   4  14  -3 29.1875 12.2746   1
  -3 -14   3 22.3495 10.4850   1
  -3 -14   3 6.11813 4.87961   2
  -3 -14   3 4.96076 11.3071   5
   3 -14  -3 2.86717 8.24360   5
   3 -14  -3 -1.1678 4.93837   2
  -3  14   3 6.19165 3.25224   3
  -2 -14   3 15.0287 6.63663   2
   2 -14  -3 16.6461 8.57691   5
  -2 -14   3 6.06225 14.1839   5
   2 -14  -3 22.7711 8.34944   2
  -2  14   3 14.4671 4.19836   3
   2  14  -3 20.3814 6.25397   3
  -1 -14   3 195.611 17.9647   2
   1 -14  -3 210.016 18.2612   2
   1 -14  -3 218.374 22.8508   5
  -1 -14   3 201.553 24.2533   5
  -1  14   3 229.970 14.9408   3
   1  14  -3 242.583 17.3210   3
   0 -14  -3 1.45939 5.59993   2
   0 -14  -3 -0.7733 6.35160   5
   0 -14   3 2.94988 6.90746   2
   0 -14   3 -3.5050 11.6092   5
   0  14   3 5.34111 7.82716   1
   0  14  -3 3.14854 4.67430   3
   0  14   3 -0.8672 2.63701   3
  -1 -14  -3 18.3331 6.98284   2
   1 -14   3 8.05298 6.30580   2
   1 -14   3 12.5109 10.4741   5
  -1 -14  -3 13.6384 8.88073   5
  -1  14  -3 15.5111 6.41537   3
   1  14   3 11.9420 4.39924   3
   1  14   3 12.3214 10.1298   1
   2 -14   3 -3.2801 7.01408   2
  -2 -14  -3 1.39092 5.62470   2
  -2 -14  -3 8.66219 11.2003   5
   2 -14   3 3.41528 8.89397   5
  -2  14  -3 -4.5726 4.68631   3
   2  14   3 1.77083 2.70615   3
   2  14   3 2.81119 9.42155   1
   3 -14   3 20.3992 9.87579   2
   3 -14   3 19.9272 13.0361   5
  -3 -14  -3 35.7049 14.1415   1
  -3 -14  -3 20.7653 13.4358   5
   3  14   3 42.3802 17.8835   1
   3  14   3 27.3000 6.46792   3
  -3  14  -3 31.0916 8.28343   3
   4 -14   3 -1.3848 10.5157   5
  -4 -14  -3 -7.9923 11.3912   5
  -4 -14  -3 3.47263 8.42014   1
   4 -14   3 3.10050 8.96047   2
   4 -14   3 3.36102 3.46555   4
  -4  14  -3 10.6098 5.97505   3
   4  14   3 3.03394 4.30540   3
   4  14   3 1.75806 13.1309   1
  -5 -14  -3 44.6467 18.0927   1
   5  14   3 63.0317 24.3499   1
   6 -14   3 244.390 16.8355   4
   6 -14   3 221.496 25.3804   5
  -6 -14  -3 195.234 29.7560   5
   6 -14   3 206.097 24.2271   2
   6  14   3 255.228 19.1764   3
   6  14   3 319.830 43.3927   1
  -6  14  -3 293.024 23.0394   3
   7 -14   3 -1.7547 10.5050   2
   8 -14   3 6.62550 9.88144   2
   8 -14   3 16.4120 6.26885   4
  -8 -14  -3 44.0440 24.0853   1
   8  14   3 13.6414 7.45597   3
   9 -14   3 11.6290 14.1174   2
  -9 -14  -3 21.9674 25.3855   1
   9 -14   3 23.9984 7.46967   4
   9  14   3 44.9401 9.70984   3
   8 -15  -3 2.54771 9.85074   5
  -8 -15   3 -13.277 15.7583   5
   8  15  -3 9.45794 7.09903   3
   7 -15  -3 66.8132 16.4146   2
  -7 -15   3 98.0732 27.5878   1
   7 -15  -3 58.9095 15.7012   5
  -7 -15   3 79.9085 24.6640   5
   7  15  -3 93.5469 14.1285   3
  -6 -15   3 3.15751 17.8219   5
   6 -15  -3 16.8345 11.2350   5
   6 -15  -3 4.96769 10.0379   2
  -6 -15   3 11.0411 15.9582   1
   6  15  -3 26.7571 7.70746   3
  -5 -15   3 5.42680 12.4157   1
   5 -15  -3 -1.1270 8.87151   2
  -5 -15   3 -7.7774 16.7498   5
   5 -15  -3 7.81443 9.90008   5
   5  15  -3 6.87366 5.26984   3
   4 -15  -3 2.87509 8.07322   2
   4 -15  -3 -4.6877 8.45274   5
  -4 -15   3 9.32008 9.83979   1
  -4 -15   3 -6.4441 16.1007   5
   4  15  -3 17.3153 10.3650   1
   4  15  -3 2.91850 4.50942   3
  -3 -15   3 38.3143 19.5665   5
   3 -15  -3 45.5301 13.9784   5
  -3 -15   3 48.9474 14.8599   1
   3 -15  -3 52.6586 12.1084   2
   3  15  -3 60.6409 10.0501   3
  -2 -15   3 0.26984 6.52929   2
   2 -15  -3 -1.0123 6.84608   2
   2 -15  -3 -1.2061 8.84999   5
  -2 -15   3 -3.8890 14.5253   5
  -2 -15   3 17.1138 9.09152   1
   2  15  -3 3.99666 4.00522   3
  -2  15   3 22.9313 11.5532   1
   1 -15  -3 280.471 28.2742   5
   1 -15  -3 300.927 23.6007   2
  -1 -15   3 311.222 33.5036   5
  -1 -15   3 319.831 23.8343   2
   1  15  -3 331.190 21.5219   3
  -1  15   3 362.861 34.4305   1
  -1  15   3 317.057 19.7678   3
   0 -15  -3 17.6615 7.92536   2
   0 -15   3 10.7547 11.6381   5
  -1 -15  -3 136.701 15.1317   2
   1 -15   3 125.735 20.3359   5
   1 -15   3 135.434 15.4645   2
  -1 -15  -3 129.813 20.8754   5
  -1  15  -3 151.008 14.4001   3
   1  15   3 135.079 12.2845   3
   1  15   3 175.140 24.1833   1
  -2 -15  -3 -0.3222 8.31831   5
   2 -15   3 -0.5332 8.08984   2
   2 -15   3 -5.9109 11.7501   5
  -2  15  -3 2.16561 5.51569   3
   2  15   3 -1.9630 3.20184   3
   2  15   3 7.93590 9.99365   1
  -3 -15  -3 17.2310 13.8004   5
   3 -15   3 10.7398 12.9972   5
  -3 -15  -3 17.0254 10.9046   1
   3 -15   3 6.98600 9.42546   2
   3  15   3 36.0450 15.6382   1
  -3  15  -3 19.7255 7.62087   3
   3  15   3 18.6015 5.98191   3
  -4 -15  -3 40.8121 17.6381   5
  -4 -15  -3 55.7337 18.5123   1
   4 -15   3 51.3111 12.5664   2
   4 -15   3 62.1928 17.2656   5
   4  15   3 112.574 29.1688   1
  -4  15  -3 90.8906 13.6941   3
   4  15   3 67.1903 10.3215   3
  -5 -15  -3 74.7685 22.9925   1
  -5 -15  -3 43.6502 18.6832   5
   5 -15   3 41.6337 16.4835   5
   5 -15   3 33.4723 13.0536   2
  -5  15  -3 62.1619 11.0936   3
   5  15   3 93.7146 30.4911   1
   5  15   3 58.8580 9.99569   3
   6  15   3 15.9396 16.8070   1
  -8 -16   3 9.46570 20.4038   5
   6 -16  -3 13.7530 11.9054   5
   6 -16  -3 41.9764 14.4248   2
  -6 -16   3 -11.307 18.5416   5
   6  16  -3 46.1741 11.1602   3
  -5 -16   3 21.4487 15.6888   1
  -5 -16   3 18.2230 20.2970   5
   5 -16  -3 10.1239 11.4998   5
   5 -16  -3 31.7818 12.4868   2
   5  16  -3 40.1037 9.99740   3
  -4 -16   3 44.7760 16.4138   1
   4  16  -3 17.7538 6.84553   3
   4  16  -3 74.6808 17.8008   1
   3 -16  -3 26.8947 11.3745   5
  -3 -16   3 24.1664 12.0163   1
   3 -16  -3 18.1956 10.2524   2
  -3 -16   3 6.17695 18.0365   5
   3  16  -3 24.7152 7.43241   3
  -2 -16   3 147.977 15.4995   2
  -2 -16   3 133.729 25.6668   5
   2 -16  -3 145.954 22.1095   5
   2 -16  -3 130.482 17.0414   2
   2  16  -3 162.612 15.7932   3
  -2  16   3 155.342 12.5602   3
  -1 -16   3 197.407 19.0939   2
   1 -16  -3 171.178 24.1721   5
  -1 -16   3 193.444 30.0443   5
   1 -16  -3 187.168 19.1492   2
   1  16  -3 246.331 18.6390   3
  -1  16   3 232.602 16.0230   3
   0 -16   3 15.1126 13.4435   5
   0 -16  -3 23.5928 9.29117   2
   0 -16   3 26.2305 10.3618   2
   0 -16  -3 21.1119 13.5140   5
   0  16  -3 46.3783 9.72832   3
   0  16   3 26.8173 6.07265   3
   1 -16   3 1.12511 10.7568   5
  -2 -16  -3 24.8609 15.6147   5
   2 -16   3 1.52738 14.5291   5
  -2  16  -3 14.7703 7.89840   3
   2  16   3 44.1680 15.0034   1
   3 -16   3 28.7761 13.9195   5
  -3 -16  -3 35.2193 15.4040   1
  -3 -16  -3 23.3812 15.8764   5
   3 -16   3 21.4974 11.7009   2
  -3  16  -3 61.3711 11.1146   3
   3  16   3 32.9358 7.17190   3
   4 -16   3 0.12938 13.3277   5
   4 -16   3 14.7569 11.4037   2
  -4 -16  -3 1.18253 15.2803   5
  -4 -16  -3 36.8034 16.7169   1
   4  16   3 75.3749 23.5630   1
  -4  16  -3 13.4266 7.74795   3
   5 -16   3 8.70783 11.6299   2
   5 -16   3 8.37812 14.1479   5
   5  16   3 44.4783 19.7872   1
  -5  16  -3 34.7947 10.4062   3
  -6 -16  -3 64.2799 22.8252   1
   6  16   3 60.2181 25.9099   1
  -8 -16  -3 66.8765 29.1040   1
  -6 -17   3 31.0674 24.1227   5
   6 -17  -3 74.3062 17.8642   2
   6 -17  -3 67.6480 18.9257   5
   6  17  -3 98.2475 14.4666   3
  -5 -17   3 -13.961 19.4212   5
   5  17  -3 15.9819 8.48803   3
   4  17  -3 19.5355 7.05946   3
  -3 -17   3 -14.929 17.1677   5
  -1 -17   3 -0.3199 13.0798   5
  -1 -17   3 10.3267 8.47694   2
   1  17  -3 11.3167 7.06027   3
   0 -17   3 172.560 26.3317   5
   0 -17   3 182.732 19.9350   2
   0 -17  -3 200.539 19.4171   2
   0 -17  -3 171.523 26.3653   5
   0  17   3 200.505 15.5868   3
   0  17  -3 224.479 18.4254   3
   1 -17   3 7.73606 9.49301   2
   1 -17   3 2.63122 11.9542   5
  -1 -17  -3 1.76169 10.2651   5
   1  17   3 9.14446 4.95127   3
  -1  17  -3 14.7636 7.27031   3
  -2 -17  -3 103.945 21.8826   1
  -3 -17  -3 60.9989 19.4339   1
  -4 -17  -3 19.2059 18.6852   5
  -4 -17  -3 57.9424 20.0806   1
   4 -17   3 26.9561 17.4768   5
   4 -17   3 23.7257 12.6162   2
  -4  17  -3 68.7978 11.6388   3
   4  17   3 45.8553 9.48093   3
  -5 -17  -3 133.300 29.6103   1
   5  17   3 176.014 32.6124   1
   6 -17   3 -15.980 10.5676   2
  -6 -17  -3 -0.6847 12.8243   1
   6  17   3 4.22047 6.16340   3
   6  17   3 20.7272 16.1453   1
  -5 -18   3 76.7265 24.7573   5
   5 -18  -3 114.399 23.5034   5
   5 -18  -3 101.272 19.8502   2
   5  18  -3 151.679 17.0702   3
   2 -18  -3 9.56848 9.97176   2
  -2 -18   3 1.19483 19.8575   5
   2 -18  -3 0.10650 13.1103   5
   2  18  -3 22.7688 8.54706   3
   1 -18  -3 99.4536 16.8906   2
   1 -18  -3 118.805 24.6470   5
  -1 -18   3 104.576 16.7086   2
  -1 -18   3 103.680 24.6692   5
   1  18  -3 153.101 15.5642   3
  -1  18   3 128.030 12.2003   3
   0 -18  -3 3.34156 14.1754   5
   0 -18   3 -9.0744 12.2291   5
   0 -18   3 3.70495 8.05142   2
   0  18  -3 10.6717 6.81381   3
  -1 -18  -3 11.2251 15.7275   5
  -2 -18  -3 103.198 22.8821   1
  -2 -18  -3 37.0797 19.4773   5
   2 -18   3 49.8144 14.7669   2
   2 -18   3 38.7487 20.9834   5
  -2  18  -3 86.2510 13.2451   3
   2  18   3 57.8931 10.1457   3
  -3 -18  -3 47.5825 18.8376   1
  -3 -18  -3 20.9292 19.3146   5
   3 -18   3 -15.089 15.8455   5
   3 -18   3 7.90107 11.6717   2
   3  18   3 32.0839 8.21517   3
  -3  18  -3 35.6401 9.68466   3
   4 -18   3 3.31419 11.4962   2
   4 -18   3 -22.347 13.8124   5
  -4 -18  -3 -22.972 16.5464   5
  -4 -18  -3 20.6847 14.5626   1
   4  18   3 6.78463 4.97379   3
  -5 -18  -3 9.23755 21.8356   5
  -5 -18  -3 60.4106 22.6947   1
   5 -18   3 30.2806 15.2103   2
   5 -18   3 24.2618 19.4634   5
   5  18   3 52.0317 11.0863   3
   6 -18   3 -1.7056 12.4723   2
  -6 -18  -3 27.9646 19.1734   1
   6 -18   3 -16.084 15.8205   5
   6  18   3 5.70440 6.46144   3
   6  18   3 48.6137 24.2527   1
   7 -18   3 -20.372 11.7616   2
  -7 -18  -3 -14.735 13.4913   1
   7  18   3 20.4068 8.59705   3
   4  19  -3 11.3359 8.03200   3
   3 -19  -3 32.1135 18.3201   5
   3 -19  -3 24.0925 13.1454   2
  -3 -19   3 30.5884 25.3171   5
   3  19  -3 61.1372 11.8149   3
  -2 -19   3 -20.992 19.3653   5
  -1 -19  -3 6.65720 17.7195   5
   1 -19   3 24.9428 12.1877   2
   1 -19   3 11.2510 21.2685   5
  -1  19  -3 36.9647 9.65281   3
   1  19   3 31.1613 7.79816   3
   2 -19   3 -3.4242 9.24966   2
  -2 -19  -3 -11.092 10.8174   5
   2 -19   3 -19.138 11.7261   5
  -2 -19  -3 14.4391 10.7669   1
  -2  19  -3 13.5916 7.05007   3
   2  19   3 1.27336 4.46910   3
  -3 -19  -3 104.017 25.2076   1
   3 -19   3 32.3038 14.5981   2
   3 -19   3 41.5454 19.2044   5
  -3 -19  -3 23.9193 21.0200   5
   3  19   3 61.6419 11.1051   3
  -3  19  -3 70.0036 12.5554   3
  -4 -19  -3 49.3068 20.4627   1
   5 -19   3 -13.032 12.4197   5
   5 -19   3 -1.5367 12.4475   2
  -5 -19  -3 -38.494 19.5396   5
  -5 -19  -3 -4.2175 10.8416   1
   5  19   3 11.7288 7.38144   3
  -6 -19  -3 -0.1149 14.2308   1
   6 -19   3 4.49353 13.6341   2
   6 -19   3 -36.877 18.9143   5
   6  19   3 38.5414 19.4184   1
   6  19   3 2.65871 6.23861   3
   4  20  -3 33.2144 10.1862   3
   0 -20   3 -24.476 20.5819   5
   0  20  -3 12.4536 7.46225   3
  -1 -20  -3 -2.0678 13.8429   5
   1 -20   3 -8.2384 21.4306   5
   1 -20   3 9.67537 10.4172   2
  -1  20  -3 22.9841 8.20284   3
   1  20   3 25.2659 7.34065   3
  -3 -20  -3 17.0981 13.8254   1
  -3 -20  -3 -19.120 19.5260   5
  -5 -20  -3 4.85805 15.6233   1
   5 -20   3 5.31830 14.0069   2
   5  20   3 15.7455 7.65799   3
   2 -21  -3 46.1239 23.9202   5
   2 -21  -3 41.3844 15.9114   2
   2  21  -3 95.9438 14.9058   3
  -1 -21  -3 -9.9241 19.7640   5
   1 -21   3 8.20314 12.1786   2
   1 -21   3 -10.406 17.0800   5
   1  21   3 21.7347 7.46466   3
  -1  21  -3 43.5332 9.91072   3
 -14   0   4 59.5117 32.3988   1
  14   0  -4 0.92089 7.76727   4
  13   0  -4 6.25985 5.70766   4
 -13   0   4 21.4999 24.3068   1
  12   0  -4 115.935 12.4276   4
  11   0  -4 -0.6818 5.25612   4
 -11   0   4 14.9974 21.0665   1
  10   0  -4 272.359 18.5267   4
   9   0  -4 0.39636 2.60343   3
   9   0  -4 0.67801 3.17042   2
  -9   0   4 4.87291 4.04498   5
   9   0  -4 1.34262 3.11284   4
  -9   0   4 1.86154 18.0826   1
  -8   0   4 359.660 22.4771   5
   8   0  -4 379.068 21.2536   4
   8   0  -4 376.858 21.3568   2
   8   0  -4 371.913 19.7808   3
   7   0  -4 3.69163 3.44929   4
  -7   0   4 -0.8555 16.3658   1
  -7   0   4 1.26099 3.56703   5
   7   0  -4 1.68389 1.87378   3
   7   0  -4 0.91233 2.46871   2
   6   0  -4 8.91407 3.18175   4
  -6   0   4 25.4143 15.6958   1
   6   0  -4 12.4236 3.04980   2
   6   0  -4 8.96851 2.19662   3
  -6   0   4 8.13782 4.03948   5
   5   0  -4 -0.5513 0.97082   3
   5   0  -4 -0.4064 1.40678   4
  -5   0   4 -1.5178 2.68591   5
  -5   0   4 2.13517 11.0659   1
   5   0  -4 0.23861 1.37371   2
   4   0  -4 38.1552 3.68899   4
  -4   0   4 38.7195 4.32059   2
  -4   0   4 29.1006 5.87393   5
   4   0  -4 35.3650 3.03378   3
   3   0  -4 -0.3566 1.06950   2
  -3   0   4 2.65776 6.65346   1
  -3   0   4 0.07893 1.07836   2
   3   0  -4 -0.8473 0.86724   4
   3   0  -4 0.42626 0.78198   3
  -3   0   4 -2.7653 2.75843   5
   2   0  -4 3672.31 161.533   4
  -2   0   4 3850.22 163.999   5
  -2   0   4 3867.88 162.574   2
   2   0  -4 3627.81 161.740   3
  -1   0   4 0.07714 1.11174   2
  -1   0   4 1.34742 0.80347   4
   1   0  -4 0.99927 0.73871   4
   1   0  -4 3.72400 1.58069   3
  -1   0   4 -0.9914 2.33799   5
   0   0   4 9467.92 405.469   2
   0   0  -4 9222.58 404.078   3
   0   0   4 9231.30 404.245   3
   0   0   4 9221.24 402.229   4
   0   0   4 9364.81 407.459   5
   1   0   4 1.88320 1.20194   3
  -1   0  -4 0.05179 1.10518   3
  -1   0  -4 1.31435 2.76083   1
   1   0   4 -0.7642 1.74648   2
   1   0   4 -0.7656 1.08182   4
   1   0   4 1.66143 2.39679   1
   2   0   4 2140.47 91.3468   2
   2   0   4 2068.94 91.3785   3
   2   0   4 2091.84 90.2732   5
   2   0   4 2048.51 90.8950   4
  -3   0  -4 3.00501 6.81918   1
   3   0   4 -0.7519 1.50304   3
   3   0   4 0.71098 1.59461   4
   3   0   4 0.39524 2.21624   2
   4   0   4 40.4709 4.99213   2
   4   0   4 38.2904 4.28755   4
  -4   0  -4 44.9585 13.4021   1
   4   0   4 37.8458 4.63428   3
   5   0   4 0.63819 1.76211   3
   5   0   4 -0.1644 2.38857   4
  -5   0  -4 7.05640 12.0720   1
   5   0   4 0.78504 2.97843   2
   6   0   4 4.31679 3.74050   2
   6   0   4 -0.0162 2.57661   3
   6   0   4 1.60234 2.72159   4
  -6   0  -4 29.4209 17.4642   1
  -7   0  -4 -0.6048 18.1149   1
   7   0   4 -0.8820 2.91137   3
   7   0   4 0.59807 2.40335   4
   7   0   4 2.07898 4.21906   2
   8   0   4 88.2677 9.91366   3
   8   0   4 92.2828 10.5340   2
   8   0   4 79.8620 8.31091   4
  -8   0  -4 74.9008 29.1459   1
   9   0   4 0.64254 3.95158   3
   9   0   4 0.00377 4.25399   4
  -9   0  -4 4.31037 21.2286   1
  10   0   4 260.498 18.7900   3
  10   0   4 257.598 18.0935   4
  11   0   4 -3.6320 5.80208   3
  11   0   4 0.99096 5.72450   4
 -11   0  -4 -11.089 22.5099   1
  12   0   4 38.8649 9.59962   3
 -12   0  -4 76.5949 36.0613   1
 -12   0  -4 34.8473 8.36022   3
  12   0   4 43.6398 9.38811   4
 -13   0  -4 -24.788 22.9372   1
  13   0   4 -2.8859 5.73457   4
  14   0   4 10.5348 6.27631   4
 -14  -1   4 -10.266 21.6888   1
  14  -1  -4 -6.8384 7.37316   4
  14   1  -4 0.45932 6.93914   4
 -14   1   4 15.5747 23.8687   1
 -13  -1   4 61.3611 31.4249   1
  13   1  -4 10.3751 7.86479   4
 -13   1   4 50.7585 27.7045   1
  12  -1  -4 17.7678 8.08668   4
 -12  -1   4 2.53389 20.5810   1
 -12   1   4 11.9348 20.8220   1
  12   1  -4 13.2876 6.99941   4
 -11  -1   4 38.5068 26.0428   1
 -11   1   4 62.6114 27.1433   1
  10  -1  -4 59.7018 9.53128   4
 -10  -1   4 72.5305 27.7741   1
  10  -1  -4 53.8841 9.35562   2
  10   1  -4 49.1131 8.03533   4
 -10   1   4 82.7400 25.4887   1
   9  -1  -4 10.1914 4.99434   2
   9  -1  -4 13.9195 4.94383   4
  -9  -1   4 41.6215 22.8875   1
  -9  -1   4 15.3819 5.62748   5
  -9   1   4 16.4408 5.26340   5
  -9   1   4 40.8529 19.0535   1
   9   1  -4 14.7587 4.08080   3
   9   1  -4 13.9648 4.39893   2
   9   1  -4 6.42728 4.61280   4
   8  -1  -4 78.4613 8.55433   4
   8  -1  -4 67.8058 8.04185   2
  -8  -1   4 73.9151 9.12065   5
   8  -1  -4 68.0245 6.44955   3
   8   1  -4 66.3342 6.84387   3
   8   1  -4 63.8502 8.10214   4
  -8   1   4 71.8683 8.67148   5
   8   1  -4 75.5195 7.64233   2
   7  -1  -4 399.351 22.4464   4
  -7  -1   4 467.680 47.0296   1
   7  -1  -4 408.096 22.8890   2
   7  -1  -4 407.630 20.8465   3
  -7  -1   4 410.095 24.5063   5
  -7   1   4 403.088 24.2274   5
   7   1  -4 422.610 21.5797   3
   7   1  -4 409.162 22.2062   4
  -7   1   4 497.417 44.7255   1
   7   1  -4 413.063 21.9647   2
   6  -1  -4 135.400 9.22132   4
  -6  -1   4 130.091 11.3312   5
   6  -1  -4 139.804 9.77342   2
   6  -1  -4 133.895 8.07078   3
  -6  -1   4 143.996 27.4287   1
   6   1  -4 139.099 8.96096   2
  -6   1   4 133.552 10.8806   5
   6   1  -4 135.611 8.55153   3
   6   1  -4 135.806 9.27879   4
  -6   1   4 130.132 25.6053   1
   5  -1  -4 44.8954 4.83814   2
  -5  -1   4 46.7523 4.84257   2
   5  -1  -4 49.3245 3.74139   3
  -5  -1   4 44.2354 6.88268   5
   5  -1  -4 49.7707 4.72082   4
  -5  -1   4 64.5831 17.1991   1
   5   1  -4 48.4760 4.39384   2
   5   1  -4 48.0887 4.80552   4
  -5   1   4 51.4515 15.7136   1
   5   1  -4 51.8448 4.36196   3
  -5   1   4 48.5272 6.22300   5
  -4  -1   4 205.262 23.5447   1
   4  -1  -4 221.787 10.5904   3
   4  -1  -4 224.601 11.8939   4
  -4  -1   4 232.370 14.7966   5
   4  -1  -4 202.300 12.0482   2
  -4  -1   4 224.232 12.3605   2
  -4   1   4 210.281 23.1973   1
   4   1  -4 230.191 11.8663   4
   4   1  -4 234.631 11.4257   3
  -4   1   4 209.857 13.8202   5
   4   1  -4 210.278 11.6690   2
  -3  -1   4 148.606 11.3696   5
  -3  -1   4 156.307 9.15880   2
   3  -1  -4 160.026 7.41446   3
   3  -1  -4 164.061 8.78156   4
  -3   1   4 156.548 10.6465   5
   3   1  -4 152.550 8.42446   4
  -3   1   4 157.875 9.62844   2
   3   1  -4 149.254 8.16920   3
   2  -1  -4 8803.41 367.547   4
   2  -1  -4 7295.06 366.738   2
  -2  -1   4 9071.66 370.756   5
  -2  -1   4 8882.55 371.428   2
   2  -1  -4 8370.77 365.451   3
   2   1  -4 8732.04 368.170   4
  -2   1   4 9332.32 369.636   2
   2   1  -4 8343.94 369.531   3
  -2   1   4 7208.05 383.440   1
  -2   1   4 9027.81 375.011   5
  -1  -1   4 2127.55 90.8046   2
   1  -1  -4 2013.61 89.7449   4
   1  -1  -4 2163.80 89.5610   3
  -1  -1   4 2138.80 92.5460   5
  -1  -1   4 2061.70 89.8659   4
   1   1  -4 2068.69 89.8316   4
  -1   1   4 2128.09 89.8742   4
  -1   1   4 2147.73 89.4826   3
  -1   1   4 2137.69 90.8677   2
  -1   1   4 1703.82 93.5698   1
  -1   1   4 2152.07 91.8928   5
   1   1  -4 2093.32 90.4389   3
   0  -1   4 2380.39 104.113   5
   0  -1   4 2367.22 102.220   4
   0  -1   4 2440.20 103.210   2
   0   1   4 2386.86 102.756   2
   0   1  -4 2359.65 102.865   3
   0   1   4 2361.56 102.164   3
   0   1   4 2348.19 103.519   5
   0   1   4 2288.69 101.941   4
   1  -1   4 0.43223 3.57170   5
   1  -1   4 2.64844 2.01646   2
   1  -1   4 5.49596 2.10926   3
  -1  -1  -4 -0.9235 2.44725   1
   1  -1   4 10.0979 1.96200   4
  -1   1  -4 3.44772 1.61106   3
   1   1   4 2.64841 1.51529   2
   1   1   4 0.10293 1.57111   5
   1   1   4 1.79563 1.15694   4
   1   1   4 3.29506 1.40216   3
   1   1   4 2.62098 2.54714   1
  -1   1  -4 7.07096 4.41539   1
  -2  -1  -4 625.892 27.7993   5
   2  -1   4 615.395 29.1203   2
   2  -1   4 585.168 28.5870   3
  -2  -1  -4 641.968 35.8077   1
   2  -1   4 620.912 28.0870   5
   2  -1   4 606.390 28.1805   4
   2   1   4 615.250 27.9279   4
   2   1   4 609.446 27.6905   5
   2   1   4 632.329 27.9442   2
  -2   1  -4 619.493 35.7659   1
  -2   1  -4 592.265 28.7675   3
   2   1   4 601.005 33.7659   1
   2   1   4 600.278 28.4078   3
  -3  -1  -4 5.03676 1.30447   5
   3  -1   4 4.07689 1.42601   5
   3  -1   4 6.41496 1.93625   4
  -3  -1  -4 16.7602 7.99364   1
   3  -1   4 3.96727 2.04124   3
   3  -1   4 2.95774 2.85084   2
  -3   1  -4 20.4063 9.65723   1
  -3   1  -4 5.41693 2.27547   3
   3   1   4 3.13937 1.78122   2
   3   1   4 4.02381 1.93097   3
   3   1   4 2.87299 1.75250   4
   4  -1   4 12.5939 3.67367   2
  -4  -1  -4 5.46422 8.44068   1
   4  -1   4 12.6915 3.12009   4
   4  -1   4 8.24472 2.80645   3
   4   1   4 8.67735 2.69116   3
   4   1   4 12.9105 2.82469   2
  -4   1  -4 4.68436 9.83508   1
   4   1   4 7.90075 2.41376   4
   5  -1   4 2328.64 103.665   4
   5  -1   4 2444.44 104.424   3
  -5  -1  -4 2321.89 123.109   1
   5  -1   4 2289.21 104.450   2
  -5   1  -4 2249.04 122.645   1
   5   1   4 2342.21 103.357   4
   5   1   4 2422.20 104.371   3
   5   1   4 2358.73 102.987   2
   6  -1   4 8.86377 4.85844   2
  -6  -1  -4 5.19369 14.3169   1
   6  -1   4 14.7239 3.94897   3
   6  -1   4 13.1687 3.51560   4
   6   1   4 9.66630 3.60238   2
   6   1   4 8.72266 3.04528   3
   6   1   4 14.0875 3.79182   4
  -6   1  -4 13.7492 15.5365   1
   7  -1   4 41.4660 7.37349   2
  -7  -1  -4 50.4643 22.8484   1
   7  -1   4 41.4094 6.53240   4
   7  -1   4 32.0022 6.06345   3
  -7   1  -4 61.8465 24.2368   1
   7   1   4 30.9325 5.60381   4
   7   1   4 34.7991 5.88952   2
   7   1   4 32.1228 5.81213   3
   8  -1   4 108.929 10.9694   3
   8  -1   4 100.511 10.4449   4
   8  -1   4 107.459 11.9172   2
   8   1   4 134.407 11.5216   3
   8   1   4 96.3182 9.91818   4
  -8   1  -4 181.793 41.0631   1
   9  -1   4 33.4673 6.85898   3
   9  -1   4 29.2590 6.77705   4
  -9   1  -4 33.5766 6.73413   3
   9   1   4 22.8787 5.95802   4
   9   1   4 28.0386 6.61179   3
  10  -1   4 16.8717 6.45737   4
 -10  -1  -4 61.4138 29.9346   1
  10  -1   4 10.4087 5.44406   3
 -10   1  -4 69.0628 30.0126   1
  10   1   4 14.6517 5.95948   3
  10   1   4 14.4311 5.79499   4
 -10   1  -4 14.3096 5.48799   3
 -11  -1  -4 1.27236 19.3994   1
  11  -1   4 5.64564 6.36407   4
  11  -1   4 6.91183 6.09967   3
  11   1   4 22.8995 7.16974   4
  11   1   4 11.2998 6.65876   3
 -11   1  -4 13.7382 6.83597   3
 -11   1  -4 18.9458 24.5117   1
  12  -1   4 71.1037 11.5775   4
 -12  -1  -4 62.1167 35.9637   1
  12  -1   4 59.9843 11.0408   3
  12   1   4 63.0803 9.99213   4
  12   1   4 50.6708 10.4321   3
 -12   1  -4 87.7836 35.4070   1
 -12   1  -4 54.4908 9.74330   3
 -13  -1  -4 -5.3416 29.2167   1
  13  -1   4 -2.5452 6.16981   4
  13   1   4 0.32828 5.58057   4
 -13   1  -4 -1.7731 25.8009   1
  13   1   4 -6.6139 6.42758   3
  14  -1   4 6.40541 5.69595   4
  14   1   4 3.99984 6.60567   4
  14  -2  -4 3.39443 8.32355   4
 -14  -2   4 -10.431 23.4713   1
 -14   2   4 15.8413 25.9956   1
  14   2  -4 -9.2424 5.94157   4
 -13  -2   4 66.2905 32.8280   1
 -13   2   4 97.3593 34.4005   1
 -12  -2   4 3.76318 22.2794   1
  12  -2  -4 -1.4905 4.83907   4
  12   2  -4 4.43923 5.85139   4
 -12   2   4 12.7303 20.0792   1
  11  -2  -4 79.9936 12.0072   4
  11   2  -4 72.3956 10.6423   4
 -10  -2   4 24.5213 18.7740   1
  10  -2  -4 19.4121 6.52651   2
  10  -2  -4 23.6863 6.17002   4
 -10   2   4 27.0142 17.7138   1
  10   2  -4 13.9304 4.75506   3
  10   2  -4 15.5149 5.95101   4
  -9  -2   4 120.330 28.9900   1
  -9  -2   4 98.7727 10.5138   5
   9  -2  -4 93.1283 9.36995   4
   9  -2  -4 86.7542 10.2502   2
   9   2  -4 84.6875 8.64728   4
   9   2  -4 97.2913 9.00998   3
  -9   2   4 122.429 31.4072   1
  -9   2   4 90.4068 9.84560   5
  -8  -2   4 5.00825 5.09764   5
   8  -2  -4 5.64846 4.39133   2
  -8  -2   4 17.0973 17.7160   1
   8  -2  -4 4.99823 2.76050   3
   8  -2  -4 4.50849 4.44833   4
   8   2  -4 5.78114 3.91595   4
   8   2  -4 9.45781 3.52018   2
   8   2  -4 8.36037 3.26121   3
  -8   2   4 0.03892 14.6945   1
  -7  -2   4 121.650 11.7785   5
  -7  -2   4 145.845 31.9785   1
   7  -2  -4 119.557 10.0201   2
   7  -2  -4 111.669 7.64697   3
   7  -2  -4 121.101 9.24224   4
   7   2  -4 116.967 9.06986   4
   7   2  -4 98.6434 8.02065   2
  -7   2   4 130.794 29.3990   1
  -7   2   4 109.524 10.2048   5
   7   2  -4 113.950 8.44445   3
  -6  -2   4 91.3845 7.23100   2
   6  -2  -4 105.156 8.34175   2
   6  -2  -4 80.6002 6.98941   4
   6  -2  -4 77.7951 5.66949   3
  -6  -2   4 80.5721 9.74685   5
  -6   2   4 83.0512 8.39931   5
   6   2  -4 82.2003 6.75444   3
   6   2  -4 79.5128 6.59684   4
   6   2  -4 108.592 6.86049   2
  -5  -2   4 417.190 21.7813   2
  -5  -2   4 465.892 38.6762   1
   5  -2  -4 420.262 20.1382   3
   5  -2  -4 414.081 21.8649   4
  -5  -2   4 410.444 24.8064   5
   5  -2  -4 435.840 22.7795   2
  -5   2   4 439.025 24.0173   5
   5   2  -4 416.337 21.4820   4
  -5   2   4 523.460 39.5694   1
   5   2  -4 424.155 21.4021   3
   5   2  -4 475.709 21.5701   2
  -4  -2   4 2.62701 1.73978   2
  -4  -2   4 3.33415 8.96027   1
   4  -2  -4 1.51667 1.71578   2
  -4  -2   4 -0.5331 4.30250   5
   4  -2  -4 2.37825 0.88564   3
   4  -2  -4 3.50245 2.07510   4
   4   2  -4 2.19632 1.28131   2
  -4   2   4 0.44624 7.43964   1
   4   2  -4 0.67128 1.31594   3
   4   2  -4 2.50388 1.70949   4
  -4   2   4 4.39496 2.80299   5
   3  -2  -4 37.0058 3.71259   2
  -3  -2   4 22.2442 6.22213   5
   3  -2  -4 28.8281 3.21613   4
  -3  -2   4 25.1962 3.12668   2
  -3   2   4 33.7298 9.60542   1
   3   2  -4 25.6898 2.85322   3
   3   2  -4 24.9900 2.56623   4
  -3   2   4 31.9172 5.19102   5
  -2  -2   4 5.71176 6.21942   1
   2  -2  -4 0.32348 1.24031   2
  -2  -2   4 1.21676 3.96207   5
  -2  -2   4 0.46968 1.22252   2
   2  -2  -4 0.75221 1.21952   4
   2   2  -4 1.27169 0.86936   4
  -2   2   4 -4.6118 3.38833   1
  -2   2   4 -0.5342 2.42154   5
  -2   2   4 0.86027 1.75630   2
   2   2  -4 0.03480 1.33811   3
   1  -2  -4 2568.20 116.443   2
  -1  -2   4 2671.64 115.869   4
  -1  -2   4 2792.97 117.114   2
  -1  -2   4 2777.27 119.491   5
  -1  -2   4 2509.61 121.694   1
   1  -2  -4 2645.78 115.755   4
  -1   2   4 2662.80 117.938   5
  -1   2   4 2832.34 117.160   2
  -1   2   4 2791.41 115.309   3
   1   2  -4 2634.60 116.835   3
  -1   2   4 2728.19 122.233   1
   1   2  -4 2633.40 115.854   4
   0  -2   4 559.567 26.3590   2
   0  -2   4 569.638 27.9795   5
   0  -2  -4 522.697 24.4649   4
   0  -2   4 551.066 24.9782   4
   0   2   4 559.480 24.8247   3
   0   2   4 584.274 25.6195   2
   0   2   4 531.527 26.2853   5
   0   2   4 540.078 24.5088   4
   0   2  -4 547.277 25.9677   3
  -1  -2  -4 767.954 34.7979   5
   1  -2   4 758.172 33.9362   4
   1  -2   4 772.298 36.0791   5
   1  -2   4 762.133 35.2161   2
   1   2   4 772.061 34.6836   5
   1   2   4 759.014 33.9771   3
   1   2   4 763.311 33.3113   4
   1   2   4 650.425 38.1095   1
   1   2   4 757.454 33.7311   2
  -1   2  -4 769.624 34.7983   3
   2  -2   4 30.0656 5.17499   5
   2  -2   4 20.5910 3.43374   3
   2  -2   4 22.5670 3.19376   4
   2  -2   4 25.0542 4.65994   2
  -2  -2  -4 36.0490 7.57242   1
  -2  -2  -4 25.5705 2.94233   5
   2   2   4 24.9475 2.54261   4
   2   2   4 34.0910 6.43687   1
   2   2   4 23.2766 2.41746   2
   2   2   4 24.4451 2.98350   5
  -2   2  -4 22.5486 3.66892   3
   2   2   4 22.8779 2.73802   3
   3  -2   4 850.098 39.4197   3
   3  -2   4 850.214 40.3176   2
  -3  -2  -4 763.732 48.4643   1
   3  -2   4 872.804 39.0135   4
  -3  -2  -4 885.462 38.5396   5
   3  -2   4 883.951 38.8486   5
   3   2   4 893.896 37.6454   2
  -3   2  -4 859.362 39.6535   3
  -3   2  -4 723.544 48.4911   1
   3   2   4 867.098 39.3024   3
   3   2   4 877.484 38.3398   4
   4  -2   4 2.02867 3.35478   2
   4  -2   4 1.60094 2.40522   3
  -4  -2  -4 -0.8405 2.51596   5
   4  -2   4 1.57476 2.69313   5
   4  -2   4 1.73613 1.74629   4
  -4   2  -4 1.84788 2.52724   3
   4   2   4 0.93294 1.44912   2
   4   2   4 0.79133 1.79693   4
   4   2   4 0.50850 1.55804   3
   5  -2   4 132.121 8.87698   4
   5  -2   4 129.505 9.51623   3
   5  -2   4 132.303 10.5212   2
  -5  -2  -4 127.001 7.72229   5
   5  -2   4 127.568 6.89851   5
  -5   2  -4 84.2388 22.3386   1
  -5   2  -4 124.546 9.49300   3
   5   2   4 132.037 7.69259   2
   5   2   4 125.169 8.41816   4
   5   2   4 135.246 9.47415   3
  -6  -2  -4 180.368 8.98489   5
   6  -2   4 197.603 12.4259   4
   6  -2   4 183.502 12.5147   3
   6  -2   4 188.256 13.6399   2
  -6   2  -4 129.940 29.7734   1
  -6   2  -4 188.264 12.7764   3
   6   2   4 190.905 10.6951   2
   6   2   4 191.232 12.6311   3
   6   2   4 197.961 11.7638   4
  -7  -2  -4 197.784 35.7972   1
   7  -2   4 223.494 14.8592   3
   7  -2   4 232.086 14.7170   4
   7  -2   4 208.132 15.6426   2
  -7   2  -4 229.652 15.1378   3
   7   2   4 209.762 13.7145   4
  -7   2  -4 168.383 35.8107   1
   7   2   4 220.763 14.8198   3
   7   2   4 262.119 14.3017   2
   8  -2   4 9.28888 4.82146   3
  -8  -2  -4 10.2791 20.7247   1
   8  -2   4 12.3240 5.25878   4
   8  -2   4 23.5551 7.65484   2
   8   2   4 23.5266 5.86885   3
  -8   2  -4 20.0461 5.86689   3
  -8   2  -4 17.2038 17.3930   1
  -9  -2  -4 4.90453 20.5785   1
   9  -2   4 0.29366 5.31292   2
   9  -2   4 5.05633 4.50617   3
   9  -2   4 3.55049 3.72488   4
  -9   2  -4 0.39361 13.9888   1
   9   2   4 6.99547 4.70200   3
  -9   2  -4 5.37304 4.36766   3
   9   2   4 7.95383 3.79318   4
  10  -2   4 0.55253 4.49750   3
  10  -2   4 0.84619 5.06535   4
 -10  -2  -4 0.56090 22.6760   1
  10   2   4 -2.2657 2.82429   3
 -10   2  -4 5.15257 4.43512   3
 -10   2  -4 2.09546 15.8237   1
  10   2   4 2.00222 4.10677   4
 -11  -2  -4 172.268 44.4122   1
  11  -2   4 107.079 13.2449   3
  11  -2   4 106.036 13.6327   4
  11   2   4 106.742 13.2822   3
  11   2   4 116.863 12.0741   4
 -11   2  -4 110.407 13.0685   3
 -12  -2  -4 -18.683 26.5182   1
  12  -2   4 1.37804 4.95389   4
  12  -2   4 -9.0069 6.25165   3
  12   2   4 -6.2034 5.24541   3
  12   2   4 -5.1323 4.84894   4
 -12   2  -4 12.8792 23.7157   1
  13  -2   4 18.6758 8.50168   4
 -13  -2  -4 -14.240 29.0346   1
 -13   2  -4 9.41877 24.5942   1
  13   2   4 7.09983 5.98691   4
  13   2   4 -3.5064 6.51484   3
  14  -2   4 12.1781 6.74382   4
  14   2   4 7.76179 6.64921   4
  14  -3  -4 1.18759 8.75173   4
 -14  -3   4 3.94146 28.1504   1
  14   3  -4 0.28776 6.76703   4
 -13  -3   4 19.6008 27.5472   1
  13  -3  -4 -0.2938 7.97504   4
 -13   3   4 44.5124 26.7681   1
  13   3  -4 -4.9933 5.63520   4
 -12  -3   4 -7.3866 22.3364   1
  12  -3  -4 11.8241 6.60130   4
 -12   3   4 11.8833 20.0694   1
  12   3  -4 5.94165 6.07797   4
  11  -3  -4 27.4159 7.46911   4
  11  -3  -4 33.5960 9.24766   2
 -11  -3   4 41.4674 27.8889   1
  11   3  -4 33.4976 7.99381   4
 -11   3   4 67.2825 26.7808   1
  10  -3  -4 0.37777 3.94772   4
 -10  -3   4 8.54529 20.8361   1
  10  -3  -4 -0.4299 5.02607   2
  10   3  -4 -1.4551 2.84465   3
 -10   3   4 36.2092 20.4910   1
  10   3  -4 1.88101 4.34731   4
   9  -3  -4 1.72317 4.71184   2
   9  -3  -4 -0.3467 3.14953   5
  -9  -3   4 -5.4990 17.5881   1
   9  -3  -4 1.52475 3.57290   4
  -9  -3   4 3.90523 4.24101   5
   9   3  -4 -3.3486 3.36289   4
  -9   3   4 4.46116 3.62478   5
  -9   3   4 13.3448 17.1977   1
   9   3  -4 2.84528 3.08448   3
   8  -3  -4 62.8060 7.89883   4
  -8  -3   4 24.1961 21.9995   1
  -8  -3   4 56.9692 11.0935   5
   8  -3  -4 56.2815 8.88807   2
  -8   3   4 65.1584 8.91266   5
   8   3  -4 55.3236 6.49421   3
   8   3  -4 49.0773 5.60122   2
   8   3  -4 50.9820 7.39294   4
  -8   3   4 25.1075 19.9351   1
  -7  -3   4 3.73881 5.76217   5
  -7  -3   4 3.78904 13.2008   1
   7  -3  -4 4.59895 3.64366   2
   7  -3  -4 3.88930 3.86137   4
   7  -3  -4 2.67955 2.17657   3
   7   3  -4 0.50019 1.80177   2
  -7   3   4 3.65886 3.55238   5
   7   3  -4 1.83522 2.51774   3
  -7   3   4 2.31665 2.08041   3
   7   3  -4 4.31241 3.20010   4
  -7   3   4 -2.4658 13.8082   1
   6  -3  -4 506.765 27.9323   2
  -6  -3   4 507.402 30.1199   5
  -6  -3   4 529.423 26.2498   2
   6  -3  -4 500.590 24.6849   3
   6  -3  -4 537.784 26.8764   4
  -6  -3   4 584.733 47.8830   1
   6   3  -4 564.121 25.7785   2
  -6   3   4 522.962 28.7376   5
   6   3  -4 522.373 26.1832   4
  -6   3   4 539.897 24.8778   3
  -6   3   4 614.616 46.7716   1
   6   3  -4 501.836 26.2890   3
  -5  -3   4 16.9626 12.6731   1
   5  -3  -4 2.69822 1.28466   3
  -5  -3   4 7.08961 5.62747   5
  -5  -3   4 4.29144 2.10768   2
   5  -3  -4 3.18442 2.47204   4
   5  -3  -4 6.66558 2.90615   2
  -5   3   4 5.26299 9.70076   1
   5   3  -4 3.06254 2.07693   4
  -5   3   4 3.17665 1.38343   3
  -5   3   4 4.46078 2.94675   5
   5   3  -4 4.91258 2.06843   3
  -4  -3   4 387.053 19.9097   2
  -4  -3   4 408.961 24.4556   5
   4  -3  -4 396.376 20.0721   4
  -4  -3   4 412.650 32.7119   1
   4  -3  -4 392.328 21.0862   2
   4   3  -4 393.860 19.5340   4
  -4   3   4 435.319 33.9655   1
  -4   3   4 423.287 18.0703   3
   4   3  -4 392.727 19.9772   3
  -4   3   4 406.814 22.2208   5
  -3  -3   4 399.101 23.1751   5
   3  -3  -4 380.810 19.8722   2
   3  -3  -4 398.239 19.0034   4
  -3  -3   4 412.580 19.4102   2
  -3  -3   4 367.096 27.9282   1
  -3   3   4 404.040 21.3234   5
  -3   3   4 366.437 28.7736   1
   3   3  -4 388.803 19.1617   3
   3   3  -4 407.145 18.6245   4
   2  -3  -4 95.1040 5.64574   4
  -2  -3   4 96.2886 6.49150   2
   2  -3  -4 87.6202 6.29115   2
  -2  -3   4 97.8806 11.1794   5
  -2  -3   4 90.1618 11.5626   1
  -2  -3   4 100.374 5.55938   4
  -2   3   4 79.9155 11.1822   1
  -2   3   4 88.2668 7.21337   5
   2   3  -4 89.2474 5.35510   4
   2   3  -4 85.5150 6.11144   3
  -2   3   4 98.2859 4.25591   3
   1  -3  -4 433.959 23.7708   2
  -1  -3   4 544.942 27.9274   5
   1  -3  -4 524.946 23.1699   4
  -1  -3   4 454.957 25.2121   1
  -1  -3   4 557.131 25.0161   2
  -1  -3   4 516.795 23.3022   4
   1  -3  -4 544.712 25.9995   5
  -1   3   4 519.960 25.6699   5
  -1   3   4 535.393 22.8232   3
   1   3  -4 553.497 23.4140   4
   1   3  -4 499.665 24.4853   3
  -1   3   4 559.640 24.8470   2
  -1   3   4 447.198 29.0721   1
   0  -3  -4 249.258 13.6209   5
   0  -3  -4 193.369 11.4534   2
   0  -3  -4 230.139 10.9203   4
   0  -3   4 248.876 13.5549   2
   0  -3   4 252.099 11.6338   4
   0  -3   4 266.185 16.7146   5
   0   3   4 197.472 15.8638   1
   0   3   4 248.954 11.5240   3
   0   3   4 246.313 13.4574   5
   0   3   4 259.150 12.3882   2
   0   3  -4 204.037 11.5720   1
   0   3  -4 240.288 13.1799   3
   0   3   4 244.834 11.0148   4
  -1  -3  -4 111.812 7.49603   5
   1  -3   4 123.315 10.5158   5
   1  -3   4 104.070 6.46764   4
   1  -3   4 115.233 8.20972   2
   1   3   4 111.544 6.32064   2
  -1   3  -4 102.907 7.36767   3
   1   3   4 106.537 5.62861   4
   1   3   4 99.1085 7.32160   5
   1   3   4 108.253 6.44047   3
   2  -3   4 104.544 8.60554   2
  -2  -3  -4 98.6062 7.09198   5
   2  -3   4 100.372 8.66647   5
   2  -3   4 95.2084 6.47350   4
   2   3   4 99.6274 5.54043   2
  -2   3  -4 99.7037 7.48748   3
   2   3   4 97.2631 6.57121   3
   2   3   4 97.8529 5.61466   4
   3  -3   4 154.846 10.4373   3
   3  -3   4 158.524 11.4127   2
  -3  -3  -4 166.944 10.3304   5
   3  -3   4 162.348 11.1734   5
   3  -3   4 160.630 10.0231   4
   3   3   4 170.913 8.31735   2
  -3   3  -4 215.434 21.1417   1
   3   3   4 181.304 9.31532   4
  -3   3  -4 174.412 10.7119   3
   3   3   4 168.736 10.1932   3
   4  -3   4 1530.84 69.3757   4
   4  -3   4 1587.35 71.5168   2
  -4  -3  -4 1576.73 69.6374   5
   4  -3   4 1604.05 70.1582   3
  -4  -3  -4 1450.49 83.5183   1
   4  -3   4 1572.73 69.2731   5
   4   3   4 1544.00 69.8184   3
   4   3   4 1656.16 68.6154   4
  -4   3  -4 1578.74 70.1568   3
  -4   3  -4 1311.22 82.2713   1
   4   3   4 1591.76 66.8375   2
   5  -3   4 248.627 14.2480   4
  -5  -3  -4 255.940 28.7326   1
   5  -3   4 231.124 14.2450   3
   5  -3   4 241.759 16.0111   2
  -5  -3  -4 258.440 14.7056   5
   5  -3   4 239.335 13.4312   5
   5   3   4 237.074 11.2355   2
   5   3   4 233.097 14.3839   3
  -5   3  -4 237.140 14.6384   3
  -5   3  -4 213.768 28.8934   1
   5   3   4 241.139 13.2087   4
   6  -3   4 637.561 34.3027   2
   6  -3   4 656.245 32.3973   4
   6  -3   4 631.078 30.4074   5
   6  -3   4 665.060 33.0834   3
  -6  -3  -4 651.569 31.2131   5
   6   3   4 629.872 32.7599   3
   6   3   4 671.365 31.6110   4
  -6   3  -4 686.250 33.3838   3
  -7  -3  -4 205.126 35.2022   1
   7  -3   4 162.185 12.5452   3
   7  -3   4 157.452 11.5931   4
   7  -3   4 151.576 14.6184   2
   7   3   4 151.271 10.9944   4
  -7   3  -4 166.971 12.7099   3
  -7   3  -4 181.044 30.2547   1
   7   3   4 155.108 12.2049   3
  -8  -3  -4 5.02468 19.9314   1
   8  -3   4 7.52158 4.66037   3
   8  -3   4 9.91364 6.58804   2
   8  -3   4 4.10316 3.75115   4
   8   3   4 1.94258 3.70777   3
  -8   3  -4 7.06228 4.40731   3
   8   3   4 0.73910 3.43285   4
  -8   3  -4 16.8903 20.9271   1
   9  -3   4 4.77594 4.85721   4
  -9  -3  -4 12.6343 21.7370   1
   9  -3   4 6.81231 4.80017   3
   9  -3   4 2.94633 6.73117   2
  -9   3  -4 10.1257 4.83757   3
   9   3   4 4.68836 4.49194   3
  -9   3  -4 7.21210 18.8114   1
   9   3   4 10.0724 4.39400   4
  10  -3   4 4.22222 5.05255   3
  10  -3   4 6.77646 4.63395   4
 -10  -3  -4 43.6226 28.7503   1
  10   3   4 3.95235 5.04390   3
 -10   3  -4 9.78249 5.27186   3
 -10   3  -4 28.1732 23.1091   1
  10   3   4 3.97401 4.22646   4
 -11  -3  -4 43.8817 31.8346   1
  11  -3   4 19.7162 6.68444   4
  11  -3   4 14.7516 7.42149   3
  11   3   4 15.4372 6.03133   4
 -11   3  -4 43.9176 25.4902   1
 -11   3  -4 15.9808 7.10711   3
  11   3   4 13.7779 6.55449   3
  12  -3   4 8.43178 7.06632   4
 -12  -3  -4 -4.5623 21.6335   1
 -12   3  -4 6.66825 16.9508   1
  12   3   4 10.6318 6.06739   4
  12   3   4 3.04235 6.31382   3
  13  -3   4 9.60052 7.76450   4
 -13  -3  -4 -3.9681 32.0432   1
 -13   3  -4 66.3438 31.6903   1
  13   3   4 6.16759 7.44839   3
  13   3   4 5.83870 5.85843   4
  14  -3   4 3.38931 7.70872   4
  14   3   4 5.66714 6.10676   4
  14  -4  -4 9.10280 10.2359   4
  14   4  -4 9.47512 7.55263   4
  13  -4  -4 2.96887 8.77547   4
 -13  -4   4 -14.897 24.2640   1
 -13   4   4 52.1221 27.9031   1
  13   4  -4 7.27789 6.32406   4
 -12  -4   4 -15.938 22.6755   1
  12  -4  -4 -0.7552 7.27779   4
  12   4  -4 -1.0931 5.26885   4
 -12   4   4 14.1869 21.0252   1
  11  -4  -4 -0.7898 4.72780   4
  11  -4  -4 -2.7579 6.14905   2
 -11  -4   4 12.7827 23.0655   1
 -11   4   4 23.6650 21.0170   1
  11   4  -4 0.13554 4.80916   4
  11   4  -4 -2.1327 4.05000   3
 -10  -4   4 -8.3893 19.7178   1
  10  -4  -4 0.69092 5.44098   4
  10  -4  -4 -1.2991 5.20165   2
  10   4  -4 -3.2670 3.82160   4
  10   4  -4 -2.0557 3.44309   3
 -10   4   4 4.03716 16.8175   1
   9  -4  -4 -1.9828 4.39427   4
  -9  -4   4 -0.3509 18.8568   1
  -9  -4   4 8.07694 5.32888   5
   9  -4  -4 0.81738 4.14251   5
   9  -4  -4 2.48250 5.10851   2
   9   4  -4 2.77072 3.13070   3
   9   4  -4 -1.5091 3.19808   4
  -9   4   4 2.09316 4.07671   5
  -9   4   4 7.54632 15.2622   1
   8  -4  -4 170.632 13.2070   4
  -8  -4   4 154.005 16.2568   5
   8  -4  -4 158.329 14.0042   2
   8  -4  -4 155.540 13.6062   5
  -8   4   4 204.567 37.2419   1
  -8   4   4 167.143 13.7737   5
   8   4  -4 156.175 11.6473   4
   8   4  -4 182.782 12.4811   3
   7  -4  -4 48.1366 6.90695   4
  -7  -4   4 40.8702 9.52415   5
   7  -4  -4 52.6137 7.76541   5
  -7  -4   4 50.4561 21.3967   1
   7  -4  -4 35.9562 6.32730   3
   7  -4  -4 52.5981 8.18697   2
   7   4  -4 39.9270 5.80321   3
  -7   4   4 37.1757 18.9830   1
   7   4  -4 45.1405 5.91419   4
  -7   4   4 43.5689 7.74244   5
   7   4  -4 37.4068 4.12945   2
   6  -4  -4 54.6240 5.88034   4
   6  -4  -4 50.6833 7.11663   5
  -6  -4   4 53.3944 19.0632   1
  -6  -4   4 52.6206 5.09228   2
   6  -4  -4 62.4955 7.54717   2
  -6  -4   4 63.8943 10.9587   5
   6   4  -4 66.8655 4.96870   2
   6   4  -4 48.2128 5.38416   4
  -6   4   4 48.7962 6.92581   5
  -6   4   4 56.1631 4.71528   3
   6   4  -4 55.2558 5.78763   3
  -6   4   4 54.2090 18.1590   1
   5  -4  -4 5.90911 3.34104   5
  -5  -4   4 1.63658 1.70161   2
   5  -4  -4 -0.2914 2.33052   4
   5  -4  -4 3.72836 2.55581   2
  -5  -4   4 -1.2138 10.0005   1
  -5  -4   4 3.35944 6.38370   5
   5   4  -4 2.07650 1.86768   3
  -5   4   4 0.02810 2.60318   5
  -5   4   4 0.07470 1.35685   3
   5   4  -4 0.39462 1.84353   4
   5   4  -4 0.42494 1.11465   2
  -5   4   4 -0.7814 8.14997   1
   4  -4  -4 934.947 44.9464   2
   4  -4  -4 1035.22 46.8789   5
  -4  -4   4 991.693 49.1039   5
   4  -4  -4 986.199 43.4690   4
  -4  -4   4 974.812 43.3234   2
  -4  -4   4 802.987 54.4149   1
   4   4  -4 973.147 42.7819   4
  -4   4   4 807.038 56.0726   1
  -4   4   4 925.940 41.0455   3
  -4   4   4 1013.25 46.4841   5
   4   4  -4 988.101 43.8268   3
  -3  -4   4 134.183 12.5140   5
  -3  -4   4 130.404 8.18859   2
   3  -4  -4 106.069 8.61190   2
   3  -4  -4 143.084 10.6668   5
   3  -4  -4 150.434 8.20940   4
  -3   4   4 129.963 10.1178   5
   3   4  -4 124.091 7.29156   4
  -3   4   4 135.580 5.95980   3
   3   4  -4 120.826 8.28093   3
  -2  -4   4 197.188 16.1395   5
   2  -4  -4 193.655 10.1592   4
  -2  -4   4 195.184 11.2819   2
  -2  -4   4 203.442 10.0240   4
   2  -4  -4 208.726 13.0342   5
   2   4  -4 190.678 9.86292   4
  -2   4   4 197.461 9.12044   3
   2   4  -4 188.028 11.0392   3
  -2   4   4 197.171 12.6192   5
   1  -4  -4 143.133 10.2211   5
   1  -4  -4 148.116 7.52758   4
  -1  -4   4 137.715 7.59886   4
  -1  -4   4 140.212 13.7013   5
  -1  -4   4 143.698 9.47463   2
   1  -4  -4 151.074 8.76817   2
   1   4  -4 140.717 8.94979   3
   1   4  -4 143.243 9.62517   1
  -1   4   4 146.102 7.39750   3
  -1   4   4 165.763 14.4195   1
  -1   4   4 137.855 9.86386   5
   0  -4   4 189.441 13.6081   5
   0  -4  -4 196.730 11.6710   5
   0  -4  -4 146.556 9.08438   2
   0  -4  -4 176.381 8.29765   4
   0  -4   4 180.086 11.3508   2
   0  -4   4 185.960 9.12659   4
   0   4   4 179.187 11.2656   5
   0   4   4 135.066 13.5269   1
   0   4   4 180.097 9.10400   3
   0   4  -4 172.894 10.6228   3
   1  -4   4 439.859 20.4701   4
  -1  -4  -4 441.830 22.5057   5
   1  -4   4 437.089 24.2309   5
  -1  -4  -4 403.485 19.9360   2
   1  -4   4 446.080 22.7187   2
  -1   4  -4 446.757 21.9812   3
   1   4   4 445.208 20.6789   3
   1   4   4 408.009 26.7446   1
   1   4   4 455.365 22.5704   5
   1   4   4 432.206 19.2341   4
  -1   4  -4 396.574 23.8287   1
  -2  -4  -4 730.978 34.1433   5
   2  -4   4 698.454 34.7864   2
  -2  -4  -4 660.263 30.9977   2
  -2  -4  -4 675.947 41.1460   1
   2  -4   4 736.493 32.5160   4
   2  -4   4 707.196 35.2470   5
  -2   4  -4 728.391 33.7120   3
   2   4   4 680.070 40.4262   1
  -2   4  -4 635.710 38.5959   1
   2   4   4 715.917 32.7397   3
   2   4   4 739.674 31.1530   4
   3  -4   4 188.579 12.9951   5
  -3  -4  -4 182.846 12.0402   5
   3  -4   4 182.477 12.7861   2
   3  -4   4 195.037 10.9598   4
   3   4   4 194.864 11.2638   3
   3   4   4 187.306 9.72906   4
  -3   4  -4 183.517 11.9112   3
   4  -4   4 114.032 9.71448   5
   4  -4   4 108.700 8.11383   4
   4  -4   4 109.384 8.96312   3
  -4  -4  -4 114.542 9.53379   5
   4  -4   4 105.938 10.3418   2
   4   4   4 114.419 8.29678   3
  -4   4  -4 119.944 8.79522   3
   4   4   4 117.273 7.08859   4
   5  -4   4 35.5422 7.31666   2
   5  -4   4 31.9121 5.12714   4
   5  -4   4 31.9234 5.51811   3
   5  -4   4 36.1086 5.85537   5
  -5  -4  -4 30.9709 13.0110   1
  -5  -4  -4 35.5897 7.18984   5
   5   4   4 29.5757 4.83076   3
  -5   4  -4 28.3291 5.25011   3
   5   4   4 39.6279 4.12570   4
  -5   4  -4 32.3588 14.2201   1
   6  -4   4 208.434 16.4504   2
  -6  -4  -4 234.069 15.7803   5
   6  -4   4 230.387 15.0114   3
   6  -4   4 224.191 13.8171   5
   6  -4   4 213.898 14.1586   4
   6   4   4 223.946 14.4218   3
   6   4   4 226.763 13.0529   4
  -6   4  -4 227.312 14.9270   3
   7  -4   4 27.0570 6.03357   3
   7  -4   4 29.0616 5.63714   4
   7  -4   4 36.6830 8.47397   2
  -7  -4  -4 71.7854 23.3306   1
   7   4   4 40.9935 6.72431   3
  -7   4  -4 30.7012 6.21683   3
   7   4   4 33.9926 5.43865   4
   8  -4   4 135.505 12.2399   3
   8  -4   4 91.7569 10.2186   4
   8  -4   4 92.4109 12.8249   2
  -8   4  -4 114.629 11.0622   3
   8   4   4 94.3508 8.86088   4
   8   4   4 93.9659 10.4476   3
  -9  -4  -4 7.15673 20.7468   1
   9  -4   4 4.89845 7.67872   2
   9  -4   4 8.00718 4.42725   4
   9  -4   4 3.05718 5.02219   3
   9   4   4 0.70237 4.07102   3
  -9   4  -4 0.18671 4.44020   3
   9   4   4 1.05690 3.48736   4
  -9   4  -4 18.4622 18.9695   1
  10  -4   4 7.24828 6.00304   4
  10  -4   4 15.0368 6.21228   3
  10  -4   4 10.7655 7.79903   2
 -10  -4  -4 -7.1443 22.3447   1
 -10   4  -4 11.2646 15.6172   1
  10   4   4 6.33367 5.29558   3
 -10   4  -4 6.29387 5.07360   3
  10   4   4 7.99228 4.46033   4
  11  -4   4 -1.4350 5.30961   3
 -11  -4  -4 -23.229 23.9499   1
  11  -4   4 -0.1675 6.13677   4
 -11   4  -4 5.93175 18.7406   1
  11   4   4 0.02113 5.17063   3
  11   4   4 4.13989 4.41127   4
 -11   4  -4 -0.4920 5.06571   3
 -12  -4  -4 -21.070 27.8100   1
  12  -4   4 -5.3141 6.13768   4
  12   4   4 -6.3351 4.93048   3
  12   4   4 2.11420 4.80737   4
 -12   4  -4 0.17367 14.5168   1
 -13  -4  -4 -16.306 24.6582   1
  13  -4   4 1.08117 5.68755   4
  13   4   4 4.05888 5.45173   4
  13   4   4 6.61774 7.42808   3
 -13   4  -4 23.8910 24.9695   1
  14  -4   4 14.8377 15.6150   4
  13  -5  -4 33.1632 11.4767   4
 -13  -5   4 47.0711 35.2205   1
  13   5  -4 10.3969 6.91841   4
 -12  -5   4 6.57347 27.2054   1
  12  -5  -4 4.92623 8.13821   4
  12   5  -4 -0.2879 5.12889   4
 -12   5   4 41.1626 24.8819   1
  11  -5  -4 14.2561 7.88087   4
  11  -5  -4 20.7923 9.04372   2
 -11  -5   4 51.3876 30.0557   1
  11   5  -4 21.8730 6.64764   4
 -10  -5   4 15.3883 23.4782   1
  10  -5  -4 53.7926 9.70632   4
  10  -5  -4 50.3599 10.6036   2
  10   5  -4 45.1799 7.81218   3
  10   5  -4 46.2689 7.58816   4
 -10   5   4 37.1846 22.7252   1
  -9  -5   4 14.5028 6.99324   5
   9  -5  -4 12.5494 6.74927   2
   9  -5  -4 12.8675 5.05055   4
   9  -5  -4 18.0660 6.52594   5
  -9  -5   4 6.30637 20.1904   1
   9   5  -4 8.56988 4.34999   4
  -9   5   4 15.9082 5.94334   5
   9   5  -4 16.2280 4.70084   3
  -9   5   4 26.0052 18.9449   1
   8  -5  -4 150.067 13.0913   2
  -8  -5   4 131.650 15.1273   5
  -8  -5   4 145.354 34.7539   1
   8  -5  -4 159.463 12.3623   4
   8  -5  -4 131.999 12.6708   5
  -8   5   4 158.673 32.8057   1
   8   5  -4 108.112 9.72927   4
  -8   5   4 123.441 12.4083   5
   8   5  -4 128.170 10.7510   3
  -7  -5   4 37.9510 11.2009   5
  -7  -5   4 27.7760 4.20201   2
   7  -5  -4 29.7332 6.49086   2
  -7  -5   4 15.9864 17.9753   1
   7  -5  -4 31.4776 7.09410   5
   7  -5  -4 32.9322 6.22710   4
   7   5  -4 27.3608 4.70958   4
  -7   5   4 4.35514 13.9660   1
   7   5  -4 25.7642 4.81160   3
   7   5  -4 17.1345 3.04513   2
  -7   5   4 26.6393 6.45529   5
  -6  -5   4 32.0761 3.88345   2
  -6  -5   4 23.3135 16.4317   1
   6  -5  -4 27.1303 5.34827   4
   6  -5  -4 22.1255 5.98767   2
   6  -5  -4 24.5881 6.21965   5
  -6   5   4 28.6085 6.49405   5
  -6   5   4 24.7267 3.38412   3
   6   5  -4 27.6739 4.78476   3
  -5  -5   4 161.145 25.1593   1
  -5  -5   4 141.238 15.6643   5
   5  -5  -4 151.240 11.9046   5
   5  -5  -4 151.776 11.5231   2
   5  -5  -4 139.460 9.43591   4
  -5  -5   4 138.893 8.84540   2
  -5   5   4 135.457 7.52926   3
   5   5  -4 137.636 9.70932   3
   5   5  -4 154.809 8.89239   4
  -5   5   4 144.944 22.1923   1
  -5   5   4 135.383 11.2877   5
   4  -5  -4 10.7534 2.91556   4
  -4  -5   4 9.22822 2.55380   2
   4  -5  -4 9.38840 3.94264   5
   4  -5  -4 16.3871 3.88998   2
  -4  -5   4 5.90600 5.99930   5
   4   5  -4 13.6192 2.43507   4
   4   5  -4 10.7734 2.88030   3
  -4   5   4 9.14240 1.25820   3
  -4   5   4 8.87959 3.87953   5
  -3  -5   4 586.797 33.5272   5
   3  -5  -4 549.426 28.5152   2
   3  -5  -4 605.645 26.8189   4
  -3  -5   4 594.234 27.5072   2
   3  -5  -4 615.091 30.6895   5
  -3  -5   4 487.602 34.4934   1
  -3   5   4 583.658 30.1549   5
   3   5  -4 577.342 27.7458   3
  -3   5   4 586.676 25.1015   3
   3   5  -4 576.044 26.0894   4
  -3   5   4 489.931 36.8339   1
  -2  -5   4 803.107 34.8133   4
   2  -5  -4 726.031 36.6970   2
   2  -5  -4 823.388 35.1332   4
  -2  -5   4 770.009 41.1556   5
  -2  -5   4 809.062 36.7017   2
   2  -5  -4 823.808 39.1767   5
   2   5  -4 778.933 36.3736   3
  -2   5   4 794.375 34.2668   3
  -2   5   4 774.200 38.5805   5
   2   5  -4 783.863 34.6978   4
  -2   5   4 643.630 44.2607   1
  -1  -5   4 3.01255 2.77942   2
  -1  -5   4 2.80775 1.22845   4
   1  -5  -4 3.02973 2.60541   5
   1  -5  -4 1.66504 1.08641   4
  -1  -5   4 10.2879 7.07000   5
   1  -5  -4 2.28963 1.49795   2
  -1  -5   4 1.39676 2.09997   1
  -1   5   4 0.95581 0.96029   3
  -1   5   4 0.81712 2.40521   1
   1   5  -4 0.68049 1.96963   1
   1   5  -4 -1.1651 1.99550   3
  -1   5   4 0.24555 2.25333   5
   0  -5  -4 123.733 6.17848   4
   0  -5  -4 109.038 7.43557   2
   0  -5   4 135.204 13.0496   5
   0  -5  -4 124.020 9.43001   5
   0  -5   4 124.298 9.60503   2
   0  -5   4 122.066 6.97238   4
   0   5   4 126.447 7.19082   3
   0   5   4 120.000 9.28986   5
   0   5  -4 126.916 9.26504   3
  -1  -5  -4 193.390 10.3142   2
   1  -5   4 181.722 12.6197   2
  -1  -5  -4 179.235 8.94026   4
   1  -5   4 194.371 15.0934   5
   1  -5   4 207.230 10.5880   4
  -1  -5  -4 200.117 12.9642   5
   1   5   4 222.819 17.7546   1
   1   5   4 188.664 9.01075   4
  -1   5  -4 187.875 11.9708   3
   1   5   4 193.318 10.7129   3
   2  -5   4 309.245 20.1873   5
  -2  -5  -4 324.423 15.7897   2
   2  -5   4 286.197 19.2674   2
  -2  -5  -4 370.368 26.4893   1
   2  -5   4 314.047 16.7863   4
  -2  -5  -4 353.204 19.4253   5
  -2   5  -4 330.832 23.1183   1
   2   5   4 373.898 25.6675   1
   2   5   4 343.957 17.3170   3
  -2   5  -4 309.536 18.2452   3
   2   5   4 333.196 15.1868   4
   3  -5   4 11.2323 4.48980   2
   3  -5   4 14.1965 5.47228   5
   3  -5   4 16.8379 3.57360   4
  -3  -5  -4 10.2222 1.58841   2
  -3  -5  -4 25.5677 5.09444   5
   3   5   4 9.92717 3.09129   3
  -3   5  -4 11.4766 4.05431   3
   3   5   4 18.6844 2.34490   4
  -4  -5  -4 2.78456 6.26609   1
   4  -5   4 7.92072 3.00637   4
   4  -5   4 12.1262 5.41991   2
   4  -5   4 12.7259 5.20166   5
  -4  -5  -4 16.6406 5.01392   5
   4   5   4 9.73384 2.15365   4
   4   5   4 1.15937 5.95029   1
   4   5   4 7.72340 2.56041   3
  -4   5  -4 7.67476 3.55675   3
  -4   5  -4 -0.2350 7.56901   1
   5  -5   4 384.374 23.8710   2
   5  -5   4 388.821 21.4887   4
  -5  -5  -4 391.941 23.7775   5
  -5  -5  -4 478.542 39.1846   1
   5  -5   4 403.358 22.6382   5
  -5   5  -4 442.910 37.6629   1
   5   5   4 400.110 22.1029   3
   5   5   4 384.134 19.9105   4
  -5   5  -4 397.581 22.4686   3
   6  -5   4 30.8852 8.19954   2
   6  -5   4 30.5452 6.64390   5
   6  -5   4 17.9103 5.00232   4
  -6  -5  -4 41.9783 9.14895   5
   6  -5   4 25.7837 5.92758   3
  -6   5  -4 60.5992 19.7251   1
   6   5   4 20.7310 3.82436   4
   6   5   4 23.1290 5.11776   3
  -6   5  -4 22.5985 5.82461   3
   7  -5   4 61.0045 8.57115   3
   7  -5   4 61.9500 7.98822   4
   7  -5   4 73.7436 11.7641   2
  -7  -5  -4 115.795 29.2035   1
  -7   5  -4 101.452 24.0406   1
   7   5   4 54.6602 8.04460   3
   7   5   4 61.9136 6.84293   4
  -7   5  -4 56.9506 8.44654   3
   8  -5   4 154.789 16.0589   2
   8  -5   4 147.208 13.1980   3
   8  -5   4 146.588 12.7318   4
  -8   5  -4 153.453 13.2812   3
   8   5   4 150.561 11.0749   4
   8   5   4 174.085 13.7261   3
   9  -5   4 118.523 15.0988   2
   9  -5   4 124.939 12.7161   3
  -9  -5  -4 177.268 34.8258   1
   9  -5   4 124.504 12.1819   4
   9   5   4 120.696 10.3241   4
   9   5   4 123.383 12.5353   3
  -9   5  -4 132.421 12.6287   3
  10  -5   4 24.5834 7.77667   4
 -10  -5  -4 13.3624 26.3705   1
  10  -5   4 11.9711 6.28939   3
  10  -5   4 2.45292 9.01446   2
  10   5   4 18.1108 5.27272   4
 -10   5  -4 16.4695 6.30624   3
  10   5   4 19.8151 6.62666   3
 -10   5  -4 30.9752 22.0916   1
  11  -5   4 2.00760 6.27576   4
 -11  -5  -4 0.22850 20.5423   1
  11   5   4 5.10825 4.50204   4
  11   5   4 -7.6348 4.30232   3
 -11   5  -4 13.9867 18.5101   1
  12  -5   4 1.38585 7.05874   4
 -12  -5  -4 -26.981 28.0315   1
 -12   5  -4 7.42536 18.3440   1
  12   5   4 0.02093 5.82354   3
 -13  -5  -4 -40.757 30.2457   1
  13  -5   4 2.59506 7.54675   4
 -13   5  -4 23.6508 24.7102   1
  13   5   4 -3.4528 5.94678   3
  13  -6  -4 -6.1127 8.01173   4
 -13  -6   4 -24.868 26.7420   1
 -12  -6   4 41.6015 32.9734   1
  12  -6  -4 5.53334 9.29780   2
  12  -6  -4 19.9376 7.91051   4
  12   6  -4 21.1905 7.09584   4
  11  -6  -4 -1.3354 8.13664   2
  11  -6  -4 1.12311 7.06546   4
 -11  -6   4 -20.608 21.7687   1
  11   6  -4 2.94899 5.48317   4
 -11   6   4 29.8771 22.4336   1
  11   6  -4 4.56060 4.64485   3
  10  -6  -4 17.8068 8.54784   2
 -10  -6   4 19.1970 25.4905   1
  10  -6  -4 14.2690 6.10851   4
  10   6  -4 16.6122 5.48853   3
  10   6  -4 14.5669 5.39723   4
 -10   6   4 20.2608 23.2647   1
  -9  -6   4 84.5711 29.4528   1
   9  -6  -4 53.4569 9.10714   4
   9  -6  -4 49.4670 9.91939   2
   9  -6  -4 39.1971 8.95067   5
  -9  -6   4 58.1010 11.9259   5
   9   6  -4 40.6008 6.67031   4
   9   6  -4 44.5545 7.47955   3
  -9   6   4 56.9969 10.3594   5
   8  -6  -4 12.5613 5.61880   5
   8  -6  -4 29.9522 7.95454   2
   8  -6  -4 25.2586 5.76769   4
  -8  -6   4 29.5159 21.5112   1
  -8  -6   4 27.8030 10.8520   5
  -8   6   4 20.7280 6.53864   5
   8   6  -4 16.1849 4.75322   3
  -8   6   4 38.2123 17.7437   1
   8   6  -4 17.8167 4.54872   4
   7  -6  -4 195.615 13.6584   4
   7  -6  -4 182.933 15.3277   5
   7  -6  -4 199.835 16.0295   2
  -7  -6   4 240.542 36.3367   1
  -7  -6   4 153.055 18.7038   5
   7   6  -4 174.918 11.6899   4
  -7   6   4 209.229 15.9432   5
   7   6  -4 152.472 12.5432   3
  -7   6   4 246.165 36.2133   1
   6  -6  -4 12.1402 5.00254   5
   6  -6  -4 9.29603 4.32069   2
   6  -6  -4 14.7592 4.41687   4
  -6  -6   4 13.3390 2.82835   2
  -6  -6   4 24.0067 10.5350   5
  -6  -6   4 13.0310 14.9273   1
  -6   6   4 15.1117 5.32233   5
   6   6  -4 11.8987 2.36073   2
   6   6  -4 12.7941 3.79257   3
  -6   6   4 7.63573 9.64641   1
   6   6  -4 11.0958 3.03007   4
  -5  -6   4 575.877 44.3043   1
   5  -6  -4 582.165 31.4243   2
  -5  -6   4 606.915 36.2227   5
  -5  -6   4 575.209 28.0600   2
   5  -6  -4 598.767 28.9532   4
   5  -6  -4 623.816 32.8910   5
  -5   6   4 542.520 26.3596   3
  -5   6   4 592.307 32.2001   5
   5   6  -4 586.496 27.7511   4
   5   6  -4 589.907 29.5933   3
  -5   6   4 606.993 46.3350   1
  -4  -6   4 295.502 23.0231   5
   4  -6  -4 292.998 17.8064   2
  -4  -6   4 291.401 15.4278   2
  -4  -6   4 300.594 27.3878   1
   4  -6  -4 285.866 15.4904   4
   4  -6  -4 289.563 18.8587   5
[truncated: 1,444,866 more chars]
