# Supplementary material for: Crystal structure of bis­(aceto­phenone 4-benzoyl­thio­semicarbazonato-κ2 N 1,S)nickel(II)
Source: Acta Crystallogr E Crystallogr Commun. 2016 Apr 29;72(Pt 5):760–3. doi: 10.1107/S2056989016006873 (PMC4908518; doi:10.1107/S2056989016006873)
Supplement: Supplementary file 2 [file e-72-00760-Isup2.hkl]

data_I                                                                          
_shelx_title ' mo_utm_a3_0m in P2(1)/n (RT)'                                    
_shelx_refln_list_code          4                                               
_shelx_F_calc_maximum      282.76                                               
_exptl_crystal_F_000      1352.00                                               
_reflns_d_resolution_high  0.8107                                               
                                                                                
loop_                                                                           
 _space_group_symop_operation_xyz                                               
 'x, y, z'                                                                      
 '-x+1/2, y+1/2, -z+1/2'                                                        
 '-x, -y, -z'                                                                   
 'x-1/2, -y-1/2, z-1/2'                                                         
                                                                                
_cell_length_a    10.2197                                                       
_cell_length_b    15.4677                                                       
_cell_length_c    19.1508                                                       
_cell_angle_alpha  90.000                                                       
_cell_angle_beta   92.150                                                       
_cell_angle_gamma  90.000                                                       
                                                                                
_shelx_F_squared_multiplier     1.000                                           
                                                                                
loop_                                                                           
 _refln_index_h                                                                 
 _refln_index_k                                                                 
 _refln_index_l                                                                 
 _refln_F_squared_calc                                                          
 _refln_F_squared_meas                                                          
 _refln_F_squared_sigma                                                         
 _refln_observed_status                                                         
   2   0   0      26417.46      26418.31       569.37 o                         
   4   0   0       2438.97       2686.33        63.34 o                         
   6   0   0       2603.78       2671.70        73.69 o                         
   8   0   0        422.58        529.75        82.76 o                         
  10   0   0       4938.11       5094.80       192.85 o                         
  12   0   0       1077.70       1281.55       298.24 o                         
   1   1   0       8779.96       8755.16       134.39 o                         
   2   1   0       6329.55       6363.67        99.57 o                         
   3   1   0       4386.86       4485.07        72.79 o                         
   4   1   0        777.75        827.15        19.62 o                         
   5   1   0       6565.26       6982.41       116.70 o                         
   6   1   0        232.47        252.55        12.66 o                         
   7   1   0       1072.94       1169.92        28.91 o                         
   8   1   0        524.81        515.18        47.37 o                         
   9   1   0        256.43        240.98        22.56 o                         
  10   1   0         79.14         69.49        20.05 o                         
  11   1   0         14.99         72.45        70.79 o                         
  12   1   0         70.24         36.41        35.38 o                         
   0   2   0        309.35        404.47        14.30 o                         
   1   2   0        558.71        499.68        10.08 o                         
   2   2   0         84.77         92.73         5.92 o                         
   3   2   0         52.00         66.24         5.47 o                         
   4   2   0        187.28        194.11        10.19 o                         
   5   2   0       2037.67       2092.89        47.47 o                         
   6   2   0        478.18        480.10        15.45 o                         
   7   2   0       1396.86       1499.89        32.77 o                         
   8   2   0          2.20         10.72        16.44 o                         
   9   2   0         48.97         37.93        24.12 o                         
  10   2   0         16.11         46.69        15.07 o                         
  11   2   0        351.05        423.80        89.61 o                         
  12   2   0         48.81         27.00        26.65 o                         
   1   3   0        263.64        218.44         9.13 o                         
   2   3   0       4008.96       4143.93        65.59 o                         
   3   3   0       6082.17       6550.39        85.08 o                         
   4   3   0       2630.54       2423.87        44.74 o                         
   5   3   0        533.59        473.74        14.06 o                         
   6   3   0       4718.34       4676.71        71.36 o                         
   7   3   0         87.51         93.25         9.83 o                         
   8   3   0        768.84        719.09        27.39 o                         
   9   3   0       1044.97       1111.68        46.58 o                         
  10   3   0        165.19        162.29        25.05 o                         
  11   3   0         40.35         -2.90        24.59 o                         
  12   3   0         79.39         77.04        41.23 o                         
   0   4   0      10770.62      10540.43       217.06 o                         
   1   4   0       2647.42       2711.01        43.77 o                         
   2   4   0       4691.99       4705.95        83.35 o                         
   3   4   0       1638.10       1690.85        31.44 o                         
   4   4   0      10774.56      11400.83       166.66 o                         
   5   4   0        508.39        497.39        14.34 o                         
   6   4   0       1646.17       1597.05        31.08 o                         
   7   4   0          9.00          2.38         8.44 o                         
   8   4   0       2934.27       2908.40        63.59 o                         
   9   4   0        138.22        117.23        16.60 o                         
  10   4   0         54.77         36.65        20.53 o                         
  11   4   0        348.39        304.04        67.83 o                         
  12   4   0          3.21        -25.86        34.43 o                         
   1   5   0        530.06        528.09        15.19 o                         
   2   5   0       5490.23       5667.90        84.07 o                         
   3   5   0        883.62        902.64        35.30 o                         
   4   5   0       2589.96       2763.51        49.24 o                         
   5   5   0       5740.51       5938.67       102.58 o                         
   6   5   0        105.27         76.96        11.37 o                         
   7   5   0        447.19        458.88        22.52 o                         
   8   5   0       1246.38       1350.02        92.21 o                         
   9   5   0          6.44         -1.61        14.99 o                         
  10   5   0         26.00         10.16        19.91 o                         
  11   5   0         29.00         12.96        34.62 o                         
  12   5   0          1.87         -4.54        36.38 o                         
   0   6   0      17216.67      17809.73       480.11 o                         
   1   6   0        119.68        122.96         8.38 o                         
   2   6   0       2394.71       2441.63        46.38 o                         
   3   6   0       4504.41       4516.21        73.90 o                         
   4   6   0         25.75         23.27         7.64 o                         
   5   6   0       1789.49       1650.56        41.56 o                         
   6   6   0        255.93        294.08        21.24 o                         
   7   6   0       2893.59       2901.83        81.58 o                         
   8   6   0        865.59        822.02        38.84 o                         
   9   6   0        357.66        322.72        31.11 o                         
  10   6   0        273.35        277.55        44.80 o                         
  11   6   0         13.08          8.88        23.68 o                         
   1   7   0      12572.41      13643.51       203.54 o                         
   2   7   0      21571.00      22119.37       299.38 o                         
   3   7   0       2529.62       2945.63        51.37 o                         
   4   7   0        498.54        487.62        16.74 o                         
   5   7   0          1.37         -3.42         4.74 o                         
   6   7   0        152.69        118.02        13.70 o                         
   7   7   0          0.16         22.18        23.25 o                         
   8   7   0       3045.27       3086.35        81.03 o                         
   9   7   0        238.79        229.15        27.67 o                         
  10   7   0        749.65        843.01        88.46 o                         
  11   7   0          0.02        -38.38        55.97 o                         
   0   8   0       5838.05       5829.93       173.19 o                         
   1   8   0        153.36        143.97         5.86 o                         
   2   8   0        263.25        262.24        15.01 o                         
   3   8   0        427.89        506.34        21.23 o                         
   4   8   0        989.01        946.87        25.82 o                         
   5   8   0        467.45        492.05        25.23 o                         
   6   8   0        208.94        236.62        18.01 o                         
   7   8   0       2507.29       2495.61        69.18 o                         
   8   8   0          4.85        -18.33        18.45 o                         
   9   8   0         36.52        172.24       150.61 o                         
  10   8   0        118.60         62.51        34.29 o                         
  11   8   0        207.62        191.30        41.95 o                         
   1   9   0       2791.55       2792.78        53.04 o                         
   2   9   0        287.92        299.82        18.14 o                         
   3   9   0       3078.44       2951.85        54.42 o                         
   4   9   0        508.52        545.74        23.27 o                         
   5   9   0        606.07        606.80        29.85 o                         
   6   9   0        159.48        103.12        18.79 o                         
   7   9   0         44.19         32.22        18.14 o                         
   8   9   0          4.10         -2.18        17.37 o                         
   9   9   0       1125.57       1233.91        67.28 o                         
  10   9   0         96.61         74.69        31.65 o                         
  11   9   0          1.00        100.75        66.27 o                         
   0  10   0         30.48         50.51        11.46 o                         
   1  10   0       2471.99       2365.05        44.47 o                         
   2  10   0       3390.53       3379.63        73.82 o                         
   3  10   0       1580.49       1596.74        44.35 o                         
   4  10   0       1420.41       1372.54        40.49 o                         
   5  10   0         63.91         62.21        16.46 o                         
   6  10   0         32.86         22.91        15.61 o                         
   7  10   0        220.08        231.76        32.52 o                         
   8  10   0        717.14        691.17        52.48 o                         
   9  10   0         79.14         30.02        26.01 o                         
  10  10   0        307.07        230.77        42.19 o                         
   1  11   0         53.64         56.01        11.58 o                         
   2  11   0       4816.23       4965.32        94.05 o                         
   3  11   0         18.87         26.53        13.04 o                         
   4  11   0       1111.14       1098.31        39.89 o                         
   5  11   0        209.17        224.89        50.70 o                         
   6  11   0        327.44        336.55        29.35 o                         
   7  11   0         91.01         70.59        29.43 o                         
   8  11   0        270.26        288.26        36.87 o                         
   9  11   0        127.05        105.54        32.13 o                         
  10  11   0        301.74        289.48        48.23 o                         
   0  12   0        114.22        103.55        25.99 o                         
   1  12   0         17.58          8.58        13.05 o                         
   2  12   0          1.37          1.24        10.33 o                         
   3  12   0       1070.08       1068.95        35.79 o                         
   4  12   0       1829.27       1939.23        54.93 o                         
   5  12   0        271.83        299.79        25.24 o                         
   6  12   0       1820.25       1695.28        61.39 o                         
   7  12   0        280.15        315.85        35.77 o                         
   8  12   0         84.16         65.55        52.26 o                         
   9  12   0        168.32        172.50        40.53 o                         
   1  13   0       1813.89       1797.55        55.72 o                         
   2  13   0         10.57         -3.75        14.61 o                         
   3  13   0         56.72         66.15        13.43 o                         
   4  13   0       1983.44       1965.20        66.96 o                         
   5  13   0       3012.51       3102.17       124.88 o                         
   6  13   0        278.75        266.29        32.54 o                         
   7  13   0        478.70        478.47        43.43 o                         
   8  13   0        240.35        178.88        50.51 o                         
   9  13   0        384.21        383.48        50.32 o                         
   0  14   0       2207.47       2042.70        93.08 o                         
   1  14   0        459.54        561.61        37.07 o                         
   2  14   0        499.07        483.32        35.25 o                         
   3  14   0        266.82        295.61        32.54 o                         
   4  14   0        105.48         99.88        26.42 o                         
   5  14   0        342.42        332.22        48.85 o                         
   6  14   0         24.26        -20.52        21.54 o                         
   7  14   0        111.89         72.85        31.28 o                         
   1  15   0         85.25         64.88        21.59 o                         
   2  15   0        817.19        777.92        42.62 o                         
   3  15   0        288.45        261.70        33.22 o                         
   4  15   0        206.34        218.61        32.39 o                         
   5  15   0        449.36        431.57        48.30 o                         
   6  15   0        859.85        877.93        68.70 o                         
   7  15   0        131.66        208.08       162.11 o                         
   0  16   0       1570.32       1891.46       172.01 o                         
   1  16   0        667.99        785.41        52.89 o                         
   2  16   0        245.61        304.82        35.98 o                         
   3  16   0         15.67         21.69        20.18 o                         
   4  16   0        290.68        728.24       132.79 o                         
   5  16   0         82.08        125.03        87.66 o                         
   6  16   0        195.65         65.05        39.95 o                         
   1  17   0        979.89       1037.73        55.57 o                         
   2  17   0         61.80         86.07        31.87 o                         
   3  17   0        121.48        275.05       230.48 o                         
   4  17   0        259.98       1081.14       212.84 o                         
   5  17   0        348.11        331.17        67.72 o                         
   0  18   0        549.13        542.18        63.63 o                         
   4  18   0        146.62        311.49       137.39 o                         
 -11   0   1        520.37        579.72       200.42 o                         
  -9   0   1       1009.67        983.01        50.53 o                         
  -7   0   1       2740.75       3239.59       136.34 o                         
  -5   0   1      11634.64      13281.53       295.72 o                         
  -3   0   1      14594.55      15048.76       327.67 o                         
  -1   0   1         86.01        101.71         6.69 o                         
   1   0   1      36254.96      36286.29      1181.39 o                         
   3   0   1      17823.38      17388.70       343.36 o                         
   5   0   1        461.62        494.61        21.99 o                         
   7   0   1         82.88         64.44        13.86 o                         
   9   0   1          4.64          5.96        32.15 o                         
  11   0   1       1313.58       1246.72        79.15 o                         
 -12   1   1        401.31        437.21        53.75 o                         
 -11   1   1         50.94         35.97        24.38 o                         
 -10   1   1         72.49         60.86        19.30 o                         
  -9   1   1        387.63        376.07        44.99 o                         
  -8   1   1         61.23         65.76        10.67 o                         
  -7   1   1       2246.50       2389.01        47.57 o                         
  -6   1   1       4721.96       4561.93        79.37 o                         
  -5   1   1        706.54        728.80        23.34 o                         
  -4   1   1        591.54        622.11        15.68 o                         
  -3   1   1        823.02        819.40        17.23 o                         
  -2   1   1        857.50        828.83        15.28 o                         
  -1   1   1      12328.62      12665.89       206.58 o                         
   0   1   1      15410.81      14779.88       345.74 o                         
   1   1   1      14645.30      14999.88       228.80 o                         
   2   1   1      32546.54      31801.82       435.26 o                         
   3   1   1        777.39        854.91        16.83 o                         
   4   1   1        307.53        301.17         9.98 o                         
   5   1   1         12.75          2.64         5.16 o                         
   6   1   1       2645.44       2449.05        43.96 o                         
   7   1   1        259.40        252.26        17.94 o                         
   8   1   1        634.68        711.00        55.90 o                         
   9   1   1       1479.02       1486.20        50.99 o                         
  10   1   1       2944.49       2791.76        87.59 o                         
  11   1   1         23.14         62.02        35.97 o                         
  12   1   1         18.95         69.56        44.69 o                         
 -12   2   1         62.50        194.90       113.14 o                         
 -11   2   1          7.53        -22.18        21.41 o                         
 -10   2   1       2359.54       2333.65        77.87 o                         
  -9   2   1        629.56        613.94        33.17 o                         
  -8   2   1       1438.34       1444.15        33.97 o                         
  -7   2   1        337.20        309.68        16.26 o                         
  -6   2   1       2278.42       2164.04        42.52 o                         
  -5   2   1      10445.84      11323.39       180.13 o                         
  -4   2   1       3444.91       3728.03        63.86 o                         
  -3   2   1       1667.87       1671.59        26.59 o                         
  -2   2   1       1829.41       1897.19        33.13 o                         
  -1   2   1       4472.47       4425.98        76.19 o                         
   0   2   1      14835.39      15173.67       248.32 o                         
   1   2   1       9173.57       9077.80       142.82 o                         
   2   2   1       2756.80       2900.58        49.14 o                         
   3   2   1       2270.74       2415.25        38.85 o                         
   4   2   1       4850.72       5227.21        77.24 o                         
   5   2   1       2040.31       2061.41        35.02 o                         
   6   2   1         68.99         71.79        16.25 o                         
   7   2   1        470.62        421.57        16.95 o                         
   8   2   1       1402.29       1446.89        64.87 o                         
   9   2   1        154.05        146.68        17.64 o                         
  10   2   1        244.09        227.35        23.37 o                         
  11   2   1        126.56        116.94        28.75 o                         
  12   2   1        580.35        602.14        52.77 o                         
 -12   3   1         71.48        114.39        48.64 o                         
 -11   3   1        240.71        240.11        33.46 o                         
 -10   3   1          2.18        -14.06        16.60 o                         
  -9   3   1        955.69        947.61        35.29 o                         
  -8   3   1       1783.52       1841.88        44.15 o                         
  -7   3   1       1198.20       1153.21        26.83 o                         
  -6   3   1       1663.72       1822.91        33.79 o                         
  -5   3   1      11084.01      11258.60       152.22 o                         
  -4   3   1          3.34          5.89         5.80 o                         
  -3   3   1       7113.19       7407.54       104.71 o                         
  -2   3   1        358.40        393.91        12.77 o                         
  -1   3   1       1061.92       1027.45        17.80 o                         
   0   3   1        753.11        755.84        14.71 o                         
   1   3   1        292.89        321.65         9.57 o                         
   2   3   1         95.63         89.48         5.97 o                         
   3   3   1         86.61         74.92         6.76 o                         
   4   3   1       7261.14       7574.78       111.27 o                         
   5   3   1       5663.88       5856.07        89.81 o                         
   6   3   1       3212.74       3190.67        54.31 o                         
   7   3   1       3701.89       3720.55        68.19 o                         
   8   3   1        207.53        168.57        18.44 o                         
   9   3   1         10.36          2.72        14.71 o                         
  10   3   1         28.87         11.93        15.30 o                         
  11   3   1         39.17         23.87        24.25 o                         
  12   3   1          3.97         -5.00        36.39 o                         
 -12   4   1          0.08         -9.06        27.55 o                         
 -11   4   1          3.28          4.47        34.11 o                         
 -10   4   1         11.07         -2.71        17.61 o                         
  -9   4   1        194.42        195.55        24.47 o                         
  -8   4   1        107.01        103.56        13.53 o                         
  -7   4   1       6837.43       7127.28       113.75 o                         
  -6   4   1       1539.04       1686.52        32.43 o                         
  -5   4   1       1983.49       2132.92        40.94 o                         
  -4   4   1        247.77        272.92        11.14 o                         
  -3   4   1      13536.69      13691.59       188.03 o                         
  -2   4   1       1632.87       1658.53        30.44 o                         
  -1   4   1         65.91         59.00         4.03 o                         
   0   4   1       2883.02       2980.85        51.28 o                         
   1   4   1        239.56        233.54        11.60 o                         
   2   4   1         61.02         78.90         6.45 o                         
   3   4   1       3878.63       3787.67        63.01 o                         
   4   4   1       2478.13       2829.77        54.78 o                         
   5   4   1       6518.46       6584.38       105.85 o                         
   6   4   1         37.07         30.67        14.01 o                         
   7   4   1        316.34        338.28        18.12 o                         
   8   4   1        751.82        818.26        44.09 o                         
   9   4   1        168.62        163.78        20.94 o                         
  10   4   1         55.85         34.64        21.09 o                         
  11   4   1          6.60        -11.46        26.75 o                         
  12   4   1         38.41         28.42        38.08 o                         
 -12   5   1        167.61        116.94        54.00 o                         
 -11   5   1         34.69         12.79        32.38 o                         
 -10   5   1          1.77         10.08        21.16 o                         
  -9   5   1       1246.85       1144.66        50.04 o                         
  -8   5   1       1247.62       1288.13        34.21 o                         
  -7   5   1        277.97        302.53        18.50 o                         
  -6   5   1       1807.43       1726.20        36.28 o                         
  -5   5   1       1074.11       1066.04        31.58 o                         
  -4   5   1       3006.13       3323.84        54.65 o                         
  -3   5   1        329.99        366.73        14.70 o                         
  -2   5   1       5810.94       5980.92        88.37 o                         
  -1   5   1         42.01         50.16         3.88 o                         
   0   5   1       1306.91       1473.50        29.18 o                         
   1   5   1       2890.01       2799.93        50.52 o                         
   2   5   1        133.66        156.36        10.50 o                         
   3   5   1       5498.53       5500.46       108.67 o                         
   4   5   1        274.58        263.16        13.89 o                         
   5   5   1         41.29         33.45         9.01 o                         
   6   5   1        775.87        751.97        26.40 o                         
   7   5   1          6.54         12.37         9.91 o                         
   8   5   1          0.10         -3.56        12.37 o                         
   9   5   1         86.35         65.87        16.07 o                         
  10   5   1        457.45        479.43        55.68 o                         
  11   5   1         34.88         15.44        21.01 o                         
  12   5   1          7.93          9.37        27.23 o                         
 -11   6   1        652.03        678.89        82.97 o                         
 -10   6   1        216.73        225.14        29.97 o                         
  -9   6   1        274.02        302.24        47.94 o                         
  -8   6   1        232.59        175.25        20.71 o                         
  -7   6   1        311.79        311.60        20.42 o                         
  -6   6   1       1169.64       1232.10        34.75 o                         
  -5   6   1        915.50        947.35        21.90 o                         
  -4   6   1       5251.34       5240.88        85.50 o                         
  -3   6   1       6076.97       6847.57       141.27 o                         
  -2   6   1       7332.08       7244.98       136.86 o                         
  -1   6   1       3502.62       3582.70        60.19 o                         
   0   6   1        410.01        426.82        13.02 o                         
   1   6   1       6892.15       7113.16       126.95 o                         
   2   6   1       2753.19       2860.90        58.41 o                         
   3   6   1       2036.40       2102.57        39.77 o                         
   4   6   1       3470.53       3180.02        58.94 o                         
   5   6   1         54.70         66.66        10.48 o                         
   6   6   1          1.25         -1.77         9.84 o                         
   7   6   1        571.39        550.52        25.93 o                         
   8   6   1       7463.40       7934.26       211.07 o                         
   9   6   1         93.15         64.65        20.96 o                         
  10   6   1         20.48         18.41        23.64 o                         
  11   6   1        450.12        348.49        37.33 o                         
 -11   7   1         26.51         22.64        75.96 o                         
 -10   7   1        131.98        101.22        42.72 o                         
  -9   7   1        944.35        915.39        48.47 o                         
  -8   7   1         85.89         79.88        16.76 o                         
  -7   7   1       5142.35       5339.49       106.99 o                         
  -6   7   1        200.55        220.67        16.83 o                         
  -5   7   1        183.96        181.64        11.67 o                         
  -4   7   1       1892.47       1955.40        41.31 o                         
  -3   7   1        704.31        759.50        21.11 o                         
  -2   7   1       1559.99       1643.72        34.92 o                         
  -1   7   1      11494.41      11743.23       172.92 o                         
   0   7   1         36.74         42.59         5.30 o                         
   1   7   1       4317.45       4604.53       106.15 o                         
   2   7   1       2800.53       2674.71        73.97 o                         
   3   7   1      13392.33      13851.63       196.34 o                         
   4   7   1        949.33       1028.85        25.85 o                         
   5   7   1         12.45         12.61         8.16 o                         
   6   7   1        773.78        762.19        35.53 o                         
   7   7   1        632.56        572.87        48.26 o                         
   8   7   1       1374.30       1278.40        44.95 o                         
   9   7   1        807.73        820.52        74.05 o                         
  10   7   1        142.75        132.50        47.99 o                         
  11   7   1        144.65        122.60        37.09 o                         
 -11   8   1        376.40        355.90        99.20 o                         
 -10   8   1        611.63        585.43        67.49 o                         
  -9   8   1        407.51        374.02        42.26 o                         
  -8   8   1         12.81         -8.06        16.87 o                         
  -7   8   1        110.60        108.52        17.03 o                         
  -6   8   1        209.12        181.49        16.33 o                         
  -5   8   1        323.12        278.17        17.19 o                         
  -4   8   1       2399.59       2307.78        47.96 o                         
  -3   8   1       2727.77       2599.12        47.68 o                         
  -2   8   1       1928.82       2180.97        49.42 o                         
  -1   8   1        156.94        117.35         7.71 o                         
   0   8   1       2508.41       3179.14        59.51 o                         
   1   8   1        463.31        294.82        15.46 o                         
   2   8   1       4653.14       5052.29        89.22 o                         
   3   8   1       1349.20       1414.61        32.50 o                         
   4   8   1          2.69          1.86         5.41 o                         
   5   8   1        477.57        467.35        21.28 o                         
   6   8   1         57.32         53.27        12.40 o                         
   7   8   1        187.83        155.24        21.95 o                         
   8   8   1        116.08         98.82        23.67 o                         
   9   8   1       1637.91       1560.01        77.11 o                         
  10   8   1        150.46        184.25       148.72 o                         
  11   8   1        195.11        161.10        62.75 o                         
 -11   9   1        256.73        269.09        47.15 o                         
 -10   9   1        118.80        119.24        67.65 o                         
  -9   9   1         69.14         61.04        28.43 o                         
  -8   9   1       1166.36       1300.28        98.72 o                         
  -7   9   1        167.17        185.50        26.12 o                         
  -6   9   1         22.70         61.63        25.93 o                         
  -5   9   1         37.42         33.73        11.08 o                         
  -4   9   1        592.13        786.33        65.67 o                         
  -3   9   1        341.56        307.58        16.33 o                         
  -2   9   1       1931.84       1920.23        44.69 o                         
  -1   9   1       1527.27       1618.91        34.57 o                         
   0   9   1        270.81        293.27        16.66 o                         
   1   9   1       1266.47       1385.18        35.31 o                         
   2   9   1       4482.26       4427.46        82.33 o                         
   3   9   1          1.02         24.33        18.35 o                         
   4   9   1        420.53        435.42        21.44 o                         
   5   9   1         22.56         16.92        13.00 o                         
   6   9   1         29.25          6.92        23.44 o                         
   7   9   1        163.34        120.84        21.04 o                         
   8   9   1         36.40         51.61        24.67 o                         
   9   9   1        283.65        310.01        53.44 o                         
  10   9   1        966.29        993.19       100.18 o                         
  11   9   1        119.28         97.06        37.73 o                         
 -10  10   1        531.63        550.61        56.54 o                         
  -9  10   1        688.95        618.23        83.00 o                         
  -8  10   1         49.01         61.28        23.10 o                         
  -7  10   1         41.49         34.96        18.49 o                         
  -6  10   1        601.16        619.87        37.31 o                         
  -5  10   1        718.99        754.31        42.32 o                         
  -4  10   1       1361.32       1295.30        52.22 o                         
  -3  10   1       5579.84       5335.26       106.37 o                         
  -2  10   1       1903.25       1940.65        53.08 o                         
  -1  10   1       1027.99        997.94        22.63 o                         
   0  10   1        874.71        772.32        27.31 o                         
   1  10   1         81.26         55.77        10.34 o                         
   2  10   1        995.46        941.20        30.79 o                         
   3  10   1       4062.09       3945.21        94.62 o                         
   4  10   1       2409.30       2306.03        53.36 o                         
   5  10   1         19.45         11.12        15.50 o                         
   6  10   1        282.98        269.87        25.13 o                         
   7  10   1         31.45         30.90        22.64 o                         
   8  10   1        698.05        653.26        50.32 o                         
   9  10   1       1255.92       1182.96        70.77 o                         
  10  10   1          7.84        -11.14        43.94 o                         
  -9  11   1        980.28        854.00        94.94 o                         
  -8  11   1         32.94         35.63        23.67 o                         
  -7  11   1        573.42        595.88        40.29 o                         
  -6  11   1          0.49         26.59        16.05 o                         
  -5  11   1       5753.11       5690.40       127.42 o                         
  -4  11   1        424.07        414.61        30.97 o                         
  -3  11   1        919.30        973.45        32.28 o                         
  -2  11   1        466.49        477.52        23.99 o                         
  -1  11   1       3000.05       2847.61        65.75 o                         
   0  11   1       2129.63       2082.63        51.01 o                         
   1  11   1       1981.47       2042.89        52.35 o                         
   2  11   1        545.58        554.41        26.45 o                         
   3  11   1       3752.00       3854.18        87.08 o                         
   4  11   1         67.89         92.51        16.90 o                         
   5  11   1       3322.78       3252.47        85.39 o                         
   6  11   1        349.20        312.04        28.19 o                         
   7  11   1        441.41        493.82        40.63 o                         
   8  11   1         24.66         11.58        21.40 o                         
   9  11   1         90.58          3.71       162.78 o                         
  10  11   1        292.81        250.23        44.43 o                         
  -8  12   1         59.79        109.22        35.03 o                         
  -7  12   1        545.82        482.07        40.41 o                         
  -6  12   1        247.60        223.13        30.63 o                         
  -5  12   1        828.72        889.66        55.03 o                         
  -4  12   1        463.25        513.11        36.25 o                         
  -3  12   1        111.23         92.10        14.98 o                         
  -2  12   1       2713.07       2826.60        70.17 o                         
  -1  12   1       1978.77       2005.73        56.33 o                         
   0  12   1        432.99        400.57        30.16 o                         
   1  12   1        511.90        511.63        24.99 o                         
   2  12   1        342.88        363.82        23.98 o                         
   3  12   1        695.86        656.40        32.02 o                         
   4  12   1        879.27        909.30        41.12 o                         
   5  12   1       1113.15       1118.65        45.63 o                         
   6  12   1        116.35         61.67        19.19 o                         
   7  12   1          4.19         -8.65        35.07 o                         
   8  12   1        671.24        692.89        54.98 o                         
   9  12   1         64.80         91.70        47.53 o                         
  -9  13   1        167.00        686.39       261.74 o                         
  -8  13   1        437.47        415.49        42.23 o                         
  -7  13   1         81.17         86.61        87.79 o                         
  -6  13   1       1283.78       1258.62        59.68 o                         
  -5  13   1       1418.89       1422.80        55.32 o                         
  -4  13   1        535.07        558.90        33.56 o                         
  -3  13   1          4.91          5.97        10.41 o                         
  -2  13   1        598.84        647.29        34.96 o                         
  -1  13   1         67.67         67.47        19.23 o                         
   0  13   1        111.92         84.18        19.90 o                         
   1  13   1        637.54        642.55        35.34 o                         
   2  13   1         59.97         65.32        17.94 o                         
   3  13   1         26.34         45.19        16.94 o                         
   4  13   1         14.14         44.99        33.94 o                         
   5  13   1        437.63        443.02        31.35 o                         
   6  13   1       2150.74       2081.74        78.73 o                         
   7  13   1         24.63         15.04        22.75 o                         
   8  13   1        156.76        333.51       133.99 o                         
  -8  14   1        175.12        159.95        39.78 o                         
  -7  14   1        146.78        221.74       122.18 o                         
  -6  14   1       1516.59       1433.38        66.86 o                         
  -5  14   1        123.00         93.73        23.86 o                         
  -4  14   1         94.02         75.73        22.21 o                         
  -3  14   1          5.41          4.30        15.17 o                         
  -2  14   1         61.40         87.29        18.57 o                         
  -1  14   1          1.13         -2.56        16.57 o                         
   0  14   1         48.79         33.63        16.54 o                         
   1  14   1        703.61        757.07        41.31 o                         
   2  14   1          9.37          5.78        16.38 o                         
   3  14   1         94.63         73.14        21.63 o                         
   4  14   1        906.16        990.63        46.22 o                         
   5  14   1        304.96        320.86        31.05 o                         
   6  14   1        766.60        754.68        50.81 o                         
   7  14   1        237.23        203.69        33.42 o                         
   8  14   1        164.62        124.42        37.94 o                         
  -7  15   1        151.57         91.99        51.59 o                         
  -6  15   1          1.28          2.83        49.07 o                         
  -5  15   1        600.25        577.62        61.44 o                         
  -4  15   1         34.19          3.79        23.38 o                         
  -3  15   1          1.98          9.42        17.96 o                         
  -2  15   1         78.68         81.71        33.12 o                         
  -1  15   1       3712.14       3503.44        96.33 o                         
   0  15   1        220.28        195.83        28.14 o                         
   1  15   1         24.67         -4.71        17.30 o                         
   2  15   1          1.04        -17.86        19.14 o                         
   3  15   1        645.23        670.50        56.48 o                         
   4  15   1         74.25         63.42        24.57 o                         
   5  15   1        370.44        352.83        60.72 o                         
   6  15   1         55.14        -21.73        71.53 o                         
   7  15   1         40.91         58.37        52.31 o                         
  -6  16   1        354.39       1362.27       262.99 o                         
  -5  16   1          8.47         11.92        52.45 o                         
  -4  16   1         13.85        -11.80        25.20 o                         
  -3  16   1         91.93         94.80        24.55 o                         
  -2  16   1         17.03         -6.59        25.13 o                         
  -1  16   1        419.21        462.03        39.03 o                         
   0  16   1       1457.99       1560.64        92.54 o                         
   1  16   1       1230.85       1343.99        67.94 o                         
   2  16   1        452.66        480.41        44.60 o                         
   3  16   1         22.30         -4.67        34.37 o                         
   4  16   1        157.27        760.73       149.71 o                         
   5  16   1        239.17        129.72        39.35 o                         
   6  16   1        112.74        273.66        94.98 o                         
  -5  17   1         70.50        132.68       112.34 o                         
  -4  17   1        614.52        673.38        78.67 o                         
  -3  17   1        127.20         82.23        46.05 o                         
  -2  17   1       1469.00       1451.48        70.90 o                         
  -1  17   1          5.45         63.60        42.91 o                         
   0  17   1       1430.27       1475.93        63.45 o                         
   1  17   1         26.11         51.64        96.82 o                         
   2  17   1        317.41        863.48       177.99 o                         
   3  17   1         41.61        -19.53       134.84 o                         
   5  17   1        212.39        140.75        53.37 o                         
  -4  18   1        318.94       1138.91       233.62 o                         
  -3  18   1        181.95        801.13       182.67 o                         
  -2  18   1        108.52        139.08        37.77 o                         
   1  18   1        492.18        520.43        48.83 o                         
   2  18   1        277.08        266.75        38.32 o                         
   3  18   1        241.30        234.89        49.25 o                         
   4  18   1         12.26        331.31       151.54 o                         
  -1  19   1        489.41        506.68        50.94 o                         
 -12   0   2         81.25         75.99        44.90 o                         
 -10   0   2        347.67        344.06       102.55 o                         
  -8   0   2       1723.36       1701.84        56.17 o                         
  -6   0   2       5171.49       4975.75       116.68 o                         
  -4   0   2       8506.49       9064.54       190.89 o                         
  -2   0   2      55212.84      55927.46      1215.86 o                         
   0   0   2       9449.17       9437.75       183.08 o                         
   2   0   2       8995.66       9667.46       245.47 o                         
   4   0   2       1287.40       1139.70        31.93 o                         
   6   0   2        172.88        144.53        13.65 o                         
   8   0   2        471.92        435.47        74.24 o                         
  10   0   2         57.26         30.57       107.54 o                         
  12   0   2        312.41        419.08        57.55 o                         
 -12   1   2        402.43        434.36       125.65 o                         
 -11   1   2       1647.99       1607.83       139.75 o                         
 -10   1   2        729.79        726.44        44.08 o                         
  -9   1   2         87.81         72.14        15.92 o                         
  -8   1   2        215.88        195.86        14.51 o                         
  -7   1   2        948.45        896.43        25.54 o                         
  -6   1   2        416.70        499.26        21.19 o                         
  -5   1   2        260.20        363.56        45.09 o                         
  -4   1   2       1352.34       1342.41        26.63 o                         
  -3   1   2       6136.58       6074.94       115.37 o                         
  -2   1   2      12647.48      13008.81       200.04 o                         
  -1   1   2      10279.19      10717.11       165.16 o                         
   0   1   2       8767.18       9305.24       134.93 o                         
   1   1   2        222.52        197.09         5.37 o                         
   2   1   2       5904.20       6179.57        85.08 o                         
   3   1   2       2874.13       3132.80        50.08 o                         
   4   1   2       7374.51       7807.26       117.10 o                         
   5   1   2        522.21        448.43        12.95 o                         
   6   1   2        289.81        247.36        17.17 o                         
   7   1   2        825.40        810.71        25.04 o                         
   8   1   2        149.19        149.19        16.83 o                         
   9   1   2        253.46        235.23        22.85 o                         
  10   1   2        474.06        429.17        33.88 o                         
  11   1   2       1403.42       1470.04        57.28 o                         
  12   1   2        542.32        528.90        55.05 o                         
 -12   2   2         59.27         31.20        31.18 o                         
 -11   2   2          1.24         12.11        26.53 o                         
 -10   2   2          4.18         -8.46        14.48 o                         
  -9   2   2       1111.90       1078.05        41.22 o                         
  -8   2   2        551.51        510.92        28.29 o                         
  -7   2   2       3765.01       3533.67        66.42 o                         
  -6   2   2       1654.34       1600.14        34.00 o                         
  -5   2   2          8.98         62.21        49.47 o                         
  -4   2   2       1707.77       1683.26        30.63 o                         
  -3   2   2         82.11        101.70         6.06 o                         
  -2   2   2         76.83         68.03         6.44 o                         
  -1   2   2       1923.68       1951.02        31.77 o                         
   0   2   2       2191.22       2131.72        30.68 o                         
   1   2   2      25225.24      25406.93       660.17 o                         
   2   2   2         83.35         81.23         6.56 o                         
   3   2   2       4348.89       4607.41        67.20 o                         
   4   2   2      15716.18      16744.09       227.82 o                         
   5   2   2       3096.05       2950.35        50.58 o                         
   6   2   2        732.70        640.72        30.40 o                         
   7   2   2        669.77        665.51        22.23 o                         
   8   2   2        472.08        496.81        30.83 o                         
   9   2   2        742.46        749.89        32.55 o                         
  10   2   2          0.05        -24.17        14.61 o                         
  11   2   2        184.11        232.76        30.39 o                         
  12   2   2          0.01        -19.57        29.18 o                         
 -12   3   2        290.99        396.19        92.01 o                         
 -11   3   2         10.38          4.91        21.92 o                         
 -10   3   2         15.27         -1.73        16.73 o                         
  -9   3   2        211.08        235.00        51.95 o                         
  -8   3   2         76.34         73.42        11.23 o                         
  -7   3   2        363.96        383.54        15.60 o                         
  -6   3   2        796.17        820.61        20.20 o                         
  -5   3   2         50.93         43.96         6.17 o                         
  -4   3   2       6702.14       6271.17        84.11 o                         
  -3   3   2        285.73        271.40         9.20 o                         
  -2   3   2       1271.83       1215.19        22.21 o                         
  -1   3   2          6.47          8.53         2.83 o                         
   0   3   2       1135.18       1184.71        21.86 o                         
   1   3   2         63.04         60.21         5.57 o                         
   2   3   2         26.71         51.87         5.24 o                         
   3   3   2        684.81        598.66        16.65 o                         
   4   3   2       5828.76       5967.72        99.68 o                         
   5   3   2        961.54        941.14        21.55 o                         
   6   3   2        323.65        274.94        16.05 o                         
   7   3   2       1779.73       1786.57        39.89 o                         
   8   3   2       2061.63       2015.78        93.31 o                         
   9   3   2        320.64        280.28        23.12 o                         
  10   3   2        351.80        340.50        27.20 o                         
  11   3   2          9.57         -0.03        30.83 o                         
  12   3   2         43.89         53.91        48.32 o                         
 -12   4   2        320.17        256.96        50.26 o                         
 -11   4   2          7.51         -2.46        19.75 o                         
 -10   4   2        762.72        813.56        44.35 o                         
  -9   4   2          0.48         15.60        22.89 o                         
  -8   4   2          0.53          2.74         9.33 o                         
  -7   4   2       1958.27       1844.48        36.89 o                         
  -6   4   2       8614.77       8444.14       118.97 o                         
  -5   4   2       1231.33       1211.79        25.87 o                         
  -4   4   2        315.05        344.39        17.67 o                         
  -3   4   2       2237.99       2326.45        39.91 o                         
  -2   4   2       3615.73       3527.01        51.96 o                         
  -1   4   2       1031.85        886.39        16.34 o                         
   0   4   2        406.12        382.50        15.66 o                         
   1   4   2        238.56        225.24         6.71 o                         
   2   4   2       3250.70       3443.55        57.79 o                         
   3   4   2        223.41        188.22        10.61 o                         
   4   4   2       8124.67       8673.77       151.80 o                         
   5   4   2       1800.79       1768.56        37.71 o                         
   6   4   2       4578.68       4453.65        81.07 o                         
   7   4   2       1509.99       1531.36        37.04 o                         
   8   4   2        913.35        945.09        54.24 o                         
   9   4   2        313.88        252.17        24.56 o                         
  10   4   2         95.77         72.23        18.16 o                         
  11   4   2         24.32         -8.98        20.63 o                         
  12   4   2         60.44         33.91        35.65 o                         
 -12   5   2        127.13        148.54        67.35 o                         
 -11   5   2        336.75        358.83        60.45 o                         
 -10   5   2        284.03        262.08        64.69 o                         
  -9   5   2        253.46        252.00        35.22 o                         
  -8   5   2       1378.79       1431.56        42.14 o                         
  -7   5   2       2437.68       2436.40        52.01 o                         
  -6   5   2          6.11         10.22         5.40 o                         
  -5   5   2       2506.63       2479.44        45.10 o                         
  -4   5   2      10971.70      11014.12       160.45 o                         
  -3   5   2       2122.12       2200.76        39.21 o                         
  -2   5   2       8300.85       8591.38       128.88 o                         
  -1   5   2       2054.77       1986.88        37.63 o                         
   0   5   2       1198.77       1138.27        23.21 o                         
   1   5   2        651.07        615.91        18.53 o                         
   2   5   2      13500.70      14383.24       267.37 o                         
   3   5   2      11171.89      11594.65       163.61 o                         
   4   5   2       1067.26        952.03        27.20 o                         
   5   5   2        281.55        299.05        16.75 o                         
   6   5   2       1694.82       1812.81        43.46 o                         
   7   5   2       4093.01       4036.93        77.68 o                         
   8   5   2       4390.09       4405.65        98.62 o                         
   9   5   2        187.85        151.51        19.84 o                         
  10   5   2        261.95        235.21        34.07 o                         
  11   5   2        387.49        380.09        83.08 o                         
  12   5   2         60.89         38.45        36.26 o                         
 -11   6   2         10.72        -12.14        34.52 o                         
 -10   6   2          0.95         -8.51        21.16 o                         
  -9   6   2       2702.42       2776.81       108.64 o                         
  -8   6   2        430.43        416.65        28.67 o                         
  -7   6   2          2.02          4.03        10.41 o                         
  -6   6   2        653.30        608.59        17.59 o                         
  -5   6   2       1044.27       1155.83        27.52 o                         
  -4   6   2        184.52        162.49         9.97 o                         
  -3   6   2      13937.04      14439.18       277.82 o                         
  -2   6   2       4764.29       4744.86        81.76 o                         
  -1   6   2       1365.58       1272.08        26.31 o                         
   0   6   2       1417.25       1556.20        31.20 o                         
   1   6   2       4418.36       4260.56        88.50 o                         
   2   6   2       2118.65       2077.65        45.61 o                         
   3   6   2       8238.32       8767.59       127.88 o                         
   4   6   2        578.63        724.33        22.72 o                         
   5   6   2       1508.86       1385.52        37.45 o                         
   6   6   2         19.98          6.92        13.68 o                         
   7   6   2        507.49        527.49        25.83 o                         
   8   6   2       2772.30       2714.81        76.20 o                         
   9   6   2       1483.50       1561.98        53.91 o                         
  10   6   2         16.96         18.48        20.97 o                         
  11   6   2          3.47        -19.76        25.80 o                         
 -11   7   2         71.09         87.95        65.44 o                         
 -10   7   2        316.25        310.29        42.63 o                         
  -9   7   2         34.59         45.50        19.91 o                         
  -8   7   2        239.17        246.91        27.77 o                         
  -7   7   2          1.22        -11.77        13.51 o                         
  -6   7   2        369.04        405.69        20.73 o                         
  -5   7   2        212.67        234.72        13.60 o                         
  -4   7   2       4747.30       4603.81        82.64 o                         
  -3   7   2       1814.73       1558.88        35.13 o                         
  -2   7   2       2042.25       2184.18        40.32 o                         
  -1   7   2       3036.48       3270.11        55.50 o                         
   0   7   2      10058.89      10496.12       154.07 o                         
   1   7   2         18.60         15.64         6.70 o                         
   2   7   2          5.35         24.02        18.82 o                         
   3   7   2       3164.98       3121.46        60.34 o                         
   4   7   2       2959.90       2859.44        52.27 o                         
   5   7   2         85.78         57.65        10.83 o                         
   6   7   2        208.56        201.48        17.25 o                         
   7   7   2        180.33        161.70        18.00 o                         
   8   7   2          5.15        -14.21        13.73 o                         
   9   7   2          0.15         -8.11        24.61 o                         
  10   7   2        217.71        218.87        62.31 o                         
  11   7   2         48.65         25.41        51.56 o                         
 -11   8   2        203.39        200.87        67.04 o                         
 -10   8   2        699.94        896.36       101.22 o                         
  -9   8   2        446.67        447.84        47.34 o                         
  -8   8   2         19.78          3.04        12.80 o                         
  -7   8   2         67.64         58.51        15.30 o                         
  -6   8   2         66.90         46.19        11.38 o                         
  -5   8   2        797.34        802.65        24.23 o                         
  -4   8   2       3354.58       3229.37        59.93 o                         
  -3   8   2        241.08        208.84        11.86 o                         
  -2   8   2       3156.92       2969.67        52.41 o                         
  -1   8   2         67.22         81.33         7.40 o                         
   0   8   2       2439.89       2716.55        49.85 o                         
   1   8   2        170.33        149.95        11.91 o                         
   2   8   2       3251.09       3030.93        61.10 o                         
   3   8   2       2302.54       2444.00        55.89 o                         
   4   8   2        396.78        358.06        15.03 o                         
   5   8   2        196.54        185.72        15.26 o                         
   6   8   2        251.18        262.90        21.34 o                         
   7   8   2         55.62         73.31        24.01 o                         
   8   8   2       1295.21       1333.51        56.84 o                         
   9   8   2        783.42        882.22        64.05 o                         
  10   8   2        306.55        314.95        40.10 o                         
  11   8   2          6.01        -18.99        48.17 o                         
 -11   9   2        433.81        455.04       115.81 o                         
 -10   9   2        495.30        506.10        54.87 o                         
  -9   9   2        965.54        901.92        63.34 o                         
  -8   9   2        504.94        509.33        38.38 o                         
  -7   9   2        729.03        698.31        52.15 o                         
  -6   9   2        240.15        206.99        37.53 o                         
  -5   9   2       2756.67       2672.27        55.48 o                         
  -4   9   2        585.40        555.69        20.39 o                         
  -3   9   2        415.87        406.37        16.55 o                         
  -2   9   2         34.81         21.46         6.70 o                         
  -1   9   2        783.29        723.40        20.51 o                         
   0   9   2       4202.19       4126.52        71.03 o                         
   1   9   2          6.83         -0.19         5.92 o                         
   2   9   2        137.91        140.01        14.04 o                         
   3   9   2       7672.07       7778.61       129.13 o                         
   4   9   2         42.75         32.42        10.76 o                         
   5   9   2         16.43         11.54        11.74 o                         
   6   9   2        482.66        480.39        31.48 o                         
   7   9   2        856.58        827.24        39.79 o                         
   8   9   2         35.69         23.57        22.82 o                         
   9   9   2        173.76        138.23        34.27 o                         
  10   9   2        381.04        343.04        47.62 o                         
  11   9   2        213.49        200.35        43.92 o                         
 -10  10   2        207.68        190.35        39.24 o                         
  -9  10   2        379.97        379.34        46.75 o                         
  -8  10   2         20.96          7.16        20.64 o                         
  -7  10   2       1112.19       1119.52        51.66 o                         
  -6  10   2          3.80         -2.81        13.62 o                         
  -5  10   2        710.95        624.77        30.70 o                         
  -4  10   2         30.52         33.13        11.04 o                         
  -3  10   2       1569.38       1583.73        43.67 o                         
  -2  10   2        100.82         85.24         8.97 o                         
  -1  10   2        908.82        832.38        24.10 o                         
   0  10   2          0.55          3.96         4.73 o                         
   1  10   2       4320.56       4187.38        79.57 o                         
   2  10   2        730.32        679.57        29.78 o                         
   3  10   2       5539.05       5704.53       113.18 o                         
   4  10   2        118.92        127.52        17.11 o                         
   5  10   2        620.30        623.10        36.83 o                         
   6  10   2         49.06         37.28        25.70 o                         
   7  10   2         27.32          5.38        17.78 o                         
   8  10   2         11.92         46.34        24.49 o                         
   9  10   2       1171.58       1150.25        86.55 o                         
  10  10   2        192.07        156.45        39.75 o                         
  -9  11   2         80.53        135.04        61.39 o                         
  -8  11   2        866.87        931.81        52.93 o                         
  -7  11   2          8.90          1.96        16.97 o                         
  -6  11   2        193.11        187.60        26.40 o                         
  -5  11   2         35.52         41.18        18.21 o                         
  -4  11   2       4316.74       4095.87        80.00 o                         
  -3  11   2        309.99        290.87        21.14 o                         
  -2  11   2         58.11         70.72        12.64 o                         
  -1  11   2       4576.52       4518.78        85.20 o                         
   0  11   2        429.71        403.63        20.81 o                         
   1  11   2       3856.71       3912.37        78.96 o                         
   2  11   2       4384.50       4402.80        93.01 o                         
   3  11   2        132.70        140.25        16.51 o                         
   4  11   2       1510.14       1361.64        49.31 o                         
   5  11   2        605.95        633.98        34.18 o                         
   6  11   2        411.66        462.97        37.82 o                         
   7  11   2          0.43        -22.03        19.38 o                         
   8  11   2       1536.42       1553.66        81.81 o                         
   9  11   2        409.05       1026.08       263.88 o                         
  -9  12   2        189.61        189.28        44.03 o                         
  -8  12   2        437.67        418.09        41.07 o                         
  -7  12   2        297.91        245.30        32.52 o                         
  -6  12   2       1998.83       1979.43        71.48 o                         
  -5  12   2         79.83         69.45        18.36 o                         
  -4  12   2        242.00        210.74        20.33 o                         
  -3  12   2        275.95        281.71        23.35 o                         
  -2  12   2        567.63        509.91        30.18 o                         
  -1  12   2        436.39        398.30        27.49 o                         
   0  12   2         68.16         61.34        16.35 o                         
   1  12   2       1032.35       1115.54        36.04 o                         
   2  12   2        665.65        649.63        33.24 o                         
   3  12   2        435.30        452.90        25.62 o                         
   4  12   2       6395.49       6590.14       191.48 o                         
   5  12   2        691.20        731.15        38.87 o                         
   6  12   2       1176.13       1168.15        49.79 o                         
   7  12   2         10.02        113.21        74.01 o                         
   8  12   2         15.06        118.92       148.33 o                         
   9  12   2        252.28        248.83        41.74 o                         
  -9  13   2         46.10          3.89        29.54 o                         
  -8  13   2          3.58          5.39        44.57 o                         
  -7  13   2        440.47        429.35        41.35 o                         
  -6  13   2        163.35        120.12        26.03 o                         
  -5  13   2       1792.84       1741.43        67.00 o                         
  -4  13   2         61.20        105.32        17.08 o                         
  -3  13   2         13.88         15.62        14.18 o                         
  -2  13   2         37.35         61.97        34.28 o                         
  -1  13   2       1443.89       1421.49        49.05 o                         
   0  13   2       1202.24       1248.23        50.00 o                         
   1  13   2       1837.87       1781.99        61.05 o                         
   2  13   2          2.79          2.93        12.69 o                         
   3  13   2       1856.96       1971.99        61.73 o                         
   4  13   2        461.64        415.71        31.89 o                         
   5  13   2        203.69        158.06        24.26 o                         
   6  13   2          2.08         27.55        32.42 o                         
   7  13   2       1015.68        980.98        56.79 o                         
  -8  14   2         80.67         33.26        32.30 o                         
  -7  14   2        869.83        864.54        54.01 o                         
  -6  14   2         26.78         77.51        41.35 o                         
  -5  14   2       1556.03       1468.65        63.91 o                         
  -4  14   2        150.68        102.30        28.01 o                         
  -3  14   2        160.72        168.67        21.11 o                         
  -2  14   2        870.16        893.27        38.79 o                         
  -1  14   2         95.89         71.45        19.44 o                         
   0  14   2        177.07        161.74        24.38 o                         
   1  14   2       1118.02        960.29        46.11 o                         
   2  14   2       1608.51       1543.93        58.85 o                         
   3  14   2         48.18         51.45        22.97 o                         
   4  14   2          8.96          3.21        15.26 o                         
   5  14   2       1428.68       1574.28        77.66 o                         
   6  14   2        144.00        395.12       325.17 o                         
   7  14   2        387.27        918.66       244.93 o                         
   8  14   2        228.00        260.55        73.04 o                         
  -7  15   2          1.83       -188.16       132.34 o                         
  -6  15   2          0.94       -139.83       122.85 o                         
  -5  15   2         26.15         34.24        27.60 o                         
  -4  15   2        311.22        286.82        40.69 o                         
  -3  15   2        147.41        155.88        28.52 o                         
  -2  15   2        450.01        499.13        39.15 o                         
  -1  15   2        145.37        148.08        42.83 o                         
   0  15   2       2778.29       2857.58       115.18 o                         
   1  15   2         52.75         51.57        19.69 o                         
   2  15   2         97.05         63.09        23.73 o                         
   3  15   2          0.30          3.98        22.14 o                         
   4  15   2        146.67        198.74        43.40 o                         
   5  15   2          2.92        -25.56        25.49 o                         
   6  15   2         93.33         61.98        33.63 o                         
  -6  16   2        252.05        277.69       123.19 o                         
  -5  16   2        186.71        221.86        42.25 o                         
  -4  16   2          5.52         -3.29        44.88 o                         
  -3  16   2        450.81        523.54        60.66 o                         
  -2  16   2        369.58        348.06        33.32 o                         
  -1  16   2         11.48          4.53        20.53 o                         
   0  16   2         23.50         16.41        20.84 o                         
   1  16   2        142.79        144.78        31.26 o                         
   2  16   2        217.12        216.66        35.00 o                         
   3  16   2        219.21        186.36        31.75 o                         
   4  16   2         51.47         16.19        24.56 o                         
   5  16   2        673.51       1840.13       198.07 o                         
   6  16   2        211.76        138.04        42.12 o                         
  -5  17   2          1.81        -21.05        64.85 o                         
  -4  17   2        152.02        652.78       181.96 o                         
  -3  17   2          1.60         -5.12        60.06 o                         
  -2  17   2         58.84        360.76       118.22 o                         
  -1  17   2       2111.65       2117.70        77.74 o                         
   1  17   2       1471.48       1533.42        68.28 o                         
   2  17   2          2.35          7.11        63.02 o                         
   3  17   2        226.37        208.46        80.82 o                         
   4  17   2        134.29        816.97       198.40 o                         
   5  17   2         28.28         71.38       133.65 o                         
  -4  18   2        140.95        215.65        65.92 o                         
  -3  18   2        346.58        304.32        60.05 o                         
   0  18   2          2.27        -13.54        31.42 o                         
   1  18   2        345.71        414.67        51.41 o                         
   2  18   2        283.35       1325.38       226.89 o                         
   3  18   2        231.40       1207.50       227.16 o                         
   4  18   2        439.05        388.93        67.00 o                         
   0  19   2        154.14        127.37        54.88 o                         
 -11   0   3       1315.83       1207.12       336.49 o                         
  -9   0   3        315.41        282.05        34.84 o                         
  -7   0   3        229.84        235.44        24.87 o                         
  -5   0   3        214.05        116.88        11.69 o                         
  -3   0   3          8.70          9.54         9.52 o                         
  -1   0   3      79953.53      78465.40      1517.67 o                         
   1   0   3       6504.13       6720.59       148.97 o                         
   3   0   3        119.31        113.16        13.95 o                         
   5   0   3      25701.07      27100.56       606.50 o                         
   7   0   3         90.95         83.58        20.18 o                         
   9   0   3       1306.00       1445.40       169.23 o                         
  11   0   3       1333.87       1384.95        88.75 o                         
 -12   1   3         30.21         25.04        52.11 o                         
 -11   1   3        331.77        780.87       186.69 o                         
 -10   1   3        987.58        891.70        45.74 o                         
  -9   1   3        567.84        584.82        25.91 o                         
  -8   1   3        906.48        874.00        28.87 o                         
  -7   1   3        102.76         68.31        10.19 o                         
  -6   1   3        625.66        586.76        25.24 o                         
  -5   1   3        187.99        156.78         9.34 o                         
  -4   1   3         59.98         55.45         5.71 o                         
  -3   1   3         28.88         33.89         3.98 o                         
  -2   1   3        202.25        207.13         9.10 o                         
  -1   1   3         24.76         14.06         2.84 o                         
   0   1   3       2846.95       3013.78        42.49 o                         
   1   1   3      17712.06      18205.09       257.81 o                         
   2   1   3       1684.95       1790.43        29.67 o                         
   3   1   3       5569.36       5798.03        87.30 o                         
   4   1   3       2071.31       2064.17        43.78 o                         
   5   1   3       5420.78       5520.07        93.19 o                         
   6   1   3       1277.18       1190.03        29.35 o                         
   7   1   3       1831.39       1803.90        47.87 o                         
   8   1   3       2231.16       2190.43        63.40 o                         
   9   1   3        431.05        389.96        31.08 o                         
  10   1   3        689.80        609.17        35.66 o                         
  11   1   3        620.61        678.24        41.13 o                         
  12   1   3        675.77        694.57        62.17 o                         
 -12   2   3       1054.29       2869.97       472.54 o                         
 -11   2   3         58.37        101.44        65.14 o                         
 -10   2   3        323.89        269.24        29.03 o                         
  -9   2   3        488.43        434.66        29.16 o                         
  -8   2   3        735.87        690.64        23.92 o                         
  -7   2   3         86.92         75.69        10.06 o                         
  -6   2   3       6278.03       6605.66       109.38 o                         
  -5   2   3       5064.47       5211.11        80.11 o                         
  -4   2   3        930.52        912.49        37.08 o                         
  -3   2   3         42.11         42.57         6.55 o                         
  -2   2   3       3304.40       3619.00        70.79 o                         
  -1   2   3        223.65        176.69         5.92 o                         
   0   2   3       5263.04       5323.72        64.89 o                         
   1   2   3      13361.11      14527.92       225.08 o                         
   2   2   3       7385.39       7315.15       100.86 o                         
   3   2   3        422.94        465.96        12.82 o                         
   4   2   3        257.97        234.59        10.60 o                         
   5   2   3       2792.03       2602.56        43.88 o                         
   6   2   3        961.79        866.20        25.67 o                         
   7   2   3       1045.96        999.02        30.60 o                         
   8   2   3        324.19        347.84        30.48 o                         
   9   2   3        174.20        145.85        20.52 o                         
  10   2   3        579.39        565.99        42.70 o                         
  11   2   3          0.28          5.29        18.30 o                         
  12   2   3          3.38        -30.50        24.49 o                         
 -12   3   3          6.77          5.71        50.63 o                         
 -11   3   3        121.09        645.25       180.08 o                         
 -10   3   3        132.33        125.46        22.57 o                         
  -9   3   3       1318.48       1205.37        44.86 o                         
  -8   3   3        114.74        103.14        12.13 o                         
  -7   3   3       4819.27       4695.47        79.24 o                         
  -6   3   3        128.80        116.51         9.94 o                         
  -5   3   3        720.94        549.40        27.32 o                         
  -4   3   3        832.20        764.25        21.68 o                         
  -3   3   3       2658.80       2667.36        45.29 o                         
  -2   3   3       4713.30       4712.45        68.66 o                         
  -1   3   3       2733.58       2829.00        47.12 o                         
   0   3   3        110.77         93.07         7.29 o                         
   1   3   3        397.02        445.08        11.17 o                         
   2   3   3       2522.96       2486.43        38.17 o                         
   3   3   3      12449.41      12433.50       212.60 o                         
   4   3   3       4903.46       5190.24        82.37 o                         
   5   3   3       1495.16       1086.43        24.19 o                         
   6   3   3          9.43         15.45         6.55 o                         
   7   3   3        312.13        290.52        21.53 o                         
   8   3   3       1368.37       1387.23        56.71 o                         
   9   3   3         50.07         40.98        14.68 o                         
  10   3   3          2.94         -6.12        14.93 o                         
  11   3   3        176.14        151.32        25.50 o                         
  12   3   3         55.64        336.64       158.30 o                         
 -12   4   3        139.00        457.17       166.89 o                         
 -11   4   3          5.58          1.40        23.30 o                         
 -10   4   3          9.67         -0.20        16.62 o                         
  -9   4   3        277.24        283.12        25.20 o                         
  -8   4   3       1771.55       1779.77        55.18 o                         
  -7   4   3         34.74         36.19         7.84 o                         
  -6   4   3       2583.98       2528.72        45.17 o                         
  -5   4   3       9948.77       9903.68       136.39 o                         
  -4   4   3        269.52        250.01        11.23 o                         
  -3   4   3        111.05         94.50         6.78 o                         
  -2   4   3       1518.45       1549.23        26.23 o                         
  -1   4   3       1127.80       1092.11        22.12 o                         
   0   4   3         25.02         45.02         4.39 o                         
   1   4   3        307.19        293.51        10.77 o                         
   2   4   3       1200.07       1284.31        29.49 o                         
   3   4   3       4768.63       4912.00        86.76 o                         
   4   4   3       9621.14      10310.11       160.76 o                         
   5   4   3       5281.91       5305.48        89.55 o                         
   6   4   3        173.14        145.59        13.11 o                         
   7   4   3       2862.18       2820.06        62.58 o                         
   8   4   3         42.46         51.87        14.12 o                         
   9   4   3        694.73        697.57        32.88 o                         
  10   4   3         18.82          3.40        15.74 o                         
  11   4   3          2.09         -9.64        21.71 o                         
  12   4   3         38.09         50.21        34.72 o                         
 -12   5   3          3.10         30.36        49.22 o                         
 -11   5   3          3.46          6.14        26.80 o                         
 -10   5   3        520.60        479.11        38.07 o                         
  -9   5   3        182.14        148.73        21.49 o                         
  -8   5   3        151.30        126.44        17.03 o                         
  -7   5   3         66.49         51.48        13.33 o                         
  -6   5   3       2132.31       2212.47        40.24 o                         
  -5   5   3        119.05         66.09         7.88 o                         
  -4   5   3        294.04        205.54        10.76 o                         
  -3   5   3      10882.72      11073.38       154.93 o                         
  -2   5   3        518.76        421.95        11.62 o                         
  -1   5   3       2917.81       2850.72        45.87 o                         
   0   5   3      10325.96      10252.94       148.14 o                         
   1   5   3          1.99         -0.02         2.75 o                         
   2   5   3       1727.60       1808.64        33.27 o                         
   3   5   3        621.85        600.32        17.08 o                         
   4   5   3       3832.03       3987.18        74.29 o                         
   5   5   3        363.66        438.73        24.82 o                         
   6   5   3         13.61         13.37         9.59 o                         
   7   5   3       3813.73       3937.11        79.13 o                         
   8   5   3        712.14        809.53        48.95 o                         
   9   5   3        617.37        649.12        33.16 o                         
  10   5   3         65.43         46.96        17.94 o                         
  11   5   3         98.26        104.79        27.55 o                         
 -11   6   3        196.80        172.29        32.07 o                         
 -10   6   3        991.12        929.65        50.75 o                         
  -9   6   3        321.30        280.42        27.18 o                         
  -8   6   3       2088.80       2229.75        56.40 o                         
  -7   6   3       2718.95       2525.57        60.75 o                         
  -6   6   3       1335.70       1346.05        28.98 o                         
  -5   6   3         96.78         83.71         9.85 o                         
  -4   6   3        429.72        311.91        12.87 o                         
  -3   6   3          1.89         14.30         8.05 o                         
  -2   6   3       1007.35        950.17        19.17 o                         
  -1   6   3        528.20        528.64        15.40 o                         
   0   6   3          3.12         16.92         9.45 o                         
   1   6   3        527.63        539.29        17.13 o                         
   2   6   3      11409.61      11205.18       257.35 o                         
   3   6   3       6791.73       7514.79       113.36 o                         
   4   6   3       2097.14       2069.67        50.20 o                         
   5   6   3        718.58        637.27        24.48 o                         
   6   6   3       3948.01       4140.80        83.34 o                         
   7   6   3          0.28         -6.76        13.03 o                         
   8   6   3        445.63        386.23        31.48 o                         
   9   6   3         63.76         60.61        18.47 o                         
  10   6   3         71.89         50.10        26.72 o                         
  11   6   3        201.99        908.62       297.85 o                         
 -11   7   3        549.92        484.50        52.29 o                         
 -10   7   3        145.46        126.43        38.67 o                         
  -9   7   3        395.66        363.19        29.86 o                         
  -8   7   3        751.21        742.66        33.86 o                         
  -7   7   3         78.72         59.86        17.23 o                         
  -6   7   3         32.54         28.47         8.64 o                         
  -5   7   3       2115.73       2144.50        42.34 o                         
  -4   7   3       1525.26       1424.41        31.65 o                         
  -3   7   3       5663.06       5594.40        87.00 o                         
  -2   7   3       4393.84       4549.93        75.02 o                         
  -1   7   3         33.91         30.12         5.86 o                         
   0   7   3        506.89        579.93        17.15 o                         
   1   7   3      15584.75      15972.26       245.10 o                         
   2   7   3        488.78        559.18        20.21 o                         
   3   7   3        460.61        496.99        15.69 o                         
   4   7   3        866.56        864.12        21.85 o                         
   5   7   3         15.36         13.58         9.09 o                         
   6   7   3        915.28        915.70        31.35 o                         
   7   7   3       3083.97       3182.10        75.49 o                         
   8   7   3        108.76         98.98        18.00 o                         
   9   7   3        147.80        138.11        28.35 o                         
  10   7   3        208.10        189.42        38.95 o                         
  11   7   3        245.32        259.69        44.73 o                         
 -11   8   3          0.73          0.02        37.06 o                         
 -10   8   3        371.82       1162.30       314.39 o                         
  -9   8   3       1982.00       1996.43        81.35 o                         
  -8   8   3          8.65         -0.31        15.23 o                         
  -7   8   3        282.92        293.42        23.72 o                         
  -6   8   3         84.05         73.71        14.14 o                         
  -5   8   3        349.30        325.14        15.88 o                         
  -4   8   3        152.27        152.85        18.27 o                         
  -3   8   3        248.96        250.18        12.36 o                         
  -2   8   3       1402.14       1340.83        28.17 o                         
  -1   8   3       2871.26       2987.63        53.13 o                         
   0   8   3        145.93        199.66        11.20 o                         
   1   8   3       1537.16       1499.99        38.51 o                         
   2   8   3        223.36        139.04        13.14 o                         
   3   8   3       5337.15       4923.70       129.10 o                         
   4   8   3        324.69        343.12        15.17 o                         
   5   8   3        107.82         81.84        11.97 o                         
   6   8   3          1.64          7.35        13.70 o                         
   7   8   3         28.26         16.17        16.74 o                         
   8   8   3        427.09        432.99        36.42 o                         
   9   8   3        373.27        414.13        43.93 o                         
  10   8   3        286.53        298.19        60.75 o                         
  11   8   3         17.89         -1.51        31.97 o                         
 -11   9   3        383.75        351.39        61.34 o                         
 -10   9   3        249.62        299.33        45.20 o                         
  -9   9   3         50.24         62.84        38.74 o                         
  -8   9   3        178.56        458.14       198.85 o                         
  -7   9   3          1.03         -6.62        13.68 o                         
  -6   9   3        926.13        942.54        35.33 o                         
  -5   9   3       1454.14       1379.24        35.11 o                         
  -4   9   3       5976.65       5869.57        98.33 o                         
  -3   9   3        112.84        107.70         9.90 o                         
  -2   9   3        444.36        393.20        17.61 o                         
  -1   9   3       1173.04       1173.11        27.94 o                         
   0   9   3       1481.74       1376.65        32.39 o                         
   1   9   3       1742.88       1706.56        40.35 o                         
   2   9   3        197.89        203.42        15.62 o                         
   3   9   3        232.19        227.91        18.16 o                         
   4   9   3        687.68        657.56        32.82 o                         
   5   9   3          1.15         -6.58        12.32 o                         
   6   9   3         81.22         83.24        17.25 o                         
   7   9   3         80.07         64.95        18.82 o                         
   8   9   3       1570.03       1603.71        84.63 o                         
   9   9   3          6.43         11.41        27.25 o                         
  10   9   3        149.88         94.92        33.64 o                         
 -10  10   3        391.26        385.58        62.35 o                         
  -9  10   3        434.56        434.16        46.42 o                         
  -8  10   3        166.72        193.35        28.61 o                         
  -7  10   3         32.39         76.75        58.85 o                         
  -6  10   3        305.74        321.57        29.52 o                         
  -5  10   3       3373.00       3157.39        91.58 o                         
  -4  10   3        237.18        197.29        20.36 o                         
  -3  10   3         34.68         33.85         7.44 o                         
  -2  10   3       1560.50       1454.43        32.27 o                         
  -1  10   3        165.25        199.17        12.03 o                         
   0  10   3       1248.26       1231.60        33.19 o                         
   1  10   3       1504.71       1492.96        39.30 o                         
   2  10   3       2837.72       2870.47        65.99 o                         
   3  10   3        547.40        520.17        26.76 o                         
   4  10   3         20.05          5.21        11.98 o                         
   5  10   3         23.30         33.36        15.07 o                         
   6  10   3        265.64        262.50        27.95 o                         
   7  10   3        465.75        454.79        35.99 o                         
   8  10   3        285.36        239.77        60.42 o                         
   9  10   3         13.38          3.66        23.55 o                         
  10  10   3        314.13        346.48        48.71 o                         
  -9  11   3          5.44        -12.81        42.84 o                         
  -8  11   3          8.54         -5.63        22.47 o                         
  -7  11   3       2229.82       2142.46        83.48 o                         
  -6  11   3        873.72        861.08        43.32 o                         
  -5  11   3        522.66        480.52        36.59 o                         
  -4  11   3        675.22        659.59        32.48 o                         
  -3  11   3       6138.44       6411.75       137.19 o                         
  -2  11   3        241.56        210.96        17.44 o                         
  -1  11   3        918.77        924.75        25.77 o                         
   0  11   3        328.55        341.26        20.10 o                         
   1  11   3       1714.46       1605.02        45.53 o                         
   2  11   3       3185.45       3106.36        67.39 o                         
   3  11   3       3273.40       3398.99        98.96 o                         
   4  11   3        631.61        621.48        32.61 o                         
   5  11   3         74.24        112.08        19.23 o                         
   6  11   3        176.88        154.02        24.05 o                         
   7  11   3        687.76        666.51        41.80 o                         
   8  11   3         79.47        126.42       123.84 o                         
   9  11   3        652.92        754.27        63.72 o                         
  10  11   3        303.36        328.84        46.38 o                         
  -9  12   3         95.49        444.98       240.92 o                         
  -8  12   3         32.69          8.42        22.48 o                         
  -7  12   3          0.04        -24.20        22.98 o                         
  -6  12   3         44.17         52.46        19.95 o                         
  -5  12   3       2509.77       2417.20        79.63 o                         
  -4  12   3        982.60        940.50        35.49 o                         
  -3  12   3        533.16        569.40        26.70 o                         
  -2  12   3        133.08         93.37        15.12 o                         
  -1  12   3       6608.29       6832.00       177.60 o                         
   0  12   3       1372.06       1372.53        41.80 o                         
   1  12   3        386.20        391.38        26.34 o                         
   2  12   3       1993.46       2018.96        56.58 o                         
   3  12   3        372.65        378.53        27.76 o                         
   4  12   3        142.95        125.28        25.40 o                         
   5  12   3       1450.82       1362.97        55.17 o                         
   6  12   3        650.75        665.98        40.85 o                         
   7  12   3        623.57        602.12        44.53 o                         
   9  12   3        377.29        450.10        90.10 o                         
  -9  13   3        106.39         66.23        40.01 o                         
  -8  13   3        639.36        590.50        48.74 o                         
  -7  13   3        128.69        102.43        28.55 o                         
  -6  13   3        883.06        878.73        50.53 o                         
  -5  13   3        122.47        128.99        24.52 o                         
  -4  13   3        367.44        407.87        31.05 o                         
  -3  13   3        325.27        276.45        24.03 o                         
  -2  13   3        851.21        856.63        38.30 o                         
  -1  13   3         17.92         18.51        15.24 o                         
   0  13   3       1113.27       1170.73        54.59 o                         
   1  13   3        106.85        222.50        56.41 o                         
   2  13   3        398.96        411.47        25.70 o                         
   3  13   3       1266.02       1247.74        43.53 o                         
   4  13   3       3047.13       3181.34        87.39 o                         
   5  13   3         57.28         45.88        18.73 o                         
   6  13   3          1.37         -6.65        18.04 o                         
   7  13   3         54.60         38.96        57.95 o                         
  -8  14   3          1.24       -161.47       116.78 o                         
  -7  14   3          1.40         31.87        42.15 o                         
  -6  14   3        697.62        759.69        54.19 o                         
  -5  14   3         26.06         33.58        51.27 o                         
  -4  14   3        114.01        120.78        34.65 o                         
  -3  14   3         42.87         47.00        17.95 o                         
  -2  14   3        159.99        134.82        22.11 o                         
  -1  14   3       1919.42       1807.18        62.02 o                         
   0  14   3         15.79          8.23        15.22 o                         
   1  14   3         99.27        107.46        20.98 o                         
   2  14   3          5.02          6.20        15.92 o                         
   3  14   3        215.95        226.98        31.42 o                         
   4  14   3         22.43         24.47        17.73 o                         
   5  14   3         65.00        430.89       119.23 o                         
   6  14   3       2053.30       2045.07       119.68 o                         
   7  14   3          4.17        -14.41        86.25 o                         
   8  14   3         78.76        130.70        47.62 o                         
  -7  15   3        668.94        659.20        65.45 o                         
  -6  15   3        159.33        123.45        40.18 o                         
  -5  15   3         27.66         29.28        31.26 o                         
  -4  15   3         38.23         30.23        25.71 o                         
  -3  15   3        442.93        432.90        48.23 o                         
  -2  15   3         15.98         38.55        26.80 o                         
  -1  15   3       2673.47       2608.84        77.37 o                         
   0  15   3        105.05        122.03        53.78 o                         
   1  15   3       1114.71       1154.31        50.51 o                         
   2  15   3          3.92         -0.30        19.49 o                         
   3  15   3        142.02        143.33        29.01 o                         
   4  15   3        526.46        570.82        64.55 o                         
   5  15   3        371.84        466.11        54.57 o                         
   6  15   3         29.57        130.86       137.99 o                         
  -6  16   3        310.52        227.35       101.56 o                         
  -5  16   3        239.01        219.32        47.03 o                         
  -4  16   3         92.25        321.67       120.99 o                         
  -3  16   3        209.94        176.58        38.55 o                         
  -2  16   3       1253.05       1228.82        55.97 o                         
  -1  16   3       1628.40       1757.31        96.58 o                         
   0  16   3        189.07        236.40        31.12 o                         
   1  16   3          3.68          9.24        88.31 o                         
   2  16   3         94.23        163.91        62.49 o                         
   3  16   3        260.54        307.22        42.37 o                         
   4  16   3        109.72        154.97        73.70 o                         
   5  16   3         94.90        191.08        73.69 o                         
   6  16   3        176.16        512.12       140.61 o                         
  -5  17   3         62.66         56.45       122.92 o                         
  -4  17   3         72.29        160.39        57.96 o                         
  -3  17   3          4.39       -122.57       140.95 o                         
  -1  17   3         83.11         68.32        41.14 o                         
   0  17   3       1646.92       1628.45        66.79 o                         
   1  17   3         56.54         66.69        27.79 o                         
   2  17   3        187.65        853.39       179.66 o                         
   3  17   3        118.62        500.80       159.55 o                         
   4  17   3        375.49        379.65        63.32 o                         
   5  17   3        168.63       1277.16       179.98 o                         
  -2  18   3        109.74         88.13        45.82 o                         
  -1  18   3        938.00       1022.96        63.53 o                         
   0  18   3         26.46         29.48        37.23 o                         
   1  18   3         77.80         92.16       129.12 o                         
   2  18   3        533.55        545.00        84.86 o                         
   3  18   3        202.68        197.07        62.15 o                         
 -12   0   4        976.41        951.82       102.03 o                         
 -10   0   4       2515.53       2236.06       152.10 o                         
  -8   0   4       3004.37       3056.77        86.82 o                         
  -6   0   4        123.29         85.11        18.21 o                         
  -4   0   4        252.46        298.50        15.96 o                         
  -2   0   4      31563.35      30841.09       666.87 o                         
   0   0   4      76284.29      76369.69      1485.85 o                         
   2   0   4      16086.42      17141.88       373.43 o                         
   4   0   4        329.34        320.72        21.44 o                         
   6   0   4         16.56         26.00        38.10 o                         
   8   0   4        756.32        703.37        43.98 o                         
  10   0   4       2071.68       2126.40       107.00 o                         
  12   0   4        361.05        338.25        55.13 o                         
 -12   1   4         55.58        108.33        40.86 o                         
 -11   1   4         39.83        413.04       154.28 o                         
 -10   1   4        400.62        463.68        45.56 o                         
  -9   1   4        117.60        120.69        22.53 o                         
  -8   1   4        691.83        578.92        22.58 o                         
  -7   1   4       3393.51       3402.18        63.41 o                         
  -6   1   4       1095.78       1114.15        26.72 o                         
  -5   1   4        504.80        399.74        12.92 o                         
  -4   1   4       1806.50       1813.68        32.20 o                         
  -3   1   4       1243.48       1282.02        26.03 o                         
  -2   1   4      72014.92      70334.53      1504.63 o                         
  -1   1   4      17043.40      17130.14       214.92 o                         
   0   1   4      18798.08      19433.07       298.51 o                         
   1   1   4         16.96         28.38         5.64 o                         
   2   1   4       4932.26       5028.29        67.09 o                         
   3   1   4         17.68         40.23         8.94 o                         
   4   1   4        101.26         83.21         9.40 o                         
   5   1   4      18385.99      19296.87       312.87 o                         
   6   1   4         63.54         95.23        12.23 o                         
   7   1   4        322.93        297.19        25.34 o                         
   8   1   4        960.51        916.11        77.20 o                         
   9   1   4        327.47        243.37        24.09 o                         
  10   1   4        157.12        145.41        54.08 o                         
  11   1   4        133.64         95.32        23.77 o                         
  12   1   4        452.97        500.78        37.88 o                         
 -12   2   4          0.10         21.79        29.70 o                         
 -11   2   4        671.18        623.35        65.39 o                         
 -10   2   4        185.49        157.25        22.93 o                         
  -9   2   4        827.16        764.85        32.52 o                         
  -8   2   4         40.21         52.98        11.39 o                         
  -7   2   4        925.33        937.32        26.04 o                         
  -6   2   4        700.64        724.82        27.82 o                         
  -5   2   4       3456.22       3563.92        64.09 o                         
  -4   2   4         11.59         17.67         4.15 o                         
  -3   2   4        241.05        231.79        12.94 o                         
  -2   2   4         18.72          3.93         3.87 o                         
  -1   2   4      22291.02      22093.82       278.67 o                         
   0   2   4       4310.03       4529.45        70.06 o                         
   1   2   4       6130.79       6209.53        90.33 o                         
   2   2   4        201.60        201.96         8.14 o                         
   3   2   4       6787.99       7043.83        99.77 o                         
   4   2   4          4.52          8.81         5.49 o                         
   5   2   4       1035.12       1057.83        23.15 o                         
   6   2   4       1443.58       1547.10        33.49 o                         
   7   2   4       1762.11       1859.16        56.41 o                         
   8   2   4        123.97        140.77        20.53 o                         
   9   2   4         32.55         39.37        14.26 o                         
  10   2   4         16.74          7.87        14.30 o                         
  11   2   4        861.20        915.92        50.17 o                         
  12   2   4          0.94        -34.90        27.40 o                         
 -12   3   4         53.35         60.59        35.17 o                         
 -11   3   4        272.05        283.55        40.05 o                         
 -10   3   4          2.66         15.31        29.46 o                         
  -9   3   4          9.13         12.86        11.01 o                         
  -8   3   4        427.10        447.76        29.88 o                         
  -7   3   4         28.77         21.51         7.29 o                         
  -6   3   4       4556.05       4349.29        67.05 o                         
  -5   3   4         46.20         34.65         5.87 o                         
  -4   3   4       2991.35       3307.05        56.73 o                         
  -3   3   4       3299.06       3245.15        57.89 o                         
  -2   3   4        845.88        767.16        15.73 o                         
  -1   3   4       4299.96       4261.38        78.48 o                         
   0   3   4       2029.50       1955.22        43.79 o                         
   1   3   4        817.01        889.49        19.17 o                         
   2   3   4        840.50        810.94        19.58 o                         
   3   3   4       1325.08       1388.83        29.65 o                         
   4   3   4      13163.01      12803.41       176.78 o                         
   5   3   4       1931.23       1974.98        36.91 o                         
   6   3   4       5382.99       5368.20        93.84 o                         
   7   3   4       1377.78       1308.76        40.28 o                         
   8   3   4         43.39         41.15        13.80 o                         
   9   3   4         73.60         57.48        16.20 o                         
  10   3   4         84.59         63.35        33.69 o                         
  11   3   4        199.58        150.76        31.57 o                         
  12   3   4         75.71         52.00        29.42 o                         
 -12   4   4          8.74         -6.65        36.10 o                         
 -11   4   4          7.48          5.05        26.45 o                         
 -10   4   4          0.76        -13.92        17.13 o                         
  -9   4   4         29.55         13.99        12.23 o                         
  -8   4   4       1427.30       1359.90        41.15 o                         
  -7   4   4        323.32        354.05        17.23 o                         
  -6   4   4        462.32        462.10        15.26 o                         
  -5   4   4         14.52          9.74         4.82 o                         
  -4   4   4       8379.96       7888.33       143.75 o                         
  -3   4   4       1072.06       1078.71        26.87 o                         
  -2   4   4       1465.31       1613.75        30.18 o                         
  -1   4   4       1202.69       1187.67        22.71 o                         
   0   4   4       1503.04       1444.33        35.49 o                         
   1   4   4       3512.16       3558.33        54.43 o                         
   2   4   4       5845.25       5790.73        85.63 o                         
   3   4   4       1474.98       1545.77        35.74 o                         
   4   4   4       1010.68        932.69        25.22 o                         
   5   4   4        259.25        279.35        15.33 o                         
   6   4   4       1894.54       1839.47        42.37 o                         
   7   4   4        267.23        279.76        30.03 o                         
   8   4   4        844.06        855.30        52.63 o                         
   9   4   4         36.87         28.40        14.84 o                         
  10   4   4         72.87         67.36        18.31 o                         
  11   4   4         12.13         -0.81        18.62 o                         
  12   4   4          1.66        -29.72        25.77 o                         
 -12   5   4         55.42         50.85        51.07 o                         
 -11   5   4        185.90        177.62        45.28 o                         
 -10   5   4        376.65        380.38        34.38 o                         
  -9   5   4        160.01        115.69        16.87 o                         
  -8   5   4       1035.22       1097.84        39.96 o                         
  -7   5   4        240.74        211.23        17.35 o                         
  -6   5   4        170.59        224.26        14.66 o                         
  -5   5   4       1190.89       1173.63        26.63 o                         
  -4   5   4        113.09         86.30         6.90 o                         
  -3   5   4       4794.58       4730.15        75.05 o                         
  -2   5   4       6311.07       6424.06        91.89 o                         
  -1   5   4         11.98         13.43         4.16 o                         
   0   5   4       1028.17       1007.55        22.31 o                         
   1   5   4       1621.89       1583.30        29.28 o                         
   2   5   4       2417.91       2705.64        54.86 o                         
   3   5   4        116.99        120.03        12.91 o                         
   4   5   4         92.22         70.12        11.30 o                         
   5   5   4       3267.07       3281.06        65.84 o                         
   6   5   4        236.50        214.22        25.78 o                         
   7   5   4        547.48        522.58        47.25 o                         
   8   5   4       1219.77       1267.23        43.94 o                         
   9   5   4       1055.30       1032.50        40.97 o                         
  10   5   4        134.82        137.07        21.83 o                         
  11   5   4          1.32          5.12        22.89 o                         
 -11   6   4         50.42         20.72        35.62 o                         
 -10   6   4        138.53        132.30        24.60 o                         
  -9   6   4        379.14        399.85        31.35 o                         
  -8   6   4        210.54        177.29        19.95 o                         
  -7   6   4       1472.67       1524.16        78.17 o                         
  -6   6   4         71.58        103.76         9.90 o                         
  -5   6   4       4682.53       4818.81        78.35 o                         
  -4   6   4       2301.36       2351.81        43.35 o                         
  -3   6   4       8570.72       8673.12       125.52 o                         
  -2   6   4       1886.17       1774.52        32.72 o                         
  -1   6   4       2454.59       2507.80        45.53 o                         
   0   6   4      11894.91      12494.58       180.77 o                         
   1   6   4       4098.26       4176.78        75.42 o                         
   2   6   4       1632.90       1783.47        49.83 o                         
   3   6   4       2795.73       2521.49        45.71 o                         
   4   6   4        976.79        958.41        28.89 o                         
   5   6   4         69.65         60.01        10.95 o                         
   6   6   4         32.35         29.86        11.12 o                         
   7   6   4       3588.47       3558.37        85.77 o                         
   8   6   4          9.63         23.06        14.50 o                         
   9   6   4         34.08        122.83        73.52 o                         
  10   6   4        834.94        830.02        72.01 o                         
  11   6   4         21.67         18.45        28.40 o                         
 -11   7   4        100.63         64.78        54.86 o                         
 -10   7   4        763.52        814.86        50.53 o                         
  -9   7   4         56.67         64.96        16.58 o                         
  -8   7   4       1426.96       1436.51        44.99 o                         
  -7   7   4       1082.13        968.39        35.61 o                         
  -6   7   4        225.80        190.75        14.78 o                         
  -5   7   4          3.12        148.14        45.43 o                         
  -4   7   4       2331.42       2364.46        44.41 o                         
  -3   7   4        249.75        268.08        12.31 o                         
  -2   7   4      11450.83      11797.08       153.11 o                         
  -1   7   4        324.01        301.72        12.70 o                         
   0   7   4       9340.08       9750.02       144.99 o                         
   1   7   4        193.16        178.92         9.28 o                         
   2   7   4       3912.12       3586.76        57.39 o                         
   3   7   4       1543.65       1736.17        35.85 o                         
   4   7   4         21.65         13.67         5.80 o                         
   5   7   4        317.23        313.72        27.51 o                         
   6   7   4       2902.54       2810.21        65.64 o                         
   7   7   4        119.27        141.68        29.29 o                         
   8   7   4       1506.20       1630.45        60.53 o                         
   9   7   4         94.54        100.07        24.42 o                         
  10   7   4         86.61         32.57        45.73 o                         
  11   7   4          5.09          2.22        34.12 o                         
 -11   8   4          8.32         40.26        74.40 o                         
 -10   8   4          1.13        -20.16        23.88 o                         
  -9   8   4        270.02        251.76        29.88 o                         
  -8   8   4       1338.30       1259.16        43.45 o                         
  -7   8   4        437.48        445.98        26.67 o                         
  -6   8   4         12.57         16.91        10.85 o                         
  -5   8   4        915.68        923.76        26.45 o                         
  -4   8   4       1251.95       1293.28        30.96 o                         
  -3   8   4         73.86         89.30         8.81 o                         
  -2   8   4       2046.16       1957.02        35.19 o                         
  -1   8   4        499.95        410.02        15.30 o                         
   0   8   4        229.56        152.09         9.38 o                         
   1   8   4          0.87          6.72         3.61 o                         
   2   8   4       1082.22       1085.22        32.37 o                         
   3   8   4       1996.21       2110.11        49.38 o                         
   4   8   4       1880.33       1974.16        47.05 o                         
   5   8   4          5.27         11.53         8.42 o                         
   6   8   4        364.74        381.26        29.33 o                         
   7   8   4       1035.24       1071.79        63.17 o                         
   8   8   4          9.76         39.93        50.09 o                         
   9   8   4        112.76         82.99        24.67 o                         
  10   8   4        343.23        357.10        44.56 o                         
  11   8   4         12.52         32.67        59.29 o                         
 -10   9   4        155.97        138.54       215.39 o                         
  -9   9   4       2257.47       2197.39        78.11 o                         
  -8   9   4        189.25        174.03        26.08 o                         
  -7   9   4        247.22        243.62        28.53 o                         
  -6   9   4          9.55         13.79        12.41 o                         
  -5   9   4          5.53         19.28         9.37 o                         
  -4   9   4        131.90        146.09        12.41 o                         
  -3   9   4       2831.93       2737.92        56.02 o                         
  -2   9   4        238.08        230.52        10.94 o                         
  -1   9   4         14.73         17.14         5.92 o                         
   0   9   4        916.93        846.26        22.39 o                         
   1   9   4       7611.64       7636.69       129.63 o                         
   2   9   4        868.10        904.32        31.04 o                         
   3   9   4        220.43        214.81        21.45 o                         
   4   9   4          2.21          8.97        11.18 o                         
   5   9   4        537.58        551.13        33.16 o                         
   6   9   4         45.02         49.41        20.92 o                         
   7   9   4        459.37        469.48        35.44 o                         
   8   9   4         14.47         -2.88        20.97 o                         
   9   9   4        493.71        529.06        52.87 o                         
  10   9   4          6.06         32.82        68.19 o                         
 -10  10   4         59.92         15.79        31.73 o                         
  -9  10   4         44.47         55.46        31.26 o                         
  -8  10   4        487.28        442.92        39.33 o                         
  -7  10   4        371.78        353.66        32.84 o                         
  -6  10   4        375.31        370.64        32.58 o                         
  -5  10   4         25.97         35.37        13.92 o                         
  -4  10   4       1962.67       1929.15        43.59 o                         
  -3  10   4       1256.74       1214.84        30.43 o                         
  -2  10   4       1775.23       1713.54        36.40 o                         
  -1  10   4        749.77        681.33        21.69 o                         
   0  10   4        113.45        101.58         9.38 o                         
   1  10   4       1347.16       1305.45        39.53 o                         
   2  10   4       4444.81       4428.19        85.24 o                         
   3  10   4       4520.21       4396.83        82.61 o                         
   4  10   4        200.67        215.45        22.05 o                         
   5  10   4         35.64         69.17        15.52 o                         
   6  10   4        444.60        455.69        33.23 o                         
   7  10   4       1192.84       1186.83        53.32 o                         
   8  10   4        766.77        748.30        51.03 o                         
   9  10   4        215.71        261.00        41.43 o                         
  10  10   4         42.49         -9.84        43.62 o                         
 -10  11   4        536.83        546.90        57.60 o                         
  -9  11   4         15.08        -27.73        38.78 o                         
  -8  11   4        126.76         84.01        25.81 o                         
  -7  11   4        160.82        162.16        29.63 o                         
  -6  11   4       3518.81       3525.14       103.22 o                         
  -5  11   4          0.89          6.45        15.53 o                         
  -4  11   4        693.25        748.84        32.87 o                         
  -3  11   4         46.15         54.78        12.27 o                         
  -2  11   4        605.51        598.18        20.00 o                         
  -1  11   4        259.12        255.08        14.60 o                         
   0  11   4       1618.60       1580.18        44.72 o                         
   1  11   4         29.50         30.61        10.85 o                         
   2  11   4       1558.44       1480.91        44.75 o                         
   3  11   4        283.10        258.64        20.08 o                         
   4  11   4       3346.76       3265.75        85.34 o                         
   5  11   4        167.91        180.57        22.11 o                         
   6  11   4        258.21        266.65        29.67 o                         
   7  11   4        196.63        190.70        33.87 o                         
   8  11   4        382.86        430.20        56.03 o                         
   9  11   4         48.44         20.98        72.99 o                         
  -9  12   4        181.56        161.16        36.86 o                         
  -8  12   4          3.16        -22.66        29.90 o                         
  -7  12   4         57.36         77.08        64.30 o                         
  -6  12   4        578.39        512.00        40.51 o                         
  -5  12   4         23.78         30.79        16.25 o                         
  -4  12   4       2570.06       2620.35        65.47 o                         
  -3  12   4       4500.36       4442.54        95.56 o                         
  -2  12   4        886.37        835.63        39.12 o                         
  -1  12   4        211.44        223.73        30.26 o                         
   0  12   4       1188.58       1153.16        36.17 o                         
   1  12   4         49.19         67.58        16.71 o                         
   2  12   4       1026.90       1019.83        35.88 o                         
   3  12   4       3127.41       3092.30        82.87 o                         
   4  12   4        723.63        638.01        33.18 o                         
   5  12   4        406.27        919.87       144.60 o                         
   6  12   4        262.46        232.29        33.02 o                         
   7  12   4       1044.32       1145.14        57.99 o                         
   8  12   4        195.21        159.49       102.04 o                         
  -9  13   4         43.34         29.51        42.08 o                         
  -8  13   4          0.76        -52.14       112.99 o                         
  -7  13   4       1634.31       1810.41        75.73 o                         
  -6  13   4       1726.54       1702.61        65.90 o                         
  -5  13   4        495.46        442.10        38.28 o                         
  -4  13   4          7.29          7.06        14.88 o                         
  -3  13   4        362.34        393.61        29.78 o                         
  -1  13   4        669.52        660.73        37.18 o                         
   0  13   4        223.04        222.24        23.27 o                         
   1  13   4         73.53         86.69        18.31 o                         
   2  13   4        118.91        117.74        17.12 o                         
   3  13   4        802.06        785.71        39.46 o                         
   4  13   4       1601.37       1592.99        52.74 o                         
   5  13   4        970.49        992.62        48.55 o                         
   6  13   4        336.09        323.48        35.38 o                         
   7  13   4         28.08          2.74        36.48 o                         
   8  13   4         26.03        151.78       136.67 o                         
  -8  14   4        291.68        230.78        36.90 o                         
  -7  14   4         88.19         40.03        28.22 o                         
  -6  14   4         32.46          2.47        22.19 o                         
  -5  14   4        720.74        732.05        59.54 o                         
  -4  14   4         21.58         45.32        24.69 o                         
  -3  14   4        397.14        375.50        34.77 o                         
  -2  14   4        695.96        678.46        37.06 o                         
  -1  14   4       1610.88       1653.74        52.73 o                         
   0  14   4        373.58        359.06        33.12 o                         
   1  14   4         74.49         41.48        19.72 o                         
   2  14   4          1.47        -11.19        16.11 o                         
   3  14   4        503.87        515.71        34.26 o                         
   4  14   4        551.88        581.83        43.93 o                         
   5  14   4          0.66         17.96        20.08 o                         
   6  14   4         89.35         24.40        31.51 o                         
   7  14   4        470.69        952.00       248.38 o                         
  -7  15   4         51.44       -122.45       136.22 o                         
  -6  15   4       1073.87        949.46        70.60 o                         
  -5  15   4         78.74         36.07        30.54 o                         
  -4  15   4         66.01         39.16        28.22 o                         
  -3  15   4         62.71         61.40        26.63 o                         
  -2  15   4       1278.57       1350.36        55.23 o                         
  -1  15   4        795.15        726.57        44.24 o                         
   0  15   4       1512.96       1498.03        56.73 o                         
   1  15   4        364.92        349.52        34.49 o                         
   2  15   4        393.43        442.47        43.05 o                         
   3  15   4         39.79         55.05        24.83 o                         
   4  15   4        709.80        778.88        67.58 o                         
   5  15   4         40.85         50.34        23.32 o                         
   6  15   4        174.43        233.98       101.37 o                         
  -6  16   4        104.44         75.16       111.54 o                         
  -4  16   4         60.87         47.80        54.41 o                         
  -3  16   4         64.76         14.42        30.91 o                         
  -2  16   4        904.03       1002.28        59.60 o                         
  -1  16   4       1298.45       1342.98        65.36 o                         
   0  16   4        791.00        898.98        47.67 o                         
   1  16   4        588.37        561.41        43.54 o                         
   2  16   4          1.38        -24.29        24.68 o                         
   3  16   4        133.94        336.40        87.68 o                         
   4  16   4        290.67        295.58        40.07 o                         
   5  16   4          1.01        -27.20        42.85 o                         
   6  16   4        173.03        634.95       201.73 o                         
  -5  17   4        262.85        229.12        59.08 o                         
  -4  17   4        179.45        243.73        71.73 o                         
  -3  17   4        278.91        244.20        52.10 o                         
  -2  17   4         35.05         20.29        48.59 o                         
  -1  17   4        132.70        119.47        27.52 o                         
   0  17   4         52.07         12.64        27.15 o                         
   1  17   4       1246.60       1321.84        67.57 o                         
   2  17   4        190.76        219.21        35.88 o                         
   3  17   4          5.69        -16.48        30.73 o                         
   4  17   4        153.47        156.89        40.37 o                         
   5  17   4        481.11        467.17        61.43 o                         
  -3  18   4         78.96        167.26        75.10 o                         
  -2  18   4        207.35        208.14        53.40 o                         
  -1  18   4        108.20         78.03        37.62 o                         
   0  18   4        294.26        285.53        45.63 o                         
   1  18   4         95.02         95.71        43.80 o                         
   2  18   4         47.89        119.89        45.53 o                         
   3  18   4        161.67        185.31        50.91 o                         
 -11   0   5       1445.46       4369.83       499.55 o                         
  -9   0   5        467.01        414.59        42.96 o                         
  -7   0   5       3602.56       3479.31       103.16 o                         
  -5   0   5        157.14        183.85        14.90 o                         
  -3   0   5      13923.72      14356.06       318.07 o                         
  -1   0   5      65388.59      65461.27      1168.01 o                         
   1   0   5      76444.79      76011.84      2311.94 o                         
   3   0   5       8576.68       8699.57       195.66 o                         
   5   0   5        658.33        680.91        46.65 o                         
   7   0   5         10.42         14.33        17.46 o                         
   9   0   5       1057.34       1047.82       122.77 o                         
  11   0   5       2081.28       2418.72        98.66 o                         
 -12   1   5        601.97       1684.77       255.57 o                         
 -11   1   5          3.81         38.40        49.48 o                         
 -10   1   5         83.99         54.83        24.48 o                         
  -9   1   5       1079.54       1092.33        51.19 o                         
  -8   1   5         40.42         41.22        10.79 o                         
  -7   1   5         47.58         41.15         8.16 o                         
  -6   1   5       2322.80       2372.43        43.79 o                         
  -5   1   5         12.76          9.19         5.14 o                         
  -4   1   5         38.58         37.13         5.04 o                         
  -3   1   5       5210.38       5124.57        80.47 o                         
  -2   1   5      24215.78      24265.26       307.23 o                         
  -1   1   5       5033.89       5426.05        75.16 o                         
   0   1   5      74169.28      75466.30      1034.65 o                         
   1   1   5       5887.01       5643.01        98.97 o                         
   2   1   5       3388.31       3545.20        53.11 o                         
   3   1   5        887.21        892.59        17.74 o                         
   4   1   5         21.19         21.80         6.44 o                         
   5   1   5         30.92         17.61         7.74 o                         
   6   1   5       6216.60       6390.22       119.28 o                         
   7   1   5        152.20        140.79        14.35 o                         
   8   1   5       2009.52       1850.12        53.10 o                         
   9   1   5        174.50        168.29        31.21 o                         
  10   1   5       1069.71       1117.30        47.79 o                         
  11   1   5          6.84         21.25        19.39 o                         
  12   1   5         68.41         77.40        24.88 o                         
 -12   2   5        212.09        608.54       175.04 o                         
 -11   2   5         92.00         77.40        79.73 o                         
 -10   2   5        258.80        276.62        34.78 o                         
  -9   2   5        408.66        433.24        36.39 o                         
  -8   2   5       2699.42       2735.96        74.51 o                         
  -7   2   5        336.87        338.39        16.66 o                         
  -6   2   5          3.72          5.48         5.22 o                         
  -5   2   5        781.30        808.93        19.36 o                         
  -4   2   5       3588.03       3616.97        61.77 o                         
  -3   2   5       1237.34       1300.00        40.03 o                         
  -2   2   5       5944.50       5860.80        80.09 o                         
  -1   2   5      30718.28      30726.24       436.34 o                         
   0   2   5        291.70        275.09         9.16 o                         
   1   2   5       7508.68       8162.25       130.79 o                         
   2   2   5       1050.73       1037.93        22.38 o                         
   3   2   5       3026.15       3095.64        50.09 o                         
   4   2   5       3223.10       3043.03        49.90 o                         
   5   2   5        454.56        383.19        14.98 o                         
   6   2   5        199.94        191.31        14.43 o                         
   7   2   5        116.89        123.17        16.03 o                         
   8   2   5          7.06          4.41        13.13 o                         
   9   2   5         59.80         44.68        15.88 o                         
  10   2   5        130.98        164.23        23.22 o                         
  11   2   5         19.31         11.40        18.95 o                         
  12   2   5        354.95        344.65        35.38 o                         
 -12   3   5        109.64         63.65        33.26 o                         
 -11   3   5         31.29         53.80        38.64 o                         
 -10   3   5       1098.45       1010.97        49.53 o                         
  -9   3   5        251.98        253.99        22.07 o                         
  -8   3   5        198.59        165.54        15.86 o                         
  -7   3   5       1855.88       1676.33        43.20 o                         
  -6   3   5         66.44         74.98         7.57 o                         
  -5   3   5       6418.10       5888.56       112.39 o                         
  -4   3   5       1828.32       1905.98        42.94 o                         
  -3   3   5        236.51        205.90        11.86 o                         
  -2   3   5       8288.03       8312.07       105.64 o                         
  -1   3   5       6502.92       6494.33       102.44 o                         
   0   3   5          8.68          4.73         3.57 o                         
   1   3   5       2425.02       2424.28        37.66 o                         
   2   3   5       2459.99       2445.87        39.49 o                         
   3   3   5       2011.98       2173.43        39.81 o                         
   4   3   5        694.00        772.39        19.74 o                         
   5   3   5       1069.15       1015.40        24.36 o                         
   6   3   5       1826.18       1801.48        46.74 o                         
   7   3   5       2827.81       2713.13        67.12 o                         
   8   3   5        701.26        676.08        32.42 o                         
   9   3   5        206.42        172.66        21.50 o                         
  10   3   5         46.69         50.70        21.62 o                         
  11   3   5         32.51         31.35        18.05 o                         
  12   3   5         46.49         34.01        37.29 o                         
 -12   4   5        101.52        164.24        50.36 o                         
 -11   4   5        406.76        359.77        55.47 o                         
 -10   4   5          0.06        -21.93        16.20 o                         
  -9   4   5       1259.81       1201.88        40.30 o                         
  -8   4   5        830.54        832.39        32.42 o                         
  -7   4   5       6531.15       6579.65       104.86 o                         
  -6   4   5        508.55        475.24        21.69 o                         
  -5   4   5       2194.54       2136.14        48.16 o                         
  -4   4   5       3059.58       3082.79        62.43 o                         
  -3   4   5       8988.61       8522.70       128.72 o                         
  -2   4   5       6390.42       6669.68        91.56 o                         
  -1   4   5         21.94         30.82         4.58 o                         
   0   4   5       1293.94       1300.24        21.87 o                         
   1   4   5        731.77        859.31        19.45 o                         
   2   4   5         90.50         99.60         8.98 o                         
   3   4   5       7416.18       7308.70       120.87 o                         
   4   4   5         63.73         33.71         5.76 o                         
   5   4   5        612.86        629.37        21.00 o                         
   6   4   5        497.57        497.73        21.80 o                         
   7   4   5       2052.72       2040.16        52.92 o                         
   8   4   5        221.60        202.55        24.10 o                         
   9   4   5        410.00        347.95        26.92 o                         
  10   4   5         37.63         14.43        18.23 o                         
  11   4   5         43.61         20.01        21.53 o                         
 -11   5   5        113.74         99.42        25.89 o                         
 -10   5   5          5.91          2.17        16.94 o                         
  -9   5   5        216.93        254.32        24.30 o                         
  -8   5   5         17.97         28.99        12.64 o                         
  -7   5   5         22.42         18.77         7.57 o                         
  -6   5   5       2579.77       2664.33        50.90 o                         
  -5   5   5       2564.02       2394.67        48.54 o                         
  -4   5   5       1457.65       1497.01        34.74 o                         
  -3   5   5        399.10        399.65        21.64 o                         
  -2   5   5      12225.10      12599.75       166.73 o                         
  -1   5   5        181.03        189.25        16.43 o                         
   0   5   5        139.73        132.69        10.96 o                         
   1   5   5       4016.81       4348.23       112.80 o                         
   2   5   5       2954.37       2869.68        49.33 o                         
   3   5   5        490.46        470.99        18.21 o                         
   4   5   5        547.99        576.33        23.61 o                         
   5   5   5       2077.43       2007.56        47.23 o                         
   6   5   5       1412.54       1389.38        36.52 o                         
   7   5   5          0.42         10.89        19.88 o                         
   8   5   5        288.42        270.13        22.69 o                         
   9   5   5          1.23         -1.47        30.90 o                         
  10   5   5        255.53        237.77        26.54 o                         
  11   5   5        107.50         95.55        42.18 o                         
 -11   6   5         57.40         36.91        44.66 o                         
 -10   6   5        311.39        300.87        32.49 o                         
  -9   6   5         54.85         49.34        16.55 o                         
  -8   6   5          6.11          5.52        11.05 o                         
  -7   6   5          0.75         17.88        25.81 o                         
  -6   6   5         49.58         50.61        10.30 o                         
  -5   6   5        695.20        692.60        22.70 o                         
  -4   6   5       9021.10       9139.57       134.68 o                         
  -3   6   5          4.04         10.79         4.30 o                         
  -2   6   5       4003.68       4051.68        61.07 o                         
  -1   6   5       4524.73       4676.24        69.17 o                         
   0   6   5        305.15        206.85        10.29 o                         
   1   6   5       2123.54       2136.33        39.39 o                         
   2   6   5       3650.72       4067.97        68.12 o                         
   3   6   5        697.52        858.97        27.85 o                         
   4   6   5       2809.29       2820.58        56.09 o                         
   5   6   5       1146.31       1263.49        62.54 o                         
   6   6   5       1056.27       1119.05        35.44 o                         
   7   6   5        457.42        423.00        29.25 o                         
   8   6   5       5698.85       6024.06       228.60 o                         
   9   6   5        516.10        508.85        33.62 o                         
  10   6   5         26.38         16.04        40.87 o                         
  11   6   5        176.12        265.92        76.83 o                         
 -11   7   5         35.59         -7.83        23.06 o                         
 -10   7   5         37.34         17.54        28.81 o                         
  -9   7   5       2371.03       2426.43        65.36 o                         
  -8   7   5        522.70        510.23        28.90 o                         
  -7   7   5       1422.19       1390.17        43.20 o                         
  -6   7   5         27.02         12.53         8.48 o                         
  -5   7   5       1058.89        997.87        29.47 o                         
  -4   7   5       1920.65       2048.86        40.44 o                         
  -3   7   5       1280.47       1114.30        25.61 o                         
  -2   7   5        143.89        136.90         8.70 o                         
  -1   7   5       2748.28       2714.90        46.88 o                         
   0   7   5         90.96        116.68         8.80 o                         
   1   7   5       4956.49       4851.81        81.48 o                         
   2   7   5       3066.66       2900.31        49.47 o                         
   3   7   5       5257.67       5419.39        87.49 o                         
   4   7   5        179.18        177.48        11.24 o                         
   5   7   5         16.78         21.45         9.52 o                         
   6   7   5        895.58        941.46        34.86 o                         
   7   7   5        496.02        463.16        29.65 o                         
   8   7   5         17.22          2.16        15.61 o                         
   9   7   5        917.18       1009.64        53.03 o                         
  10   7   5         24.91         22.95        32.34 o                         
  11   7   5          0.00        -24.64        42.04 o                         
 -11   8   5        410.60        363.74        59.44 o                         
 -10   8   5         88.77         61.20        34.63 o                         
  -9   8   5        501.57        472.45        31.28 o                         
  -8   8   5          0.71          5.59        16.67 o                         
  -7   8   5        671.09        652.27        30.40 o                         
  -6   8   5         87.91         61.02        17.00 o                         
  -5   8   5        621.47        577.12        23.24 o                         
  -4   8   5       4106.26       4042.72        72.56 o                         
  -3   8   5       1332.36       1159.73        28.41 o                         
  -2   8   5         19.18         30.97         6.45 o                         
  -1   8   5       3595.51       3720.06        64.76 o                         
   0   8   5       2080.43       2163.23        42.57 o                         
   1   8   5       2859.57       2763.14        51.40 o                         
   2   8   5         10.34         23.79         4.68 o                         
   3   8   5        758.04        737.71        22.35 o                         
   4   8   5        240.60        226.63        14.16 o                         
   5   8   5        223.47        217.82        22.40 o                         
   6   8   5       1109.21       1155.53        54.71 o                         
   7   8   5        790.88        821.34        46.16 o                         
   8   8   5       1205.25       1094.64        57.18 o                         
   9   8   5         22.05         10.15        34.01 o                         
  10   8   5        136.24        153.53        48.77 o                         
  11   8   5        490.51        514.80       113.00 o                         
 -10   9   5        916.16        980.41        67.54 o                         
  -9   9   5        316.34        271.21        45.24 o                         
  -8   9   5        747.72        807.71        46.47 o                         
  -7   9   5        231.92        207.55        20.29 o                         
  -6   9   5       2024.20       2098.08        56.28 o                         
  -5   9   5        215.56        236.71        17.17 o                         
  -4   9   5       1007.09       1021.02        27.96 o                         
  -3   9   5        910.68        922.34        32.09 o                         
  -2   9   5         46.24         27.07         5.97 o                         
  -1   9   5         40.90         38.40         6.93 o                         
   0   9   5        110.96        148.70        10.42 o                         
   1   9   5        164.55        169.20         9.76 o                         
   2   9   5      10388.87      10875.48       178.69 o                         
   3   9   5       1703.87       1631.86        47.46 o                         
   4   9   5          3.60          6.55        11.39 o                         
   5   9   5         14.62          0.91        16.95 o                         
   6   9   5         11.40          6.18        14.53 o                         
   7   9   5        307.38        246.60        30.89 o                         
   8   9   5        739.48        738.93        47.20 o                         
   9   9   5         40.15         57.41        39.19 o                         
  10   9   5         31.19         -3.46        28.05 o                         
 -10  10   5        195.35        172.29        55.88 o                         
  -9  10   5        412.03        366.01        44.80 o                         
  -8  10   5         77.03         66.98        21.83 o                         
  -7  10   5        352.69        330.47        32.44 o                         
  -6  10   5         25.10         38.57        17.69 o                         
  -5  10   5       1312.11       1312.26        46.05 o                         
  -4  10   5        142.55        175.30        15.49 o                         
  -3  10   5       1542.28       1510.41        38.75 o                         
  -2  10   5       2027.14       2045.88        38.79 o                         
  -1  10   5       2220.42       2295.69        49.49 o                         
   0  10   5       5184.18       5121.19       101.14 o                         
   1  10   5          2.99          0.99         9.45 o                         
   2  10   5        545.41        521.58        27.09 o                         
   3  10   5        652.09        681.24        34.73 o                         
   4  10   5        515.71        529.82        30.81 o                         
   5  10   5         39.41         30.86        16.18 o                         
   6  10   5        315.74        301.37        28.16 o                         
   7  10   5        409.32        434.12        37.87 o                         
   8  10   5        962.04        958.56        58.14 o                         
   9  10   5        474.06        525.88        61.58 o                         
  10  10   5        421.25        488.84        84.17 o                         
  -9  11   5        928.66        907.85        56.35 o                         
  -8  11   5         20.22         -8.98        23.11 o                         
  -7  11   5        255.79        222.69        31.75 o                         
  -6  11   5         30.26         54.35        20.83 o                         
  -5  11   5       3427.64       3563.23        94.78 o                         
  -4  11   5        215.02        709.40        89.07 o                         
  -3  11   5       1711.35       1772.57        64.78 o                         
  -2  11   5          1.82          1.55         6.30 o                         
  -1  11   5          6.09         11.49         8.25 o                         
   0  11   5        984.05       1034.51        39.63 o                         
   1  11   5       1083.77       1073.80        35.18 o                         
   2  11   5          2.10          1.87        11.83 o                         
   3  11   5          4.46         -5.01        12.13 o                         
   4  11   5        319.17        277.80        25.39 o                         
   5  11   5        287.24        288.30        26.03 o                         
   6  11   5         52.75         22.82        19.03 o                         
   7  11   5        476.19        505.18        44.21 o                         
   8  11   5         28.65         -0.20        24.49 o                         
   9  11   5        256.44        233.32        42.80 o                         
  -9  12   5          1.40        -10.61        27.47 o                         
  -8  12   5         20.53         31.38        38.82 o                         
  -7  12   5       1836.46       1868.21        72.48 o                         
  -6  12   5        106.82         84.90        22.20 o                         
  -5  12   5        216.25        163.36        26.94 o                         
  -4  12   5       1259.03       1288.40        48.44 o                         
  -3  12   5       1831.53       1753.59        44.99 o                         
  -2  12   5        522.86        519.33        32.04 o                         
  -1  12   5        853.14        866.82        41.22 o                         
   0  12   5        273.35        259.05        20.03 o                         
   1  12   5          3.91         12.47        10.73 o                         
   2  12   5          9.21          8.01        11.41 o                         
   3  12   5       3572.49       3753.54        86.14 o                         
   4  12   5        414.44        438.58        31.57 o                         
   5  12   5         67.62        104.16        21.04 o                         
   6  12   5        476.59        482.43        37.03 o                         
   7  12   5        193.20        218.90        34.92 o                         
   8  12   5        460.28        665.62       227.40 o                         
  -8  13   5         75.76         41.75        27.54 o                         
  -7  13   5         33.17         -9.47        28.30 o                         
  -6  13   5       1951.91       1974.56        75.82 o                         
  -5  13   5       1475.18       1476.27        62.22 o                         
  -4  13   5        199.37        241.44        23.83 o                         
  -3  13   5         60.42         23.54        16.61 o                         
  -2  13   5       2286.98       2191.04        68.26 o                         
  -1  13   5         80.87        112.67        21.83 o                         
   0  13   5         27.17         21.63        14.28 o                         
   1  13   5        153.54        181.17        18.73 o                         
   2  13   5        191.78        184.71        20.11 o                         
   3  13   5        474.75        465.81        33.70 o                         
   4  13   5        930.23        887.45        44.48 o                         
   5  13   5        417.76        445.99        44.34 o                         
   6  13   5       1164.79       1285.00        77.41 o                         
   7  13   5         86.13         41.74        25.24 o                         
  -8  14   5        394.48        427.84        46.43 o                         
  -7  14   5         12.92        -35.76       121.36 o                         
  -6  14   5         84.89         31.65        34.56 o                         
  -5  14   5         16.36        -13.84        27.16 o                         
  -4  14   5         19.11          4.71        27.18 o                         
  -3  14   5        345.47        339.06        39.16 o                         
  -2  14   5         47.29         28.98        16.75 o                         
  -1  14   5       1616.72       1603.52        72.02 o                         
   0  14   5        134.40        147.51        23.33 o                         
   1  14   5       1036.06       1058.82        48.65 o                         
   2  14   5         62.15         50.55        34.78 o                         
   3  14   5         26.83         13.57        15.67 o                         
   4  14   5        872.03       1011.18        47.24 o                         
   5  14   5         35.39        332.37       118.08 o                         
   6  14   5        286.40        271.11        32.49 o                         
   7  14   5         75.65        201.34       155.67 o                         
  -7  15   5         61.81        112.66        67.02 o                         
  -6  15   5         60.57         33.26        32.99 o                         
  -5  15   5        605.56        570.85        61.76 o                         
  -4  15   5         10.11         40.08        37.47 o                         
  -3  15   5        729.06        783.20        56.11 o                         
  -2  15   5        478.87        432.45        45.32 o                         
  -1  15   5        453.31        528.03        38.19 o                         
   0  15   5        104.37        102.39        23.34 o                         
   1  15   5        130.77        103.57        22.86 o                         
   2  15   5          3.00         -3.34        33.93 o                         
   3  15   5        260.23        268.79        39.50 o                         
   4  15   5         96.92        315.21        81.75 o                         
   5  15   5        425.34        413.32        60.19 o                         
   6  15   5        354.78        337.62        39.74 o                         
  -6  16   5        736.29        890.74       118.51 o                         
  -5  16   5          0.24        -33.50        26.32 o                         
  -4  16   5         26.88        -47.77        76.51 o                         
  -3  16   5         17.84        -27.53        30.12 o                         
  -2  16   5        135.60        139.96        34.63 o                         
  -1  16   5        652.35        696.40        45.80 o                         
   0  16   5        741.54        813.82        48.37 o                         
   1  16   5        696.59        771.37        51.90 o                         
   2  16   5         25.23          5.83        43.56 o                         
   3  16   5        142.06        117.68        30.18 o                         
   4  16   5        430.08        473.35        53.91 o                         
   5  16   5        315.50        356.56        48.79 o                         
   6  16   5         48.86        107.16        73.84 o                         
  -5  17   5        265.13        239.58        52.69 o                         
  -4  17   5          8.05        -20.52       113.93 o                         
  -3  17   5          1.75         30.66        52.50 o                         
  -2  17   5       1391.05       1438.68        81.58 o                         
  -1  17   5          7.95        -33.38        29.60 o                         
   0  17   5        184.81        171.81        30.84 o                         
   1  17   5        106.60        105.02        36.33 o                         
   2  17   5        311.09        300.47        43.51 o                         
   3  17   5         52.15         46.39        34.04 o                         
   4  17   5          5.46        -41.85        44.86 o                         
  -3  18   5        211.35        150.32        55.61 o                         
  -2  18   5         14.28        -21.41        39.50 o                         
  -1  18   5        199.49        597.89       107.71 o                         
   0  18   5        182.46        160.25        48.33 o                         
   1  18   5          9.04         11.04        60.69 o                         
   2  18   5         34.46         45.79        44.89 o                         
   3  18   5        206.24        209.85        46.33 o                         
 -12   0   6         22.14         14.15        81.67 o                         
 -10   0   6        815.81        778.50        95.75 o                         
  -8   0   6       1995.23       1844.72        60.93 o                         
  -6   0   6       1812.54       1668.09        45.73 o                         
  -4   0   6         83.32         77.73        10.25 o                         
  -2   0   6        146.15        174.03        11.92 o                         
   0   0   6      21963.52      23691.36       422.03 o                         
   2   0   6          6.74          2.76         6.21 o                         
   4   0   6       2017.92       2156.72        57.11 o                         
   6   0   6         34.15          1.43        25.49 o                         
   8   0   6         11.55          9.75        23.85 o                         
  10   0   6        947.73        785.01        53.50 o                         
  12   0   6        822.11       1008.93       145.12 o                         
 -12   1   6        322.36        357.97        94.50 o                         
 -11   1   6        388.88        295.46        49.93 o                         
 -10   1   6        130.91        123.94        26.19 o                         
  -9   1   6        817.20        835.06        49.07 o                         
  -8   1   6       1445.10       1415.14        39.75 o                         
  -7   1   6         28.96         25.57         7.60 o                         
  -6   1   6        273.80        268.35        12.41 o                         
  -5   1   6        344.05        518.44        16.69 o                         
  -4   1   6       2005.65       1937.61        35.06 o                         
  -3   1   6        162.80        187.89        15.56 o                         
  -2   1   6       9060.41       9242.37       122.56 o                         
  -1   1   6       1906.75       1948.13        31.20 o                         
   0   1   6        207.05        215.36         9.20 o                         
   1   1   6       8342.80       8436.11       113.11 o                         
   2   1   6       1621.76       1695.39        31.83 o                         
   3   1   6       4651.18       4676.39        71.78 o                         
   4   1   6       2485.22       2600.97        43.87 o                         
   5   1   6        310.01        251.07        16.98 o                         
   6   1   6       1259.91       1349.38        36.32 o                         
   7   1   6        855.58        866.48        46.34 o                         
   8   1   6        624.89        589.28        33.44 o                         
   9   1   6        770.12        727.23        50.42 o                         
  10   1   6        590.24        654.64        72.69 o                         
  11   1   6        945.86        972.01        78.47 o                         
  12   1   6         11.94         35.60        20.85 o                         
 -12   2   6          4.05         -0.98        34.24 o                         
 -11   2   6        835.00       2527.50       326.68 o                         
 -10   2   6        391.04        431.01        41.95 o                         
  -9   2   6        305.30        290.73        28.70 o                         
  -8   2   6        877.73        853.99        38.49 o                         
  -7   2   6       4372.67       4297.57        92.77 o                         
  -6   2   6        788.93        740.03        29.04 o                         
  -5   2   6         12.03         17.10         6.85 o                         
  -4   2   6       1992.96       2017.55        36.70 o                         
  -3   2   6       2004.96       2066.04        38.24 o                         
  -2   2   6       1973.20       2008.70        32.78 o                         
  -1   2   6       3859.09       4167.83        60.23 o                         
   0   2   6       8039.34       8400.70       115.65 o                         
   1   2   6      11234.59      11522.06       182.44 o                         
   2   2   6        334.59        305.10        10.48 o                         
   3   2   6       3065.43       3387.47        57.02 o                         
   4   2   6       5345.04       5696.43        86.45 o                         
   5   2   6       4213.84       4372.27        73.61 o                         
   6   2   6        891.00        891.12        37.33 o                         
   7   2   6        565.57        559.67        26.49 o                         
   8   2   6         85.76         87.83        19.85 o                         
   9   2   6         53.41         66.47        39.74 o                         
  10   2   6         20.95          6.36        16.75 o                         
  11   2   6        409.32        438.18        37.78 o                         
 -12   3   6        563.24        653.89       238.08 o                         
 -11   3   6          6.60        -23.81        26.84 o                         
 -10   3   6        100.58        122.11        61.69 o                         
  -9   3   6         97.64        106.91        22.42 o                         
  -8   3   6        147.26        107.20        14.18 o                         
  -7   3   6        388.30        391.96        18.77 o                         
  -6   3   6       1061.29        989.67        34.01 o                         
  -5   3   6        327.97        295.86        15.00 o                         
  -4   3   6       5887.25       6023.38       102.91 o                         
  -3   3   6       1620.24       1604.74        33.16 o                         
  -2   3   6       2272.52       2343.33        38.76 o                         
  -1   3   6       5054.87       5179.84        73.78 o                         
   0   3   6       1881.09       2069.18        37.29 o                         
   1   3   6       4573.52       4837.70        71.17 o                         
   2   3   6       2337.68       2380.27        43.67 o                         
   3   3   6       5822.24       6007.82        86.83 o                         
   4   3   6        153.30        214.66        13.55 o                         
   5   3   6         38.49         32.30         7.01 o                         
   6   3   6       2045.60       2131.38        48.20 o                         
   7   3   6        732.69        695.63        39.69 o                         
   8   3   6         84.16         74.89        16.18 o                         
   9   3   6        596.35        552.37        31.21 o                         
  10   3   6        582.19        562.87        36.98 o                         
  11   3   6         32.00          1.16        19.53 o                         
 -12   4   6         55.47        162.30       102.84 o                         
 -11   4   6         83.10         49.85        51.78 o                         
 -10   4   6        148.09        138.37        41.60 o                         
  -9   4   6         32.88         34.80        14.42 o                         
  -8   4   6        129.81        107.03        18.11 o                         
  -7   4   6       4388.45       4302.47        88.16 o                         
  -6   4   6       7389.18       7350.36       119.35 o                         
  -5   4   6        584.58        575.74        21.50 o                         
  -4   4   6       2152.16       2138.19        45.17 o                         
  -3   4   6        559.31       1126.81        66.87 o                         
  -2   4   6       1679.32       1551.52        27.39 o                         
  -1   4   6         21.82         17.17         5.08 o                         
   0   4   6        227.09        207.22         7.26 o                         
   1   4   6        489.51        606.67        20.30 o                         
   2   4   6        717.13        757.91        19.60 o                         
   3   4   6       6920.12       7473.61       105.98 o                         
   4   4   6       1461.26       1293.32        29.11 o                         
   5   4   6       1856.34       1863.36        38.05 o                         
   6   4   6       2425.06       2321.54        54.35 o                         
   7   4   6        316.72        311.68        23.47 o                         
   8   4   6       1999.44       2047.28        71.14 o                         
   9   4   6        346.25        308.67        32.12 o                         
  10   4   6         11.13         -3.56        20.60 o                         
  11   4   6          6.93        -13.58        18.41 o                         
 -11   5   6        142.51        145.87        42.02 o                         
 -10   5   6        258.77        221.86        27.44 o                         
  -9   5   6        480.46        526.67        29.76 o                         
  -8   5   6         26.41         19.30        11.97 o                         
  -7   5   6       2098.77       2187.66        46.36 o                         
  -6   5   6       1277.71       1226.21        30.61 o                         
  -5   5   6       3200.16       2952.41        60.25 o                         
  -4   5   6       3708.18       3376.42        61.13 o                         
  -3   5   6       1015.01       1128.29        25.08 o                         
  -2   5   6        156.32        130.76         7.83 o                         
  -1   5   6       9289.68       9420.70       177.39 o                         
   0   5   6        738.10        739.32        18.47 o                         
   1   5   6         81.44        110.09         7.32 o                         
   2   5   6        664.11        691.67        26.20 o                         
   3   5   6       3617.80       3821.56        77.69 o                         
   4   5   6          0.63         -0.89         3.89 o                         
   5   5   6        608.00        606.76        24.93 o                         
   6   5   6       1879.17       1798.16        45.55 o                         
   7   5   6        854.60        999.84        69.94 o                         
   8   5   6       1341.78       1452.81        49.20 o                         
   9   5   6        628.13        593.10        32.68 o                         
  10   5   6         93.09         93.24        22.27 o                         
  11   5   6         74.39         44.84        36.20 o                         
 -11   6   6        202.63        167.44        32.35 o                         
 -10   6   6         82.30         63.40        38.87 o                         
  -9   6   6       1308.13       1206.23        44.98 o                         
  -8   6   6         17.76         11.15        12.00 o                         
  -7   6   6        133.54        113.86        12.21 o                         
  -6   6   6        329.82        334.46        18.78 o                         
  -5   6   6        141.11        133.86        17.83 o                         
  -4   6   6        398.51        476.01        18.81 o                         
  -3   6   6       6009.14       5838.43        87.22 o                         
  -2   6   6       2333.14       2406.29        42.69 o                         
  -1   6   6          0.24          5.39         4.54 o                         
   0   6   6        777.04        614.46        17.03 o                         
   1   6   6       8687.95       8863.31       126.63 o                         
   2   6   6        187.71        184.69        10.72 o                         
   3   6   6        365.52        376.67        15.34 o                         
   4   6   6        105.90         89.10        14.20 o                         
   5   6   6       3746.54       3951.70       134.82 o                         
   6   6   6        388.09        401.34        23.80 o                         
   7   6   6       3544.38       3672.67        96.07 o                         
   8   6   6       1218.41       1190.52        48.55 o                         
   9   6   6        856.22        876.09        42.50 o                         
  10   6   6        390.73        514.09        43.05 o                         
  11   6   6        444.30       1277.76       235.07 o                         
 -11   7   6         24.95         -3.57        30.60 o                         
 -10   7   6         33.83         52.67        27.71 o                         
  -9   7   6        338.02        321.07        26.64 o                         
  -8   7   6        738.95        692.90        32.90 o                         
  -7   7   6         43.20         32.88        14.83 o                         
  -6   7   6        143.50        129.57        14.01 o                         
  -5   7   6        944.77        966.72        29.79 o                         
  -4   7   6       1390.86       1348.88        35.18 o                         
  -3   7   6        313.30        228.31        10.65 o                         
  -2   7   6       1475.35       1464.55        28.63 o                         
  -1   7   6        358.74        473.13        16.34 o                         
   0   7   6          6.06          6.02         4.41 o                         
   1   7   6        659.27        570.93        17.58 o                         
   2   7   6       3049.98       2841.67        48.43 o                         
   3   7   6       1332.29       1414.64        32.21 o                         
   4   7   6        971.27        910.14        26.16 o                         
   5   7   6        348.65        387.24        26.58 o                         
   6   7   6       1510.95       1444.10        44.46 o                         
   7   7   6        153.07        114.61        18.90 o                         
   8   7   6        144.56        125.56        44.16 o                         
   9   7   6        275.35        239.17        31.81 o                         
  10   7   6        505.37        447.85        61.92 o                         
  11   7   6          0.61        -23.25        50.40 o                         
 -11   8   6        336.36        288.92        71.68 o                         
 -10   8   6       1590.68       1628.84        75.92 o                         
  -9   8   6        240.90        217.40        34.44 o                         
  -8   8   6         41.14         29.75        19.71 o                         
  -7   8   6         50.82         45.92        14.55 o                         
  -6   8   6          6.14          0.68         9.34 o                         
  -5   8   6        647.37        576.04        23.51 o                         
  -4   8   6       2696.05       2650.35        54.87 o                         
  -3   8   6        100.77        124.93         9.29 o                         
  -2   8   6        173.85        122.90         8.64 o                         
  -1   8   6         63.20         57.71         7.27 o                         
   0   8   6       2582.11       2429.18        50.07 o                         
   1   8   6       2917.03       2877.95        57.65 o                         
   2   8   6       2757.42       2662.64        47.52 o                         
   3   8   6        576.11        623.75        20.03 o                         
   4   8   6          7.76          9.55         7.61 o                         
   5   8   6          4.44          4.17        12.20 o                         
   6   8   6         55.16         36.96        17.39 o                         
   7   8   6        216.63        186.34        27.92 o                         
   8   8   6       1071.67       1160.14        75.81 o                         
   9   8   6        195.61        157.01        44.88 o                         
  10   8   6         18.70          0.28        39.51 o                         
 -10   9   6         24.65         15.89        44.15 o                         
  -9   9   6        669.09        690.34        52.70 o                         
  -8   9   6        975.78        962.53        46.30 o                         
  -7   9   6        157.94        135.13        18.52 o                         
  -6   9   6         86.98         70.43        12.98 o                         
  -5   9   6       1022.96       1059.87        33.42 o                         
  -4   9   6         58.49         60.17        10.31 o                         
  -3   9   6         12.16         11.06         6.01 o                         
  -2   9   6        475.69        467.79        16.97 o                         
  -1   9   6        202.04        170.01        11.81 o                         
   0   9   6        488.97        503.12        18.84 o                         
   1   9   6        143.45        137.58        11.74 o                         
   2   9   6       1877.49       1988.87        51.99 o                         
   3   9   6       5209.49       5368.99       145.05 o                         
   4   9   6        126.28         97.07        17.42 o                         
   5   9   6        296.38        335.88        27.14 o                         
   6   9   6        299.20        247.40        25.63 o                         
   7   9   6        475.16        498.62        44.04 o                         
   8   9   6        140.36        106.05        27.93 o                         
   9   9   6        125.64         90.60        40.54 o                         
  10   9   6        326.16        717.24       284.81 o                         
  -9  10   6        178.74        148.05        31.43 o                         
  -8  10   6         53.12         42.10        22.23 o                         
  -7  10   6          3.43         -6.56        17.17 o                         
  -6  10   6        231.74        205.98        26.23 o                         
  -5  10   6        803.75        758.52        30.05 o                         
  -4  10   6        319.41        330.38        23.06 o                         
  -3  10   6        509.29        452.68        25.87 o                         
  -2  10   6        195.39        168.05        11.77 o                         
  -1  10   6        776.42        754.28        28.99 o                         
   0  10   6        462.32        431.19        18.29 o                         
   1  10   6       9870.97       9962.67       165.47 o                         
   2  10   6        157.54        155.31        17.66 o                         
   3  10   6        413.39        390.81        22.77 o                         
   4  10   6        382.33        411.04        37.56 o                         
   5  10   6       1179.48       1128.34        48.48 o                         
   6  10   6         77.78         32.32        20.10 o                         
   7  10   6        882.46        860.86        51.75 o                         
   8  10   6        479.25        447.73        42.37 o                         
   9  10   6        130.49        141.41        40.04 o                         
  10  10   6         21.58        -21.74        41.56 o                         
  -9  11   6        416.46        391.24        40.76 o                         
  -8  11   6       1191.54       1205.87        60.39 o                         
  -7  11   6        154.32        149.64        28.69 o                         
  -6  11   6       2422.70       2304.15        78.64 o                         
  -5  11   6         36.40         68.32        20.34 o                         
  -4  11   6       1828.40       1790.84        53.81 o                         
  -3  11   6       1881.30       1874.14        52.01 o                         
  -2  11   6         81.36         78.43        10.06 o                         
  -1  11   6       2584.42       2457.12        59.73 o                         
   0  11   6        157.93        122.16        15.84 o                         
   1  11   6       1285.50       1306.84        41.87 o                         
   2  11   6       3654.79       3717.49        78.83 o                         
   3  11   6        339.64        334.80        29.36 o                         
   4  11   6         51.08         39.56        16.10 o                         
   5  11   6        485.59        498.11        36.59 o                         
   6  11   6       1931.37       1922.07        72.90 o                         
   7  11   6          0.18         11.74        20.49 o                         
   8  11   6        475.03        508.52        59.34 o                         
   9  11   6        523.61        584.27        95.44 o                         
  -9  12   6        146.14        110.39        32.05 o                         
  -8  12   6         54.80         90.92        36.96 o                         
  -7  12   6         11.77        -13.10        21.70 o                         
  -6  12   6       1501.12       1444.90        63.11 o                         
  -5  12   6         39.07         42.51        19.75 o                         
  -4  12   6        278.98        268.70        25.10 o                         
  -3  12   6        166.70        170.45        22.08 o                         
  -2  12   6        538.94        548.89        29.76 o                         
  -1  12   6       1424.32       1464.82        44.85 o                         
   0  12   6       1333.63       1434.62        43.15 o                         
   1  12   6       2324.91       2308.31        66.08 o                         
   2  12   6       1081.50       1062.33        42.51 o                         
   3  12   6        166.74        162.34        23.12 o                         
   4  12   6       1175.87       1121.87        49.13 o                         
   5  12   6       1107.97       1092.68        61.10 o                         
   6  12   6       1536.11       1418.42        58.80 o                         
   7  12   6        784.59        883.90        59.80 o                         
   8  12   6        419.33        359.20        41.46 o                         
  -8  13   6         64.54         65.01        44.36 o                         
  -7  13   6          1.47         10.16        31.86 o                         
  -6  13   6        180.93        163.92        30.75 o                         
  -5  13   6        958.54        970.05        52.49 o                         
  -4  13   6          0.41          7.13        17.89 o                         
  -3  13   6        538.12        537.83        43.37 o                         
  -2  13   6         26.14         37.98        14.01 o                         
  -1  13   6         62.44         70.15        17.53 o                         
   0  13   6        128.78        119.03        20.76 o                         
   1  13   6          4.56         -2.06        11.37 o                         
   2  13   6          8.58         31.49        22.11 o                         
   3  13   6        254.12        282.28        33.28 o                         
   4  13   6         49.76         71.54        25.44 o                         
   5  13   6        135.91        118.72        29.40 o                         
   6  13   6          2.59         14.70        63.00 o                         
   7  13   6        945.53        983.32        84.30 o                         
  -8  14   6          0.88         -9.35        35.40 o                         
  -7  14   6        640.64        563.22        49.92 o                         
  -6  14   6         92.49        103.42        41.33 o                         
  -5  14   6        641.30        650.18        82.83 o                         
  -4  14   6         86.65         76.28        33.65 o                         
  -3  14   6        164.60        149.66        28.65 o                         
  -2  14   6        283.25        248.24        33.52 o                         
  -1  14   6        301.40        273.66        27.90 o                         
   0  14   6        741.85        796.31        43.91 o                         
   1  14   6          5.57        -12.85        33.65 o                         
   2  14   6        343.81        340.56        36.71 o                         
   3  14   6        112.71        138.02        22.75 o                         
   4  14   6        479.35        450.55        36.48 o                         
   5  14   6       1239.01       1313.67        64.00 o                         
   6  14   6          0.61          3.69        32.69 o                         
   7  14   6         29.46         58.03        97.86 o                         
  -6  15   6          1.44        -30.08        31.48 o                         
  -5  15   6          7.85         -2.32        78.59 o                         
  -4  15   6         83.69         67.10        38.23 o                         
  -3  15   6         14.56          7.42        26.92 o                         
  -2  15   6       1911.49       1970.94        77.09 o                         
  -1  15   6        217.76        218.04        28.56 o                         
   0  15   6       1102.33       1129.95        52.24 o                         
   1  15   6        244.07        194.00        26.88 o                         
   2  15   6        562.55        547.22        48.80 o                         
   3  15   6          0.35         14.54        29.78 o                         
   4  15   6        164.03         96.61        36.60 o                         
   5  15   6          2.17        -16.18        29.17 o                         
   6  15   6        139.82        146.37        47.72 o                         
  -6  16   6         49.55        -36.17       154.70 o                         
  -5  16   6         77.21        103.43        59.33 o                         
  -4  16   6         38.71          3.46        51.58 o                         
  -3  16   6        130.63        130.34        44.13 o                         
  -2  16   6        190.63        185.22        38.53 o                         
  -1  16   6        276.51        249.93        42.14 o                         
   0  16   6        240.89        196.98        30.42 o                         
   1  16   6        693.69        787.16        55.87 o                         
   2  16   6        304.44        296.88        56.69 o                         
   3  16   6         25.64         17.77        25.65 o                         
   4  16   6        291.96        302.59        56.69 o                         
   5  16   6        552.57        538.31        61.77 o                         
  -4  17   6          0.96         37.87        66.62 o                         
  -3  17   6         99.47         48.28        40.38 o                         
  -2  17   6         58.30         15.77       119.12 o                         
  -1  17   6       2263.32       2339.92       129.61 o                         
   0  17   6          4.68        -40.63        31.08 o                         
   1  17   6         86.27         43.58        37.50 o                         
   2  17   6          1.55         -3.57        27.31 o                         
   3  17   6        422.73        510.79        83.34 o                         
   4  17   6          7.34        -14.29        70.70 o                         
  -2  18   6        152.73        119.38        53.53 o                         
  -1  18   6          4.22        -61.96        32.69 o                         
   0  18   6         41.10         28.61        81.76 o                         
   1  18   6        517.86        539.08        52.08 o                         
   2  18   6          8.58         23.57        50.20 o                         
 -11   0   7         34.18         81.99        63.61 o                         
  -9   0   7        582.94        556.39        45.43 o                         
  -7   0   7        116.96         93.20        19.36 o                         
  -5   0   7         15.98         32.14         7.87 o                         
  -3   0   7       7277.90       6873.87       134.85 o                         
  -1   0   7      10797.59      10926.85       202.13 o                         
   1   0   7         47.23         78.96         9.09 o                         
   3   0   7       2528.41       2310.25        56.67 o                         
   5   0   7       3977.51       4483.70       132.30 o                         
   7   0   7       2231.18       2372.80        85.77 o                         
   9   0   7        373.61        390.60        56.42 o                         
 -12   1   7        169.93        892.10       186.80 o                         
 -11   1   7        872.63       2457.28       263.91 o                         
 -10   1   7        520.33        654.60        88.85 o                         
  -9   1   7         16.10         26.00        14.95 o                         
  -8   1   7       1699.64       1591.72        58.67 o                         
  -7   1   7        203.25        156.69        14.57 o                         
  -6   1   7        451.49        431.20        20.77 o                         
  -5   1   7         26.14         34.56         5.42 o                         
  -4   1   7        362.84        325.06        12.56 o                         
  -3   1   7        186.78        246.36        11.37 o                         
  -2   1   7        849.05        823.52        18.57 o                         
  -1   1   7      27944.77      28005.44       367.68 o                         
   0   1   7      22094.41      21929.67       363.41 o                         
   1   1   7       5683.77       5928.61        79.45 o                         
   2   1   7       2769.38       2821.10        45.01 o                         
   3   1   7       4175.53       4918.13       101.02 o                         
   4   1   7       2719.58       2764.57        46.01 o                         
   5   1   7        441.88        455.18        19.93 o                         
   6   1   7        395.19        403.21        31.31 o                         
   7   1   7          3.11          1.75        11.19 o                         
   8   1   7        132.99        113.28        18.37 o                         
   9   1   7        230.44        209.49        24.07 o                         
  10   1   7        329.43        372.86        32.33 o                         
  11   1   7       1061.33       1161.69        49.54 o                         
 -12   2   7        318.90        336.97        64.64 o                         
 -11   2   7         35.91         10.15        28.95 o                         
 -10   2   7        443.13        467.95        37.22 o                         
  -9   2   7        111.63        164.17        40.46 o                         
  -8   2   7         55.01         32.20        11.60 o                         
  -7   2   7        569.80        588.11        23.43 o                         
  -6   2   7       3417.29       3223.15        61.27 o                         
  -5   2   7         61.83         26.56         4.89 o                         
  -4   2   7        515.69        495.87        17.97 o                         
  -3   2   7        129.01        141.66        11.53 o                         
  -2   2   7       7662.09       7741.28       127.72 o                         
  -1   2   7        343.37        390.60        11.05 o                         
   0   2   7        356.50        368.19        11.18 o                         
   1   2   7        104.18        127.55         8.69 o                         
   2   2   7       9164.10       9713.74       131.75 o                         
   3   2   7       5902.16       6226.52        92.51 o                         
   4   2   7       2324.92       2244.69        42.10 o                         
   5   2   7       3254.93       3388.99        58.04 o                         
   6   2   7        914.99        880.48        28.84 o                         
   7   2   7          2.14          0.24        13.46 o                         
   8   2   7        200.56        203.31        21.31 o                         
   9   2   7        162.08        149.48        27.57 o                         
  10   2   7        451.48        498.27        43.88 o                         
  11   2   7        164.30        154.14        26.66 o                         
 -12   3   7          6.41         47.17        36.36 o                         
 -11   3   7          2.59         64.18        64.45 o                         
 -10   3   7          4.93         30.76        23.33 o                         
  -9   3   7        156.21        162.21        18.86 o                         
  -8   3   7          6.26         15.81         9.81 o                         
  -7   3   7       3209.70       3079.52        60.80 o                         
  -6   3   7        866.85        934.18        26.78 o                         
  -5   3   7         85.82         66.19         8.41 o                         
  -4   3   7       1373.75       1325.38        45.41 o                         
  -3   3   7       1106.64       1115.54        32.08 o                         
  -2   3   7       1684.78       1714.38        30.79 o                         
  -1   3   7        285.76        261.70        11.38 o                         
   0   3   7       1041.26       1067.09        23.32 o                         
   1   3   7          6.17          5.03         6.48 o                         
   2   3   7        259.66        285.08        12.43 o                         
   3   3   7       2298.00       2280.33        38.79 o                         
   4   3   7       1448.74       1528.23        32.64 o                         
   5   3   7       1264.25       1321.53        29.83 o                         
   6   3   7       1179.90       1266.46        35.48 o                         
   7   3   7       1306.84       1361.18        45.02 o                         
   8   3   7        161.20        180.72        19.76 o                         
   9   3   7        137.21        115.34        19.54 o                         
  10   3   7         94.69         68.74        25.54 o                         
  11   3   7        260.31        279.22        36.61 o                         
 -11   4   7        239.36        326.62       176.11 o                         
 -10   4   7         21.58         27.09        17.15 o                         
  -9   4   7        303.02        295.43        25.05 o                         
  -8   4   7        361.22        314.30        25.16 o                         
  -7   4   7        362.25        352.04        21.20 o                         
  -6   4   7       1159.45       1138.89        34.06 o                         
  -5   4   7       3469.69       3319.05        65.19 o                         
  -4   4   7       1024.12        984.87        35.39 o                         
  -3   4   7       3305.01       3161.00        60.40 o                         
  -2   4   7        701.66        746.66        24.30 o                         
  -1   4   7        413.27        460.29        14.34 o                         
   0   4   7        124.55        136.90         7.76 o                         
   1   4   7        485.37        417.64        13.06 o                         
   2   4   7       1563.73       1643.83        34.05 o                         
   3   4   7        122.10        111.66        10.02 o                         
   4   4   7        256.68        198.92        11.63 o                         
   5   4   7       5560.14       5659.71        89.74 o                         
   6   4   7         30.26         17.90        12.68 o                         
   7   4   7        239.34        216.52        21.57 o                         
   8   4   7         64.97         69.67        33.05 o                         
   9   4   7        927.70        961.91        40.27 o                         
  10   4   7          5.67         -1.65        17.87 o                         
  11   4   7         24.44          0.03        18.72 o                         
 -11   5   7         27.64         31.77        65.60 o                         
 -10   5   7          3.50         35.38        17.07 o                         
  -9   5   7         85.53         74.69        15.93 o                         
  -8   5   7       1058.16        925.37        32.23 o                         
  -7   5   7         13.12         11.05         8.90 o                         
  -6   5   7        167.47        141.46        13.74 o                         
  -5   5   7       2216.03       2051.00        45.14 o                         
  -4   5   7       2416.19       2232.45        48.38 o                         
  -3   5   7      16908.57      17106.35       214.60 o                         
  -2   5   7       1719.74       1881.42        35.25 o                         
  -1   5   7         94.74        371.01        34.51 o                         
   0   5   7      12428.06      13047.71       164.92 o                         
   1   5   7        458.27        527.30        21.03 o                         
   2   5   7       8313.31       8725.59       116.31 o                         
   3   5   7        839.83        842.03        26.06 o                         
   4   5   7       2724.86       2875.54        49.80 o                         
   5   5   7        711.26        753.38        29.86 o                         
   6   5   7        975.89        921.75        34.95 o                         
   7   5   7       5728.48       5826.68       175.71 o                         
   8   5   7       1162.12       1163.24        43.46 o                         
   9   5   7        876.11        878.67        40.43 o                         
  10   5   7        493.78        524.69        43.44 o                         
  11   5   7         27.44        -35.22        33.74 o                         
 -11   6   7          2.74        -33.62        26.68 o                         
 -10   6   7        587.33        572.79        37.01 o                         
  -9   6   7         66.09         77.15        17.31 o                         
  -8   6   7        341.15        349.84        24.93 o                         
  -7   6   7        475.42        434.57        20.61 o                         
  -6   6   7       1975.35       1869.92        44.85 o                         
  -5   6   7         54.02         56.54        12.30 o                         
  -4   6   7        396.47        342.12        17.78 o                         
  -3   6   7        787.31        727.22        18.58 o                         
  -2   6   7       3659.77       3716.73        61.87 o                         
  -1   6   7         29.92         22.97         6.46 o                         
   0   6   7       1571.93       1423.02        36.33 o                         
   1   6   7         14.79         20.65         4.69 o                         
   2   6   7       6321.51       6051.04        97.07 o                         
   3   6   7        598.65        593.27        23.08 o                         
   4   6   7        501.88        491.18        18.00 o                         
   5   6   7        282.82        292.98        24.76 o                         
   6   6   7        407.91        403.41        26.60 o                         
   7   6   7         23.69         27.48        16.19 o                         
   8   6   7        106.64        114.05        20.62 o                         
   9   6   7        545.03        533.98        64.52 o                         
  10   6   7          1.69        -11.02        20.30 o                         
  11   6   7         35.01         15.91        29.82 o                         
 -11   7   7        507.55       1051.57       307.45 o                         
 -10   7   7          1.57          3.27        17.60 o                         
  -9   7   7        378.18        365.32        27.88 o                         
  -8   7   7        305.57        241.96        22.39 o                         
  -7   7   7         12.68         -0.97        10.24 o                         
  -6   7   7        474.74        459.68        24.89 o                         
  -5   7   7       1696.80       1685.12        42.83 o                         
  -4   7   7       1081.31       1006.89        39.29 o                         
  -3   7   7        806.77        814.65        20.45 o                         
  -2   7   7        198.75        225.56        11.48 o                         
  -1   7   7       5932.78       5781.84        84.67 o                         
   0   7   7        540.34        582.40        19.52 o                         
   1   7   7       2504.54       2568.55        47.24 o                         
   2   7   7        638.26        626.80        17.50 o                         
   3   7   7         89.81        116.67        10.39 o                         
   4   7   7        194.55        155.71        12.70 o                         
   5   7   7        182.32        216.86        28.70 o                         
   6   7   7        453.19        475.52        26.99 o                         
   7   7   7         51.80         69.10        18.35 o                         
   8   7   7        206.19        162.89        30.19 o                         
   9   7   7          0.62         -6.41        30.89 o                         
  10   7   7        229.54        228.72        35.25 o                         
 -10   8   7         68.78        107.75        27.31 o                         
  -9   8   7       1547.97       1639.21        54.12 o                         
  -8   8   7        165.50        207.97        22.13 o                         
  -7   8   7        776.29        731.83        31.97 o                         
  -6   8   7         60.99         54.61        12.92 o                         
  -5   8   7         57.33         62.83        14.56 o                         
  -4   8   7         86.40         39.73        10.23 o                         
  -3   8   7       2551.79       2539.71        47.51 o                         
  -2   8   7       1350.08       1356.05        30.12 o                         
  -1   8   7        990.92        946.68        23.36 o                         
   0   8   7        154.07        135.26        10.30 o                         
   1   8   7      11267.69      11478.15       172.03 o                         
   2   8   7        683.25        606.03        18.07 o                         
   3   8   7       1932.58       1996.18        50.56 o                         
   4   8   7        454.86        479.86        21.48 o                         
   5   8   7        162.99        169.88        22.71 o                         
   6   8   7        312.94        331.87        30.21 o                         
   7   8   7        469.40        493.69        50.07 o                         
   8   8   7        892.38        898.32        54.79 o                         
   9   8   7        195.01        195.56        49.17 o                         
  10   8   7          0.44        -11.58        36.55 o                         
 -10   9   7          2.78        136.43        79.31 o                         
  -9   9   7         11.94          9.92        23.04 o                         
  -8   9   7       1426.08       1434.57        50.41 o                         
  -7   9   7        122.25        107.31        17.74 o                         
  -6   9   7        580.56        484.23        25.30 o                         
  -5   9   7        233.31        274.38        21.94 o                         
  -4   9   7       2010.30       1889.76        45.51 o                         
  -3   9   7         75.03         72.42         8.62 o                         
  -2   9   7        124.15        123.84         9.71 o                         
  -1   9   7       1027.86       1010.25        25.91 o                         
   0   9   7       4975.57       5096.25        93.89 o                         
   1   9   7       4163.81       4148.73        74.17 o                         
   2   9   7       1645.12       1616.53        45.62 o                         
   3   9   7        297.27        289.18        21.31 o                         
   4   9   7       1148.59       1154.53        47.19 o                         
   5   9   7         10.28          6.60        15.93 o                         
   6   9   7       1680.67       1774.46        63.84 o                         
   7   9   7        197.70        135.53        28.16 o                         
   8   9   7        237.32        230.47        31.29 o                         
   9   9   7         12.79          0.15        40.61 o                         
  10   9   7        124.91        181.57        85.28 o                         
 -10  10   7         31.66         66.95        83.01 o                         
  -9  10   7        603.16        650.72        49.13 o                         
  -8  10   7        648.58        675.33        44.95 o                         
  -7  10   7        105.25        104.58        22.57 o                         
  -6  10   7         29.82         27.07        17.10 o                         
  -5  10   7        661.39        625.24        28.41 o                         
  -4  10   7        736.32        727.64        27.91 o                         
  -3  10   7         37.53         28.24         8.81 o                         
  -2  10   7       1358.21       1343.02        32.44 o                         
  -1  10   7        399.74        381.30        17.93 o                         
   0  10   7          1.55         -1.54         6.88 o                         
   1  10   7       3630.00       3544.01        80.08 o                         
   2  10   7       8065.72       8013.02       139.37 o                         
   3  10   7          4.89          4.11        10.50 o                         
   4  10   7          1.52         28.90        15.25 o                         
   5  10   7          8.20         42.81        41.31 o                         
   6  10   7        617.60        585.51        39.17 o                         
   7  10   7        115.81        144.72       113.96 o                         
   8  10   7        490.11        566.56        52.72 o                         
   9  10   7         59.79        558.07       235.82 o                         
  -9  11   7          9.20         89.57        97.81 o                         
  -8  11   7        223.30        230.56        31.92 o                         
  -7  11   7        845.24        823.39        49.92 o                         
  -6  11   7        377.68        386.55        36.47 o                         
  -5  11   7       2989.58       2869.17        78.20 o                         
  -4  11   7         67.64         59.50        16.90 o                         
  -3  11   7        648.04        641.01        24.65 o                         
  -2  11   7       1928.62       2005.65        44.26 o                         
  -1  11   7          5.01         12.78         9.21 o                         
   0  11   7         45.69         26.52        11.16 o                         
   1  11   7        315.29        324.55        22.69 o                         
   2  11   7          2.99         62.23        32.21 o                         
   3  11   7        213.51        200.66        24.59 o                         
   4  11   7        241.01        296.69        37.35 o                         
   6  11   7         64.34        185.36        68.07 o                         
   7  11   7       1242.83       1261.87        70.23 o                         
   8  11   7         98.58        238.34       138.19 o                         
   9  11   7        420.60        487.10        57.51 o                         
  -8  12   7         28.95         10.68        24.72 o                         
  -7  12   7        649.05        693.39        51.01 o                         
  -6  12   7        132.12        124.91        27.87 o                         
  -5  12   7       1583.43       1565.76        62.92 o                         
  -4  12   7        337.71        330.65        28.35 o                         
  -3  12   7        354.11        286.71        26.07 o                         
  -2  12   7        657.10        677.38        35.42 o                         
  -1  12   7       6048.80       6119.17       120.42 o                         
   0  12   7        220.82        175.32        19.11 o                         
   1  12   7       1275.23       1255.68        39.85 o                         
   2  12   7       3668.32       3837.63        84.41 o                         
   3  12   7       1400.08       1360.87        52.02 o                         
   4  12   7        286.59        273.34        28.01 o                         
   5  12   7       1118.09       1199.45        49.67 o                         
   6  12   7        433.56        444.68        41.64 o                         
   7  12   7        327.46        438.67       212.73 o                         
  -8  13   7        561.75        469.23        46.38 o                         
  -7  13   7        501.23        527.93        46.36 o                         
  -6  13   7          3.52         -7.69        25.88 o                         
  -5  13   7        118.48        106.45        25.34 o                         
  -4  13   7        911.23        868.91        49.98 o                         
  -3  13   7         27.53         29.44        20.37 o                         
  -2  13   7         28.71         10.26        20.37 o                         
  -1  13   7        466.41        472.78        33.10 o                         
   0  13   7        899.25        910.86        37.49 o                         
   1  13   7         24.91         16.69        13.10 o                         
   2  13   7          9.37         23.52        14.06 o                         
   3  13   7        288.72        250.19        26.12 o                         
   4  13   7       2677.37       2567.34        85.63 o                         
   5  13   7          9.69          8.20        19.20 o                         
   6  13   7        125.91        117.77        29.01 o                         
   8  13   7        110.96        150.08       166.17 o                         
  -7  14   7          4.46         67.13        55.50 o                         
  -6  14   7        537.92        665.50        64.33 o                         
  -5  14   7        147.27        216.51        76.95 o                         
  -4  14   7        363.09        325.47        45.95 o                         
  -3  14   7       2113.91       2103.79        81.54 o                         
  -2  14   7        715.20        729.83        49.03 o                         
  -1  14   7         91.49         54.14        18.47 o                         
   0  14   7          9.45         12.72        17.98 o                         
   1  14   7        326.72        357.07        42.38 o                         
   2  14   7          2.13         -4.38        16.17 o                         
   3  14   7        564.68        592.49        38.41 o                         
   4  14   7        929.41       1026.00        49.50 o                         
   5  14   7        110.12         65.41        36.60 o                         
   6  14   7        523.54        635.28        54.07 o                         
   7  14   7         94.66         71.61        39.40 o                         
  -6  15   7          1.19          6.92        40.17 o                         
  -5  15   7          1.93        -38.39       141.71 o                         
  -4  15   7         36.83        -15.88        32.39 o                         
  -3  15   7        133.20         98.52        28.85 o                         
  -2  15   7        317.73        308.20        39.89 o                         
  -1  15   7       3262.76       3517.47       113.96 o                         
   0  15   7         24.61         44.07        20.42 o                         
   1  15   7        144.90        153.86        26.77 o                         
   2  15   7         50.00         42.84        25.19 o                         
   3  15   7        523.97        539.99        49.10 o                         
   4  15   7        188.82        149.73        27.65 o                         
   5  15   7        185.04        213.29        40.45 o                         
   6  15   7          4.03        -33.79        20.14 o                         
  -5  16   7          4.27         11.82        48.37 o                         
  -4  16   7         14.31         32.55        63.21 o                         
  -3  16   7        263.52        277.81        44.32 o                         
  -2  16   7        614.28        758.20        60.85 o                         
  -1  16   7        929.40       1014.80        68.88 o                         
   0  16   7         66.20         48.89        24.49 o                         
   1  16   7         26.53          0.94        26.13 o                         
   2  16   7        196.38        165.80        36.25 o                         
   3  16   7         94.01         77.24        29.32 o                         
   4  16   7         33.93          8.96        37.03 o                         
   5  16   7         77.83         92.44        50.32 o                         
  -4  17   7         38.02         24.09        98.24 o                         
  -3  17   7          4.91         15.73       144.77 o                         
  -2  17   7        159.11        172.57        50.74 o                         
  -1  17   7        124.04        137.55        70.13 o                         
   0  17   7        836.59        833.85        64.11 o                         
   1  17   7        308.41        366.92        55.50 o                         
   2  17   7          1.26         29.83        48.33 o                         
   3  17   7          8.24        188.39       189.87 o                         
   4  17   7        321.31        269.42        40.65 o                         
  -2  18   7          1.59         70.76        70.09 o                         
  -1  18   7        382.40        394.60        51.35 o                         
   0  18   7        101.33         72.43        44.91 o                         
   1  18   7          1.88         -8.10        34.57 o                         
 -12   0   8        592.30       1716.10       343.45 o                         
 -10   0   8         63.92         65.18        29.72 o                         
  -8   0   8        990.81        916.33        50.50 o                         
  -6   0   8        295.96        293.79        23.89 o                         
  -4   0   8        991.68       1032.03        48.70 o                         
  -2   0   8      24060.48      23480.51       423.32 o                         
   0   0   8        531.78        467.55        20.77 o                         
   2   0   8       4313.97       4373.34        91.23 o                         
   4   0   8       1382.99       1607.45        44.10 o                         
   6   0   8        312.77        325.90        27.54 o                         
   8   0   8         27.96         42.05        21.65 o                         
  10   0   8       2919.77       3178.37       122.11 o                         
 -11   1   8         27.42         25.49        52.53 o                         
 -10   1   8       1032.81       1127.70        56.18 o                         
  -9   1   8         42.43         58.09        15.00 o                         
  -8   1   8          6.72          9.62        12.04 o                         
  -7   1   8       1161.04       1163.64        49.34 o                         
  -6   1   8       1224.44       1166.16        26.21 o                         
  -5   1   8        728.10        679.98        19.03 o                         
  -4   1   8       1136.83        963.66        21.25 o                         
  -3   1   8       6791.81       6732.67       124.08 o                         
  -2   1   8        555.09        539.96        14.57 o                         
  -1   1   8          0.70         37.19        13.87 o                         
   0   1   8       2665.74       2826.70        50.05 o                         
   1   1   8       2027.73       2195.39        35.25 o                         
   2   1   8       2436.10       2410.08        42.18 o                         
   3   1   8       9683.58       9670.59       137.60 o                         
   4   1   8        316.82        305.78        12.02 o                         
   5   1   8       4876.00       5129.74        78.62 o                         
   6   1   8        344.52        351.76        20.48 o                         
   7   1   8        273.56        365.18        25.26 o                         
   8   1   8        259.99        207.15        35.26 o                         
   9   1   8        513.72        472.28        34.71 o                         
  10   1   8        374.50        335.16        29.33 o                         
  11   1   8        210.07        165.98        39.95 o                         
 -11   2   8        115.43        140.27        84.92 o                         
 -10   2   8        329.10        376.39        46.93 o                         
  -9   2   8       2033.34       1955.03        58.43 o                         
  -8   2   8        220.44        223.80        16.86 o                         
  -7   2   8         10.35          4.71         8.06 o                         
  -6   2   8        536.87        537.57        22.62 o                         
  -5   2   8       3126.69       3185.02        52.57 o                         
  -4   2   8        712.51        675.86        17.94 o                         
  -3   2   8       3454.15       3337.74        62.04 o                         
  -2   2   8       1552.93       1585.45        28.51 o                         
  -1   2   8       2370.61       2061.52        34.75 o                         
   0   2   8      13470.28      13660.30       176.91 o                         
   1   2   8         27.23         41.55         6.92 o                         
   2   2   8         37.07         28.23        10.77 o                         
   3   2   8       3564.15       3871.46        58.84 o                         
   4   2   8        282.61        260.84        12.06 o                         
   5   2   8       1947.61       1949.64        38.90 o                         
   6   2   8        970.93       1038.49        32.61 o                         
   7   2   8         43.44         31.42        51.78 o                         
   8   2   8        139.57        138.24        19.12 o                         
   9   2   8       1206.78       1229.29        51.17 o                         
  10   2   8          6.65          5.55        17.44 o                         
  11   2   8        288.66        273.85        50.87 o                         
 -11   3   8        317.24        325.91        68.21 o                         
 -10   3   8          3.15         10.79        21.32 o                         
  -9   3   8          1.51         17.91        16.68 o                         
  -8   3   8       3339.25       3382.82        75.91 o                         
  -7   3   8        143.69        151.66        14.08 o                         
  -6   3   8       4631.27       4537.82       136.04 o                         
  -5   3   8         11.32         14.93         7.81 o                         
  -4   3   8       1979.63       1877.48        40.01 o                         
  -3   3   8       4926.50       5072.55        74.74 o                         
  -2   3   8        614.51        648.59        20.76 o                         
  -1   3   8       2234.64       2118.03        33.12 o                         
   0   3   8         76.74         83.19         7.52 o                         
   1   3   8       1908.57       1883.82        42.82 o                         
   2   3   8       5519.92       5628.42        84.50 o                         
   3   3   8        187.71        190.93        11.34 o                         
   4   3   8       6102.93       6206.97        95.95 o                         
   5   3   8       1063.33       1164.42        28.01 o                         
   6   3   8          4.32          2.97        11.38 o                         
   7   3   8       1031.41       1014.98        41.98 o                         
   8   3   8        597.85        610.07        47.83 o                         
   9   3   8         33.30         18.16        16.14 o                         
  10   3   8          0.82        -13.63        17.51 o                         
  11   3   8        204.74        188.97        26.74 o                         
 -11   4   8          9.38         26.92        65.98 o                         
 -10   4   8          2.98          3.44        23.28 o                         
  -9   4   8         79.26         64.35        16.48 o                         
  -8   4   8        605.57        606.20        43.38 o                         
  -7   4   8         28.07         45.37        24.75 o                         
  -6   4   8       2660.29       2588.28        62.48 o                         
  -5   4   8          1.88          3.73         7.16 o                         
  -4   4   8       1023.17        863.04        27.15 o                         
  -3   4   8        516.72        477.63        13.58 o                         
  -2   4   8       1399.10       1390.56        27.52 o                         
  -1   4   8        670.78        602.89        21.74 o                         
   0   4   8        500.86        490.83        14.03 o                         
   1   4   8        539.04        631.04        17.34 o                         
   2   4   8        399.12        345.22        12.71 o                         
   3   4   8        686.32        676.72        20.21 o                         
   4   4   8        757.04        892.97        25.64 o                         
   5   4   8         14.73        156.83        61.71 o                         
   6   4   8       3309.24       3307.69        74.96 o                         
   7   4   8         26.92         54.74        25.99 o                         
   8   4   8         39.88         22.32        21.17 o                         
   9   4   8        157.42        127.39        20.46 o                         
  10   4   8        195.87        228.82        28.66 o                         
  11   4   8         42.33         31.66        25.63 o                         
 -11   5   8         88.61         72.38        31.24 o                         
 -10   5   8        169.64        155.25        28.68 o                         
  -9   5   8        108.17        106.50        18.70 o                         
  -8   5   8        172.87        163.74        14.89 o                         
  -7   5   8         67.17         56.92        10.30 o                         
  -6   5   8        162.67        151.22        15.37 o                         
  -5   5   8       1337.46       1330.64        38.44 o                         
  -4   5   8       1058.42       1031.54        37.62 o                         
  -3   5   8       4934.12       4942.48        82.54 o                         
  -2   5   8       1557.78       1525.82        27.74 o                         
  -1   5   8       2283.48       2205.26        39.95 o                         
   0   5   8        790.02        731.59        17.51 o                         
   1   5   8       1349.89       1375.21        26.90 o                         
   2   5   8        205.55        189.30        10.01 o                         
   3   5   8       1098.72        988.57        27.05 o                         
   4   5   8         65.49         60.29         7.69 o                         
   5   5   8        899.13        906.99        31.61 o                         
   6   5   8         37.59         28.72        13.81 o                         
   7   5   8          8.26         22.59        14.31 o                         
   8   5   8        507.53        541.62        32.65 o                         
   9   5   8        462.97        406.64        30.58 o                         
  10   5   8         25.92         11.27        20.33 o                         
  11   5   8        137.91         72.13        42.22 o                         
 -11   6   8         11.17        -63.68       166.55 o                         
 -10   6   8         32.10         23.01        16.97 o                         
  -9   6   8        681.73        731.97        36.35 o                         
  -8   6   8        409.74        385.94        26.37 o                         
  -7   6   8        154.51        150.21        14.37 o                         
  -6   6   8        338.58        318.33        25.60 o                         
  -5   6   8       4265.46       4103.05        77.05 o                         
  -4   6   8        722.37        665.34        28.62 o                         
  -3   6   8        857.67        854.97        21.48 o                         
  -2   6   8       2628.46       2531.57        43.62 o                         
  -1   6   8          8.68          3.62         4.55 o                         
   0   6   8        329.86        408.83        11.23 o                         
   1   6   8        448.03        381.13        12.80 o                         
   2   6   8        198.63        196.86        10.85 o                         
   3   6   8       1291.29       1255.44        27.96 o                         
   4   6   8        150.29        153.67        13.03 o                         
   5   6   8       1073.96       1096.72        34.11 o                         
   6   6   8         50.20         41.56        14.94 o                         
   7   6   8       3937.25       4191.04       106.95 o                         
   8   6   8          2.72         11.76        16.73 o                         
   9   6   8         95.88         43.26        24.25 o                         
  10   6   8        399.35        420.62        42.70 o                         
  11   6   8         28.91        -17.07        29.67 o                         
 -11   7   8         89.80         80.71        35.21 o                         
 -10   7   8        698.01        772.49        40.38 o                         
  -9   7   8          4.29         37.82        24.69 o                         
  -8   7   8          1.10         -5.95        12.86 o                         
  -7   7   8        478.28        447.96        24.89 o                         
  -6   7   8         17.11         27.21        13.85 o                         
  -5   7   8         28.71         28.61        10.28 o                         
  -4   7   8       3034.17       2903.02        59.78 o                         
  -3   7   8       1875.85       1872.61        35.90 o                         
  -2   7   8          7.71          5.35         5.24 o                         
  -1   7   8          4.34          2.66         5.22 o                         
   0   7   8       3114.80       2955.74        51.72 o                         
   1   7   8         32.18         52.63         6.93 o                         
   2   7   8       1445.21       1432.80        34.51 o                         
   3   7   8        429.95        382.59        17.65 o                         
   4   7   8        102.16         85.14        12.55 o                         
   5   7   8        594.79        601.57        26.52 o                         
   6   7   8        299.69        303.75        27.60 o                         
   7   7   8        116.00         94.08        21.02 o                         
   8   7   8       1348.89       1314.94        75.46 o                         
   9   7   8        122.94         49.40        27.65 o                         
  10   7   8        168.17        161.89        32.58 o                         
 -10   8   8        140.98        151.48        27.09 o                         
  -9   8   8         91.03         99.18        20.31 o                         
  -8   8   8       2266.69       2231.79        62.80 o                         
  -7   8   8          2.89         -0.20        12.84 o                         
  -6   8   8         26.45         21.35        10.89 o                         
  -5   8   8         57.72         31.88        12.09 o                         
  -4   8   8       2235.17       2052.10        47.22 o                         
  -3   8   8        286.39        296.85        14.43 o                         
  -2   8   8       2852.13       2855.60        49.42 o                         
  -1   8   8       1377.01       1329.38        32.55 o                         
   0   8   8         55.96         29.16         6.81 o                         
   1   8   8        693.64        649.46        21.80 o                         
   2   8   8       5338.63       5350.71        88.72 o                         
   3   8   8        324.47        300.53        16.22 o                         
   4   8   8         32.90         28.16        10.95 o                         
   5   8   8         53.97         34.70        16.08 o                         
   6   8   8         83.38         70.02        18.52 o                         
   7   8   8        192.99        137.23        26.65 o                         
   8   8   8         67.07         67.85        28.32 o                         
   9   8   8        341.62        316.68        40.16 o                         
  10   8   8        231.05        241.05       104.86 o                         
 -10   9   8        196.81        216.19        34.11 o                         
  -9   9   8        568.34        563.98        42.01 o                         
  -8   9   8         10.64         29.60        19.53 o                         
  -7   9   8        444.11        403.52        28.24 o                         
  -6   9   8         12.88         21.55        11.45 o                         
  -5   9   8         51.99         31.74        12.38 o                         
  -4   9   8         66.42         65.29        13.15 o                         
  -3   9   8       1108.65       1179.65        31.21 o                         
  -2   9   8        303.84        314.87        14.73 o                         
  -1   9   8          2.64         -2.38         6.32 o                         
   0   9   8        810.04        789.79        25.68 o                         
   1   9   8       9112.16       9141.80       156.86 o                         
   2   9   8       1261.33       1260.57        36.96 o                         
   3   9   8         48.39         42.75        11.41 o                         
   4   9   8          0.72          2.70        14.63 o                         
   5   9   8         58.80         60.72        17.77 o                         
   6   9   8         29.65         39.54        17.97 o                         
   7   9   8       1438.14       1519.02        65.93 o                         
   8   9   8         32.48         21.64        26.99 o                         
   9   9   8          9.34          1.10        26.15 o                         
  10   9   8         23.87        -20.47        31.22 o                         
 -10  10   8         47.75        171.33        79.11 o                         
  -9  10   8        197.78        204.23        31.20 o                         
  -8  10   8        541.45        573.47        46.33 o                         
  -7  10   8         42.58         29.43        20.24 o                         
  -6  10   8       2896.65       2934.11        74.67 o                         
  -5  10   8        813.05        876.37        32.15 o                         
  -4  10   8       1462.74       1382.97        41.15 o                         
  -3  10   8        137.87        133.20        20.23 o                         
  -2  10   8        181.26        148.51        11.83 o                         
  -1  10   8       2867.82       2833.95        59.24 o                         
   0  10   8        594.90        556.15        22.44 o                         
   1  10   8        559.50        557.16        26.98 o                         
   2  10   8       2105.95       2140.94        57.45 o                         
   3  10   8        145.28        142.77        16.98 o                         
   4  10   8        729.51        746.63        47.47 o                         
   5  10   8        540.13        547.73        35.92 o                         
   6  10   8        477.64        511.83        39.15 o                         
   7  10   8         17.62          4.59        22.33 o                         
   8  10   8        200.19        231.31        38.20 o                         
   9  10   8        214.63        207.73        36.42 o                         
  -9  11   8         12.04         65.44        94.16 o                         
  -8  11   8        659.66        657.21        49.83 o                         
  -7  11   8        540.93        617.95        48.23 o                         
  -6  11   8        858.79        791.36        45.45 o                         
  -5  11   8         78.76         94.27        18.07 o                         
  -4  11   8       3256.00       3310.88        77.63 o                         
  -3  11   8        606.93        535.48        23.90 o                         
  -2  11   8          7.18         -3.00         9.38 o                         
  -1  11   8        614.50        608.14        28.84 o                         
   0  11   8        163.66        156.10        19.95 o                         
   1  11   8        282.54        272.41        22.11 o                         
   2  11   8        265.33        245.16        23.79 o                         
   3  11   8        447.75        426.27        32.12 o                         
   4  11   8        134.35        227.88        74.07 o                         
   5  11   8        642.76        656.21        43.93 o                         
   6  11   8          0.30         44.31        47.47 o                         
   7  11   8          2.03        -10.91        30.86 o                         
   8  11   8        631.99        581.87        49.44 o                         
   9  11   8          1.01        -15.47        30.07 o                         
  -8  12   8        453.77        433.86        43.39 o                         
  -7  12   8          0.66         -3.62        25.00 o                         
  -6  12   8        132.71        121.84        27.56 o                         
  -5  12   8        670.16        708.90        40.29 o                         
  -4  12   8       1240.04       1200.65        46.62 o                         
  -3  12   8       2335.64       2304.86        83.59 o                         
  -2  12   8       1932.85       1927.53        52.79 o                         
  -1  12   8        348.45        320.95        20.12 o                         
   0  12   8       1693.89       1664.58        49.53 o                         
   1  12   8         24.78         22.39        13.30 o                         
   2  12   8        251.89        266.60        22.94 o                         
   3  12   8        739.08        722.16        44.26 o                         
   4  12   8         46.67         23.91        17.85 o                         
   5  12   8       1818.62       1779.82        65.54 o                         
   6  12   8        676.61        709.92        56.34 o                         
   7  12   8        285.13        969.88       251.58 o                         
   8  12   8         42.50         50.10        43.94 o                         
  -8  13   8         33.13         65.08        43.36 o                         
  -7  13   8       1042.25        972.14        72.70 o                         
  -6  13   8        553.95        561.34        46.35 o                         
  -5  13   8         42.40         62.82        28.90 o                         
  -4  13   8          0.78         17.09        19.34 o                         
  -3  13   8       1274.72       1420.84        64.69 o                         
  -2  13   8         19.14         16.96        20.77 o                         
  -1  13   8        185.16        143.32        21.52 o                         
   0  13   8        278.90        234.10        21.89 o                         
   1  13   8         60.78         66.74        15.19 o                         
   2  13   8       1190.62       1086.04        46.73 o                         
   3  13   8        648.46        579.27        37.26 o                         
   4  13   8        555.70        611.14        61.29 o                         
   5  13   8       1006.18       1129.12        61.86 o                         
   6  13   8        295.71        347.59        43.52 o                         
   7  13   8        345.69        373.71        42.60 o                         
   8  13   8          0.04         -4.07        28.70 o                         
  -7  14   8          0.37        113.24        89.92 o                         
  -6  14   8         68.92         24.11       133.59 o                         
  -5  14   8        256.68        278.46        51.23 o                         
  -4  14   8         69.94         49.17        27.74 o                         
  -3  14   8          2.40         15.85        25.40 o                         
  -2  14   8        674.81        759.74        65.67 o                         
  -1  14   8        734.37        724.06        49.90 o                         
   0  14   8         27.00          2.71        17.82 o                         
   1  14   8        700.00        686.51        42.35 o                         
   2  14   8        192.97        184.29        24.76 o                         
   3  14   8         22.55         50.38        19.35 o                         
   4  14   8          3.92        -24.59        19.01 o                         
   5  14   8        203.74        184.23        32.46 o                         
   6  14   8         99.22         64.97        24.61 o                         
   7  14   8        127.96        130.95        33.23 o                         
  -6  15   8        577.19        720.99       104.45 o                         
  -5  15   8         32.83        111.14        55.36 o                         
  -4  15   8        235.38        287.99        47.24 o                         
  -3  15   8         60.00         73.00        34.20 o                         
  -2  15   8         18.68        113.48        78.46 o                         
  -1  15   8        110.23        159.83        42.57 o                         
   0  15   8       1872.45       1911.82        69.23 o                         
   1  15   8         36.90          3.28        21.61 o                         
   2  15   8         29.55         -0.99        24.74 o                         
   3  15   8         79.14         66.02        27.99 o                         
   4  15   8        514.55        588.00        53.75 o                         
   5  15   8         28.30         37.52        33.54 o                         
   6  15   8         98.26         74.05        47.03 o                         
  -5  16   8        135.16        104.36        63.03 o                         
  -4  16   8         25.72       -111.15       149.40 o                         
  -3  16   8        516.84        465.99        73.81 o                         
  -2  16   8        865.18        850.62        60.52 o                         
  -1  16   8       1695.71       1801.76       103.03 o                         
   0  16   8        343.06        300.30        46.20 o                         
   1  16   8          7.39         -3.17        24.27 o                         
   2  16   8        485.42        513.24        55.24 o                         
   3  16   8        476.76        509.24        96.74 o                         
   4  16   8        123.50        110.74        40.01 o                         
   5  16   8         28.76          9.64        36.11 o                         
  -3  17   8        484.78        548.55        65.81 o                         
  -2  17   8          4.96          2.06        71.32 o                         
  -1  17   8          3.65         12.20        59.36 o                         
   0  17   8         27.43         70.30        68.56 o                         
   1  17   8        343.01        387.60        44.83 o                         
   2  17   8        171.22        200.53        83.49 o                         
   3  17   8        398.96        427.71        77.38 o                         
  -9   0   9        749.91        795.21        75.50 o                         
  -7   0   9       1074.05       1062.65        65.71 o                         
  -5   0   9        986.52        998.56        37.90 o                         
  -3   0   9      11390.82      11685.83       245.45 o                         
  -1   0   9      16190.12      15960.60       319.40 o                         
   1   0   9         65.17         71.44        10.72 o                         
   3   0   9       7721.34       7510.77       149.06 o                         
   5   0   9       1822.67       1815.06        52.28 o                         
   7   0   9        769.60        706.18        39.89 o                         
   9   0   9        334.52        283.72        55.49 o                         
  11   0   9       1081.00       1154.79        97.09 o                         
 -11   1   9          2.86         14.43        50.54 o                         
 -10   1   9          2.40         45.15        19.11 o                         
  -9   1   9       1299.71       1411.99        59.38 o                         
  -8   1   9        161.66        141.42        16.40 o                         
  -7   1   9        441.51        504.13        45.94 o                         
  -6   1   9       1172.76       1100.83        28.53 o                         
  -5   1   9       1627.52       1550.44        31.20 o                         
  -4   1   9       2083.99       1999.03        37.79 o                         
  -3   1   9      11698.92      12387.30       178.73 o                         
  -2   1   9       5881.64       5631.27        79.98 o                         
  -1   1   9          1.00          1.72         4.71 o                         
   0   1   9        183.40        152.43         9.29 o                         
   1   1   9       6334.99       6307.60        83.63 o                         
   2   1   9        508.37        496.46        15.10 o                         
   3   1   9          2.69         -1.67         5.47 o                         
   4   1   9       1888.26       1743.88        34.13 o                         
   5   1   9        162.18        142.01        12.34 o                         
   6   1   9        531.76        565.76        24.65 o                         
   7   1   9         67.75         60.84        18.51 o                         
   8   1   9        277.41        245.48        38.03 o                         
   9   1   9        340.90        369.01        28.36 o                         
  10   1   9        261.32        333.07        52.48 o                         
  11   1   9        128.50        166.97        26.70 o                         
 -11   2   9         71.41         38.01        37.81 o                         
 -10   2   9         74.58        124.73        48.60 o                         
  -9   2   9          0.93          9.57        12.83 o                         
  -8   2   9        406.22        341.64        22.57 o                         
  -7   2   9         81.84         69.62        13.13 o                         
  -6   2   9        619.18        590.24        24.36 o                         
  -5   2   9        109.92        136.03        10.46 o                         
  -4   2   9       2059.94       1810.75        39.16 o                         
  -3   2   9        920.40        945.91        23.79 o                         
  -2   2   9        217.85        188.64        11.48 o                         
  -1   2   9        104.38         93.96         7.94 o                         
   0   2   9       5534.76       5349.56        78.93 o                         
   1   2   9         43.58         25.87         6.68 o                         
   2   2   9        202.52        132.50        10.49 o                         
   3   2   9       1001.09        990.71        23.96 o                         
   4   2   9       5786.31       5938.67        91.89 o                         
   5   2   9        200.08        182.28        14.01 o                         
   6   2   9       1891.56       1856.46        46.55 o                         
   7   2   9         72.03         63.87        15.83 o                         
   8   2   9         35.14          9.70        13.61 o                         
   9   2   9        141.98        131.43        30.11 o                         
  10   2   9        375.01        378.37        36.46 o                         
  11   2   9         40.71         27.61        24.81 o                         
 -11   3   9          0.47         23.68        72.04 o                         
 -10   3   9        510.27        700.21        68.51 o                         
  -9   3   9        287.89        289.87        33.84 o                         
  -8   3   9          9.83         20.67         9.64 o                         
  -7   3   9       2011.04       1930.41        50.42 o                         
  -6   3   9         25.50         31.25        18.70 o                         
  -5   3   9        319.98        310.21        17.67 o                         
  -4   3   9         55.11         28.04         7.89 o                         
  -3   3   9         21.36         45.57         7.35 o                         
  -2   3   9        388.74        363.39        13.49 o                         
  -1   3   9       1508.35       1432.14        25.77 o                         
   0   3   9       2064.55       2061.90        36.68 o                         
   1   3   9      10746.41      11082.96       163.38 o                         
   2   3   9       3641.18       3724.13        59.73 o                         
   3   3   9       3475.57       3327.14        55.14 o                         
   4   3   9        381.26        376.29        15.40 o                         
   5   3   9       6377.46       6615.81       102.71 o                         
   6   3   9        256.22        245.63        21.11 o                         
   7   3   9         62.90         72.90        40.00 o                         
   8   3   9        632.15        663.75        34.90 o                         
   9   3   9        360.86        376.83        31.35 o                         
  10   3   9        136.86        102.15        22.75 o                         
  11   3   9          1.11        -27.49        21.04 o                         
 -11   4   9        133.64        125.30        33.57 o                         
 -10   4   9         21.55         51.07        32.14 o                         
  -9   4   9       1188.25       1164.17        76.31 o                         
  -8   4   9       1131.51       1088.55        37.45 o                         
  -7   4   9        540.19        455.47        22.05 o                         
  -6   4   9        254.77        243.82        19.28 o                         
  -5   4   9       6971.38       6978.44       126.60 o                         
  -4   4   9          0.21          8.60         7.91 o                         
  -3   4   9        110.40         56.28         6.91 o                         
  -2   4   9       2397.20       2435.14        41.17 o                         
  -1   4   9       1389.89       1156.58        24.73 o                         
   0   4   9        324.62        348.14        14.12 o                         
   1   4   9       1329.19       1312.18        30.00 o                         
   2   4   9       1209.73       1299.01        38.61 o                         
   3   4   9       1669.49       1534.18        32.61 o                         
   4   4   9       1926.06       1909.00        42.78 o                         
   5   4   9         10.51         12.91         8.32 o                         
   6   4   9          0.42          8.81        13.92 o                         
   7   4   9       1860.71       1890.86        54.93 o                         
   8   4   9        356.12        377.08        27.76 o                         
   9   4   9         14.00          3.47        14.48 o                         
  10   4   9         97.54         76.14        23.00 o                         
  11   4   9         49.55         45.11        28.48 o                         
 -11   5   9        117.80         66.70        31.61 o                         
 -10   5   9         32.01         69.34        20.40 o                         
  -9   5   9        161.36        180.86        25.36 o                         
  -8   5   9        200.15        197.87        17.44 o                         
  -7   5   9        133.95        125.03        14.50 o                         
  -6   5   9       1768.41       1688.34        44.61 o                         
  -5   5   9       2180.27       2079.12        49.89 o                         
  -4   5   9        378.03        403.73        23.48 o                         
  -3   5   9         13.15         12.90         5.56 o                         
  -2   5   9       7386.93       7455.88       104.05 o                         
  -1   5   9          4.71         10.05         5.33 o                         
   0   5   9         66.75         52.66         6.51 o                         
   1   5   9       1655.42       1669.77        29.93 o                         
   2   5   9        711.96        724.39        19.14 o                         
   3   5   9        241.82        269.02        13.94 o                         
   4   5   9        140.77         95.88        16.89 o                         
   5   5   9        798.37        730.52        31.07 o                         
   6   5   9       1603.57       1594.92        53.88 o                         
   7   5   9        367.20        349.02        26.73 o                         
   8   5   9        613.85        578.06        32.85 o                         
   9   5   9         17.83         -0.60        17.54 o                         
  10   5   9        137.31        131.39        32.66 o                         
 -11   6   9         24.89        289.03       194.65 o                         
 -10   6   9        243.34        229.55        28.70 o                         
  -9   6   9          1.33          4.80        14.36 o                         
  -8   6   9         46.83         48.70        13.82 o                         
  -7   6   9         44.88         31.01        11.84 o                         
  -6   6   9        247.86        224.58        18.49 o                         
  -5   6   9         12.94         27.67        10.38 o                         
  -4   6   9       7779.85       7749.91       131.48 o                         
  -3   6   9       1332.94       1370.58        27.43 o                         
  -2   6   9        114.11        117.09         9.61 o                         
  -1   6   9       1309.99       1262.98        28.14 o                         
   0   6   9       2080.78       1884.13        34.54 o                         
   1   6   9        558.84        549.31        17.50 o                         
   2   6   9         39.98         35.19         6.46 o                         
   3   6   9        190.84        205.61        14.46 o                         
   4   6   9        485.76        528.35        26.07 o                         
   5   6   9       2320.40       2167.49        54.35 o                         
   6   6   9       3555.07       3984.44       213.70 o                         
   7   6   9         14.91          8.45        14.42 o                         
   8   6   9       1403.43       1476.25        56.22 o                         
   9   6   9        237.45        229.92        34.29 o                         
  10   6   9        262.38        268.00        38.69 o                         
 -10   7   9        182.16        193.52        34.35 o                         
  -9   7   9       1203.47       1212.20        47.14 o                         
  -8   7   9         49.32         34.78        15.34 o                         
  -7   7   9         26.65         31.76        12.15 o                         
  -6   7   9        106.51         89.71        14.23 o                         
  -5   7   9         84.78         65.46        12.71 o                         
  -4   7   9        104.36        120.99        13.84 o                         
  -3   7   9       2513.64       2408.96        50.73 o                         
  -2   7   9         24.40         18.28         6.23 o                         
  -1   7   9        147.80        129.36        10.94 o                         
   0   7   9        304.80        273.73        12.65 o                         
   1   7   9       6973.41       6945.37       100.30 o                         
   2   7   9        674.16        641.16        25.12 o                         
   3   7   9        570.98        565.69        21.38 o                         
   4   7   9         95.65        105.77        11.42 o                         
   5   7   9          7.52         -3.36        10.63 o                         
   6   7   9         18.68         39.41        14.19 o                         
   7   7   9        204.28        218.48        28.02 o                         
   8   7   9         22.62         25.11        23.29 o                         
   9   7   9        269.86        247.50        37.74 o                         
  10   7   9          6.00        -12.54        24.37 o                         
 -10   8   9          9.87         38.26        22.33 o                         
  -9   8   9         57.87        139.42        38.26 o                         
  -8   8   9        120.57        133.56        22.13 o                         
  -7   8   9        634.94        609.43        29.60 o                         
  -6   8   9        256.24        227.21        19.59 o                         
  -5   8   9       1144.16       1117.21        35.71 o                         
  -4   8   9        675.73        668.56        27.50 o                         
  -3   8   9        210.37        170.88        13.77 o                         
  -2   8   9          0.38         -3.07         5.99 o                         
  -1   8   9       2389.23       2225.62        46.23 o                         
   0   8   9       1085.59       1108.02        40.26 o                         
   1   8   9        244.43        225.54        17.13 o                         
   2   8   9        288.07        276.94        13.96 o                         
   3   8   9       1350.03       1309.75        34.78 o                         
   4   8   9         10.30         -2.28        13.84 o                         
   5   8   9          1.45        -15.01        14.36 o                         
   6   8   9        640.72        609.42        44.43 o                         
   7   8   9        497.36        531.86        48.82 o                         
   8   8   9        141.42        171.00        31.52 o                         
   9   8   9         53.34         13.97        33.68 o                         
  10   8   9         53.96         78.34        29.86 o                         
 -10   9   9        790.26       1194.11       118.63 o                         
  -9   9   9         90.40        130.42        37.68 o                         
  -8   9   9        212.85        193.91        24.07 o                         
  -7   9   9         41.41         27.44        15.11 o                         
  -6   9   9        228.18        211.38        19.91 o                         
  -5   9   9        397.54        346.74        23.07 o                         
  -4   9   9         12.36          1.36        10.00 o                         
  -3   9   9        884.06        870.44        31.71 o                         
  -2   9   9        757.52        697.92        22.48 o                         
  -1   9   9         29.16         19.84         8.30 o                         
   0   9   9       1883.28       1774.36        42.29 o                         
   1   9   9         84.72         93.82        17.85 o                         
   2   9   9       6305.13       6447.62       127.53 o                         
   3   9   9        699.93        690.41        40.22 o                         
   4   9   9        152.88        126.65        28.29 o                         
   5   9   9          0.53         -2.07        14.25 o                         
   6   9   9        288.23       1307.58       148.30 o                         
   7   9   9         94.23        123.13        62.61 o                         
   8   9   9        554.56        585.04        49.64 o                         
   9   9   9         75.48         36.62        36.84 o                         
  -9  10   9          2.14        392.08        97.76 o                         
  -8  10   9        310.79        403.55        38.00 o                         
  -7  10   9         59.40         82.57        23.23 o                         
  -6  10   9          9.38         30.40        13.54 o                         
  -5  10   9       2250.66       2270.18        56.66 o                         
  -4  10   9          5.17         15.34        11.74 o                         
  -3  10   9        447.19        455.34        21.45 o                         
  -2  10   9         95.32         88.93        13.45 o                         
  -1  10   9        154.00        148.21        16.41 o                         
   0  10   9       8701.19       8523.62       150.22 o                         
   1  10   9       1123.44       1090.68        38.30 o                         
   2  10   9       1821.36       1886.22        52.49 o                         
   3  10   9          5.38        -12.10        13.12 o                         
   4  10   9        429.93        386.82        31.51 o                         
   5  10   9         56.73         34.09        17.35 o                         
   6  10   9        693.11        686.98        46.03 o                         
   7  10   9        735.07        719.17        52.51 o                         
   8  10   9          1.44         16.96        26.38 o                         
   9  10   9         83.33         60.42        32.32 o                         
  -9  11   9        581.65        624.02        48.03 o                         
  -8  11   9          0.53         19.09        34.88 o                         
  -7  11   9       1551.11       1814.17        87.50 o                         
  -6  11   9          2.84         51.82        23.30 o                         
  -5  11   9        145.17        179.49        22.59 o                         
  -4  11   9        267.80        230.68        20.25 o                         
  -3  11   9        129.16        158.10        15.90 o                         
  -2  11   9         12.29         21.31        15.43 o                         
  -1  11   9        562.54        515.94        28.05 o                         
   0  11   9        206.92        226.95        20.46 o                         
   1  11   9        336.08        340.77        24.20 o                         
   2  11   9        367.70        278.81        23.22 o                         
   3  11   9         76.62         84.37        25.07 o                         
   4  11   9        146.27        116.47        21.98 o                         
   5  11   9       1671.79       1629.16        62.01 o                         
   6  11   9         13.79          9.58        22.70 o                         
   7  11   9         59.49         39.50        29.03 o                         
   8  11   9         16.02         15.65        24.33 o                         
  -8  12   9         42.42        147.10        55.16 o                         
  -7  12   9        638.31        647.81        55.73 o                         
  -6  12   9         44.17         84.90        26.78 o                         
  -5  12   9        396.92        399.63        31.65 o                         
  -4  12   9       1486.84       1484.37        54.20 o                         
  -3  12   9        382.36        409.91        37.00 o                         
  -2  12   9        106.27        120.40        17.29 o                         
  -1  12   9        316.64        340.90        20.66 o                         
   0  12   9        269.12        240.78        20.95 o                         
   1  12   9       1345.97       1277.07        44.28 o                         
   2  12   9        286.51        320.40        27.62 o                         
   3  12   9         89.29        105.64        26.14 o                         
   4  12   9        183.67        176.88        26.65 o                         
   5  12   9          0.89         -4.90        20.86 o                         
   6  12   9       1191.00       1261.12        74.32 o                         
   7  12   9        383.38        433.73        44.35 o                         
   8  12   9        117.25         95.15        32.83 o                         
  -8  13   9        249.87        253.57        38.42 o                         
  -7  13   9        148.33        155.98        31.85 o                         
  -6  13   9        579.88        599.37        57.28 o                         
  -5  13   9        469.41        461.95        50.91 o                         
  -4  13   9        501.54        466.58        43.82 o                         
  -3  13   9        152.83        152.37        29.83 o                         
  -2  13   9        284.74        323.65        39.48 o                         
  -1  13   9        187.67        176.96        32.87 o                         
   0  13   9         61.10         56.24        14.82 o                         
   1  13   9         18.08         16.02        12.01 o                         
   2  13   9          3.21         -1.24        14.71 o                         
   3  13   9        228.90        227.69        25.80 o                         
   4  13   9        722.70        907.88        45.66 o                         
   5  13   9        364.40        402.45        36.83 o                         
   6  13   9        462.70        513.10        47.77 o                         
   7  13   9         45.45         98.36        31.37 o                         
  -7  14   9        120.65        144.49        51.91 o                         
  -6  14   9         19.37         -0.33        30.98 o                         
  -5  14   9        291.19        320.41        52.37 o                         
  -4  14   9        522.28        538.03        48.85 o                         
  -3  14   9        338.20        362.81        45.74 o                         
  -2  14   9        298.33        306.39        39.27 o                         
  -1  14   9        664.47        663.43        63.92 o                         
   0  14   9       1451.98       1410.30        55.52 o                         
   1  14   9        252.76        248.97        36.78 o                         
   2  14   9       1103.51       1107.80        49.51 o                         
   3  14   9        828.65        843.05        46.41 o                         
   4  14   9        190.30        202.23        29.83 o                         
   5  14   9         19.60         11.12        30.21 o                         
   6  14   9         18.77         36.68        25.17 o                         
  -6  15   9          8.83         42.48        80.89 o                         
  -5  15   9        400.74        348.05        55.12 o                         
  -4  15   9         22.91         34.01       149.65 o                         
  -3  15   9       1349.38       1354.09        69.58 o                         
  -2  15   9         19.56          5.69        25.16 o                         
  -1  15   9        248.44        251.35        40.47 o                         
   0  15   9        470.50        405.33        45.87 o                         
   1  15   9        202.37        211.27        34.99 o                         
   2  15   9         94.84         43.38        28.30 o                         
   3  15   9         43.63         -6.88        27.76 o                         
   4  15   9         29.86         59.61        30.63 o                         
   5  15   9        355.33        299.40        47.15 o                         
  -5  16   9         44.34        159.21        79.94 o                         
  -4  16   9          1.82         53.95        60.56 o                         
  -3  16   9          2.21         25.97        49.47 o                         
  -2  16   9        365.87        312.44        44.15 o                         
  -1  16   9        118.79        155.02        53.74 o                         
   0  16   9        642.13        618.43        56.40 o                         
   1  16   9         92.17         67.02        41.63 o                         
   2  16   9         69.08         57.40        32.67 o                         
   3  16   9        217.22        214.87        35.93 o                         
   4  16   9        332.31       1126.20       228.00 o                         
  -3  17   9          3.84         92.78        73.25 o                         
  -2  17   9        605.88        696.96       118.22 o                         
  -1  17   9          0.33         27.50        51.12 o                         
   0  17   9        163.37        161.32        75.91 o                         
   1  17   9        214.15        229.93        53.94 o                         
   2  17   9        254.50        275.54        42.38 o                         
 -10   0  10         35.75         59.41        46.64 o                         
  -8   0  10        700.46        762.82        74.85 o                         
  -6   0  10       1423.75       1390.06        43.30 o                         
  -4   0  10       3857.40       3823.85       101.83 o                         
  -2   0  10        346.08        349.56        18.05 o                         
   0   0  10        474.75        579.85        24.58 o                         
   2   0  10       2170.53       2306.26        60.48 o                         
   4   0  10       5160.51       5136.13       116.37 o                         
   6   0  10         50.69         22.22        16.64 o                         
   8   0  10        703.70        665.24        49.79 o                         
  10   0  10        248.18        241.54        60.02 o                         
 -11   1  10         93.97        168.17       110.15 o                         
 -10   1  10        388.14        414.74        34.34 o                         
  -9   1  10        246.17        242.16        26.22 o                         
  -8   1  10        237.90        263.22        27.77 o                         
  -7   1  10         50.43         17.72        11.41 o                         
  -6   1  10        263.78        277.04        21.61 o                         
  -5   1  10       1165.58       1066.05        34.53 o                         
  -4   1  10       3086.88       2908.09        58.01 o                         
  -3   1  10       1124.59       1221.62        28.90 o                         
  -2   1  10        109.00         48.25         7.15 o                         
  -1   1  10       9931.57      10039.82       135.34 o                         
   0   1  10        247.65        305.00        14.64 o                         
   1   1  10       1829.87       2097.02        38.31 o                         
   2   1  10        977.56        959.80        23.62 o                         
   3   1  10       2496.03       2453.80        45.28 o                         
   4   1  10         56.20         76.04         8.62 o                         
   5   1  10        637.05        586.42        23.91 o                         
   6   1  10        189.25        207.55        28.48 o                         
   7   1  10         25.82         23.08        13.46 o                         
   8   1  10        131.86        115.11        18.75 o                         
   9   1  10       1507.40       1590.61        57.18 o                         
  10   1  10        230.18        294.76        35.95 o                         
  11   1  10         73.79         66.67        21.82 o                         
 -11   2  10        276.84        357.38       142.65 o                         
 -10   2  10       1157.49       1183.87        60.05 o                         
  -9   2  10        117.56        147.75        27.95 o                         
  -8   2  10        607.68        630.03        42.26 o                         
  -7   2  10       1022.65        911.62        37.02 o                         
  -6   2  10         32.71         45.20        13.85 o                         
  -5   2  10          4.84         24.49         9.99 o                         
  -4   2  10         71.90         73.81        13.63 o                         
  -3   2  10        248.41        173.18        10.65 o                         
  -2   2  10       6119.61       6277.43        96.98 o                         
  -1   2  10        907.37        935.90        21.31 o                         
   0   2  10       1696.87       1640.30        29.25 o                         
   1   2  10       6248.70       6139.63       100.17 o                         
   2   2  10       1251.88       1207.54        27.06 o                         
   3   2  10       2411.29       2274.50        45.44 o                         
   4   2  10        553.92        569.98        19.54 o                         
   5   2  10       1255.63       1236.51        37.07 o                         
   6   2  10          0.96         33.62        14.38 o                         
   7   2  10        348.44        351.21        25.79 o                         
   8   2  10        126.83        108.63        19.17 o                         
   9   2  10         84.96         44.54        23.18 o                         
  10   2  10         49.53         21.94        20.35 o                         
  11   2  10        308.74        295.25        33.45 o                         
 -11   3  10         23.84        141.84        97.76 o                         
 -10   3  10         95.37        133.90        39.46 o                         
  -9   3  10        621.94        667.93        34.48 o                         
  -8   3  10         85.79         82.88        14.23 o                         
  -7   3  10        126.22         91.18        12.96 o                         
  -6   3  10       2827.59       2835.90        65.32 o                         
  -5   3  10       2057.79       1909.36        43.56 o                         
  -4   3  10        969.98        856.38        23.65 o                         
  -3   3  10        410.09        369.26        16.10 o                         
  -2   3  10       7645.41       7456.69       104.05 o                         
  -1   3  10       3688.50       3900.24        56.53 o                         
   0   3  10        154.54        135.88         8.91 o                         
   1   3  10       2828.55       2918.53        57.73 o                         
   2   3  10        381.59        328.92        15.30 o                         
   3   3  10       2572.34       2792.74        47.82 o                         
   4   3  10       1031.40       1165.13        28.43 o                         
   5   3  10       1529.03       1604.99        42.40 o                         
   6   3  10        924.95        964.91        49.51 o                         
   7   3  10         77.79         53.73        15.34 o                         
   8   3  10        302.72        289.76        25.81 o                         
   9   3  10        166.28        201.77        27.11 o                         
  10   3  10        284.15        277.97        30.46 o                         
  11   3  10         66.38         43.83        30.37 o                         
 -11   4  10          0.39        -16.53        24.04 o                         
 -10   4  10         21.60         42.31        33.02 o                         
  -9   4  10          5.03         40.70        23.58 o                         
  -8   4  10       2693.65       2548.71        64.32 o                         
  -7   4  10       2019.45       1895.22        51.52 o                         
  -6   4  10        431.12        395.12        27.59 o                         
  -5   4  10         88.80        113.23        13.93 o                         
  -4   4  10       4791.86       4720.63        83.06 o                         
  -3   4  10         56.76         39.55         7.38 o                         
  -2   4  10       2672.03       2413.78        44.10 o                         
  -1   4  10         12.99         22.21         4.95 o                         
   0   4  10          9.87         14.30         7.40 o                         
   1   4  10         11.51         18.65         5.40 o                         
   2   4  10        940.68        981.98        30.61 o                         
   3   4  10        660.45        571.20        19.50 o                         
   4   4  10       1856.28       1801.10        40.08 o                         
   5   4  10        475.84        446.03        23.71 o                         
   6   4  10        521.85        525.43        30.52 o                         
   7   4  10         49.53         49.07        15.55 o                         
   8   4  10       1962.56       2000.50        61.69 o                         
   9   4  10         63.22         16.24        17.54 o                         
  10   4  10         19.78          3.10        20.78 o                         
 -11   5  10          1.04         71.97        47.31 o                         
 -10   5  10          1.15         28.54        24.44 o                         
  -9   5  10        988.71        973.84        46.10 o                         
  -8   5  10        178.57        166.90        18.78 o                         
  -7   5  10          6.65         19.34        10.59 o                         
  -6   5  10        991.24        992.90        34.96 o                         
  -5   5  10       1536.68       1441.69        43.74 o                         
  -4   5  10       1185.15       1176.59        55.46 o                         
  -3   5  10         59.21         61.44         7.87 o                         
  -2   5  10        800.44        785.42        20.65 o                         
  -1   5  10       3913.74       3917.95        61.30 o                         
   0   5  10        579.08        589.35        18.32 o                         
   1   5  10       2231.24       2356.26        44.48 o                         
   2   5  10         86.17        137.89        13.23 o                         
   3   5  10       1558.89       1420.58        34.50 o                         
   4   5  10        246.31        231.20        13.51 o                         
   5   5  10       1965.33       2029.99        64.30 o                         
   6   5  10       1091.97       1038.65        43.83 o                         
   7   5  10         71.58         71.59        17.80 o                         
   8   5  10        485.62        485.90        33.06 o                         
   9   5  10        526.86        534.30        35.25 o                         
  10   5  10         17.39         -9.46        33.32 o                         
 -10   6  10         93.23         94.79        27.48 o                         
  -9   6  10        237.13        204.90        24.80 o                         
  -8   6  10        298.23        268.30        21.73 o                         
  -7   6  10         76.68         95.89        13.20 o                         
  -6   6  10         13.28         11.65        10.67 o                         
  -5   6  10        315.02        309.98        20.11 o                         
  -4   6  10         10.03         26.73        10.05 o                         
  -3   6  10       1183.52        998.81        26.58 o                         
  -2   6  10         50.39         33.70         6.89 o                         
  -1   6  10          3.18         10.27         6.19 o                         
   0   6  10       1887.69       1724.96        35.75 o                         
   1   6  10       4172.24       4247.01        67.56 o                         
   2   6  10        108.22        110.18         9.88 o                         
   3   6  10         87.12         74.59         9.25 o                         
   4   6  10          1.69          0.96         6.53 o                         
   5   6  10        544.71        476.35        39.34 o                         
   6   6  10         30.47         32.45        15.20 o                         
   7   6  10       1936.86       2002.48        62.55 o                         
   8   6  10          4.08         33.89        24.39 o                         
   9   6  10         93.36         71.38        27.85 o                         
  10   6  10        330.20        386.76        88.96 o                         
 -10   7  10        459.76        421.39        48.01 o                         
  -9   7  10         71.25         72.72        19.41 o                         
  -8   7  10        121.69        120.74        20.20 o                         
  -7   7  10         19.88         24.88        13.92 o                         
  -6   7  10        436.08        417.39        25.32 o                         
  -5   7  10       1327.03       1326.22        39.55 o                         
  -4   7  10       1265.26       1253.44        37.14 o                         
  -3   7  10          0.56          1.32         8.10 o                         
  -2   7  10        872.29        782.55        22.45 o                         
  -1   7  10         97.32         87.06        10.71 o                         
   0   7  10          0.72          5.59        10.57 o                         
   1   7  10       1469.49       1494.17        32.67 o                         
   2   7  10       2987.36       3055.00        49.36 o                         
   3   7  10        665.35        640.28        20.56 o                         
   4   7  10          6.21         -0.04         9.88 o                         
   5   7  10       1966.66       1990.63        51.46 o                         
   6   7  10       2080.72       2163.51        70.75 o                         
   7   7  10        251.01        266.60        43.22 o                         
   8   7  10         16.33         39.70        23.73 o                         
   9   7  10         66.20         65.56        32.11 o                         
  10   7  10        111.67        156.16        48.58 o                         
 -10   8  10       1361.18       1381.47        56.93 o                         
  -9   8  10        167.49        150.58        23.57 o                         
  -8   8  10         37.25         35.51        19.53 o                         
  -7   8  10         25.56         37.27        14.56 o                         
  -6   8  10         17.88         11.86        11.62 o                         
  -5   8  10         10.86         -4.34        10.59 o                         
  -4   8  10       1896.07       1869.87        49.31 o                         
  -3   8  10        905.92        838.92        27.29 o                         
  -2   8  10        562.38        557.17        19.50 o                         
  -1   8  10        350.40        372.22        17.91 o                         
   0   8  10       7231.48       7178.71       117.43 o                         
   1   8  10        658.03        574.61        20.44 o                         
   2   8  10        505.60        468.17        20.04 o                         
   3   8  10         19.28         26.01        11.26 o                         
   4   8  10        476.81        424.55        33.71 o                         
   5   8  10         95.20        104.05        18.28 o                         
   6   8  10        679.07        749.89        44.50 o                         
   7   8  10        252.22        235.38        31.78 o                         
   8   8  10        251.64        247.66        52.89 o                         
   9   8  10          4.21         -7.77        20.22 o                         
  -9   9  10        326.64        389.58        39.24 o                         
  -8   9  10        166.06        150.46        27.84 o                         
  -7   9  10          0.58         21.03        22.14 o                         
  -6   9  10         93.63         78.04        15.11 o                         
  -5   9  10        184.10        173.76        18.07 o                         
  -4   9  10        698.06        668.10        29.14 o                         
  -3   9  10         67.34         54.23        11.14 o                         
  -2   9  10          9.51         10.21         7.87 o                         
  -1   9  10        488.33        478.77        20.74 o                         
   0   9  10        179.81        169.28        14.12 o                         
   1   9  10       1371.39       1240.06        35.46 o                         
   2   9  10          5.55         28.06        16.67 o                         
   3   9  10       2011.84       2011.27        55.66 o                         
   4   9  10        392.72        423.79        31.82 o                         
   5   9  10        515.59        506.94        35.43 o                         
   6   9  10         43.16         52.48        28.97 o                         
   7   9  10         43.43          4.72        22.20 o                         
   8   9  10         26.68         29.41        24.83 o                         
   9   9  10        205.36        220.76        37.40 o                         
  -9  10  10         42.43        492.00       110.84 o                         
  -8  10  10        404.34        399.24        37.50 o                         
  -7  10  10        310.13        349.07        43.57 o                         
  -6  10  10         18.24         35.03        14.34 o                         
  -5  10  10          0.44          5.73        11.91 o                         
  -4  10  10       1207.61       1223.87        38.78 o                         
  -3  10  10       1206.99       1151.57        33.91 o                         
  -2  10  10        220.46        216.29        17.12 o                         
  -1  10  10        485.82        456.48        21.11 o                         
   0  10  10        260.89        240.95        24.56 o                         
   1  10  10       1837.71       1809.58        74.00 o                         
   2  10  10        481.87        532.18        32.11 o                         
   3  10  10        365.56        348.77        28.48 o                         
   4  10  10        632.39        615.31        35.21 o                         
   5  10  10          8.42         -6.30        16.08 o                         
   6  10  10        232.60        241.42        33.65 o                         
   7  10  10        832.58        895.11        57.54 o                         
   8  10  10        353.92        409.18        45.27 o                         
   9  10  10         10.76         -7.85        27.28 o                         
  -9  11  10          1.72        106.55        40.52 o                         
  -8  11  10         92.39         97.73        27.45 o                         
  -7  11  10         54.13         75.85        26.37 o                         
  -6  11  10       3508.84       3405.41        97.25 o                         
  -5  11  10        347.11        316.78        28.02 o                         
  -4  11  10         20.66         38.90        13.79 o                         
  -3  11  10        515.81        479.24        23.58 o                         
  -2  11  10        158.80        180.51        16.17 o                         
  -1  11  10        776.23        756.33        31.43 o                         
   0  11  10         39.86         32.72        13.32 o                         
   1  11  10         73.92         59.29        14.62 o                         
   2  11  10         76.12         68.39        15.16 o                         
   3  11  10        100.78        101.74        19.89 o                         
   4  11  10         10.28         -2.37        17.56 o                         
   5  11  10          6.30        -14.49        18.55 o                         
   6  11  10       2032.18       2101.57        86.08 o                         
   7  11  10        167.69        142.68        31.89 o                         
   8  11  10          3.89          5.69        26.92 o                         
  -8  12  10        683.54        659.84        53.85 o                         
  -7  12  10          5.77         61.28        40.68 o                         
  -6  12  10        188.19        210.37        47.30 o                         
  -5  12  10        372.87        399.55        33.29 o                         
  -4  12  10         98.46        109.70        20.86 o                         
  -3  12  10         64.36         77.93        18.74 o                         
  -2  12  10       1466.21       1470.17        46.75 o                         
  -1  12  10          4.37         -0.29        10.48 o                         
   0  12  10        759.66        712.94        31.79 o                         
   1  12  10        755.11        794.41        34.69 o                         
   2  12  10       1213.05       1127.88        47.53 o                         
   3  12  10        337.56        354.69        32.14 o                         
   4  12  10       1581.56       1609.77        62.17 o                         
   5  12  10          6.20        -12.01        20.95 o                         
   6  12  10         15.99         11.99        22.66 o                         
   7  12  10        296.06        281.77        36.78 o                         
   8  12  10        113.29        114.92        31.98 o                         
  -7  13  10         56.55         36.23        29.62 o                         
  -6  13  10         78.29        108.52        32.00 o                         
  -5  13  10        264.66        280.46        46.72 o                         
  -4  13  10          0.14         -7.50        22.56 o                         
  -3  13  10          1.24         15.52        20.63 o                         
  -2  13  10         36.53         50.96        25.27 o                         
  -1  13  10        940.67        961.25        44.36 o                         
   0  13  10        128.40        122.04        18.30 o                         
   1  13  10        152.79        150.52        19.62 o                         
   2  13  10        266.31        258.24        27.05 o                         
   3  13  10        415.17        392.18        34.54 o                         
   4  13  10        182.65        134.57        40.61 o                         
   5  13  10       1843.09       2009.62        78.30 o                         
   6  13  10        193.62        193.87        33.35 o                         
   7  13  10         14.84         33.43        25.25 o                         
  -6  14  10        192.41        305.08        88.23 o                         
  -5  14  10         35.48        -17.81       124.94 o                         
  -4  14  10        524.73        480.83        49.08 o                         
  -3  14  10        161.20        193.33        33.82 o                         
  -2  14  10          5.03         -6.01        23.93 o                         
  -1  14  10         37.44         36.42        25.77 o                         
   0  14  10       1292.11       1322.30        66.25 o                         
   1  14  10         25.82          4.92        15.71 o                         
   2  14  10          5.05         21.23        17.58 o                         
   3  14  10        777.03        838.55        58.79 o                         
   4  14  10        526.76        532.37        42.82 o                         
   5  14  10        300.41        328.42        40.89 o                         
   6  14  10        262.85        320.82        50.35 o                         
  -5  15  10          7.69        -57.40       138.91 o                         
  -4  15  10          0.32          2.42        61.98 o                         
  -3  15  10         41.99         62.73        28.73 o                         
  -2  15  10       1274.67       1286.22        69.96 o                         
  -1  15  10         56.84        381.71       235.14 o                         
   0  15  10         51.79         21.13        29.68 o                         
   1  15  10         19.61         -1.08        31.41 o                         
   2  15  10        363.40        411.38        50.19 o                         
   3  15  10          0.70          7.52        32.81 o                         
   4  15  10         68.57         74.21        48.35 o                         
   5  15  10         15.46          8.64        22.59 o                         
  -4  16  10         50.47         60.57        73.95 o                         
  -3  16  10         43.88        114.52        45.90 o                         
  -2  16  10          1.16         16.00        50.17 o                         
  -1  16  10        461.34        488.76        57.57 o                         
   0  16  10        136.20         93.78        38.78 o                         
   1  16  10         67.94         24.23        47.74 o                         
   2  16  10         76.88        157.11        82.67 o                         
   3  16  10        259.27        285.60        57.00 o                         
   4  16  10        229.40        226.98        57.97 o                         
  -2  17  10         15.33        -17.77       152.01 o                         
  -1  17  10       1097.49       1197.59        82.14 o                         
   0  17  10          2.49        -47.04        98.13 o                         
   1  17  10        439.05        524.27        97.63 o                         
 -11   0  11        460.37       1057.71       132.15 o                         
  -9   0  11          5.10         59.02        64.24 o                         
  -7   0  11         36.32         15.20        15.53 o                         
  -5   0  11         53.35         32.70        21.85 o                         
  -3   0  11       4620.90       4415.73       103.66 o                         
  -1   0  11         70.33         58.97        12.09 o                         
   1   0  11         13.22          7.02         7.64 o                         
   3   0  11        178.19        143.41        16.30 o                         
   5   0  11        689.98        732.24        36.48 o                         
   7   0  11         16.40         18.47        15.64 o                         
   9   0  11       1959.91       2048.78        91.61 o                         
 -11   1  11        476.58       1259.87       102.28 o                         
 -10   1  11          1.84        120.86        34.54 o                         
  -9   1  11        311.73        346.74        41.16 o                         
  -8   1  11       2812.36       2661.21        91.69 o                         
  -7   1  11       1013.01        930.48        38.45 o                         
  -6   1  11          4.67         -3.81         9.40 o                         
  -5   1  11        588.06        537.52        18.53 o                         
  -4   1  11          5.06          6.48         6.66 o                         
  -3   1  11        418.96        391.48        15.36 o                         
  -2   1  11         26.26          9.01         5.53 o                         
  -1   1  11       4735.48       4830.69        71.67 o                         
   0   1  11        302.05        356.38        14.61 o                         
   1   1  11        361.79        317.53        14.77 o                         
   2   1  11       1864.59       1880.51        38.11 o                         
   3   1  11       3190.20       3193.10        53.51 o                         
   4   1  11        350.89        292.64        15.21 o                         
   5   1  11        149.45        167.20        15.18 o                         
   6   1  11          4.98         -7.09        10.13 o                         
   7   1  11          2.81         -4.14        11.72 o                         
   8   1  11         34.81         27.16        25.46 o                         
   9   1  11        617.34        691.42        40.25 o                         
  10   1  11        177.78        186.10        27.27 o                         
 -11   2  11        168.02       1001.66        92.72 o                         
 -10   2  11        111.24        288.16        64.77 o                         
  -9   2  11         75.82        131.07        41.14 o                         
  -8   2  11         24.19         38.52        11.89 o                         
  -7   2  11        403.55        359.87        27.71 o                         
  -6   2  11       2383.73       2233.79        65.80 o                         
  -5   2  11         22.00         12.30         7.70 o                         
  -4   2  11        146.22        220.47        27.63 o                         
  -3   2  11         41.46         27.84         7.03 o                         
  -2   2  11       3750.95       3846.25        58.77 o                         
  -1   2  11         18.47         22.13         6.04 o                         
   0   2  11       2099.64       1962.11        36.33 o                         
   1   2  11       5245.32       5478.70       102.91 o                         
   2   2  11        617.63        632.86        19.94 o                         
   3   2  11        715.69        736.68        22.66 o                         
   4   2  11       6072.67       6438.23        96.22 o                         
   5   2  11       2577.22       2685.42        61.88 o                         
   6   2  11         29.27         38.88        13.11 o                         
   7   2  11        108.67        100.33        16.51 o                         
   8   2  11        605.89        621.04        35.68 o                         
   9   2  11          7.00         -1.88        17.74 o                         
  10   2  11          4.18        -15.70        25.08 o                         
 -11   3  11         80.77        282.76        77.22 o                         
 -10   3  11          8.73         51.06        65.80 o                         
  -9   3  11        348.45        385.38        39.39 o                         
  -8   3  11          6.65         35.37        13.21 o                         
  -7   3  11        510.93        517.33        28.41 o                         
  -6   3  11        401.47        377.22        26.30 o                         
  -5   3  11       1494.85       1432.19        37.16 o                         
  -4   3  11       1798.01       1820.77        41.72 o                         
  -3   3  11         28.37          9.23         6.05 o                         
  -2   3  11          3.16          4.20         4.73 o                         
  -1   3  11      10315.05      10895.36       141.51 o                         
   0   3  11       4658.50       4936.55        73.08 o                         
   1   3  11       1845.60       2045.48        40.66 o                         
   2   3  11       4605.48       4908.81        85.97 o                         
   3   3  11       3141.82       3218.24        60.55 o                         
   4   3  11          1.66          2.97         7.59 o                         
   5   3  11        262.59        237.81        18.33 o                         
   6   3  11        282.87        257.05        22.29 o                         
   7   3  11         74.22         69.95        15.92 o                         
   8   3  11         22.08          7.62        15.05 o                         
   9   3  11        307.96        279.68        31.04 o                         
  10   3  11        177.45        174.08        27.01 o                         
 -11   4  11         86.49        120.85        50.68 o                         
 -10   4  11          8.19         27.28        34.55 o                         
  -9   4  11        193.26        212.87        34.72 o                         
  -8   4  11        211.62        200.43        25.07 o                         
  -7   4  11        167.57        195.59        25.16 o                         
  -6   4  11        432.43        398.90        24.70 o                         
  -5   4  11       1233.47       1138.17        38.58 o                         
  -4   4  11          2.95          7.18         9.17 o                         
  -3   4  11       2116.66       2229.74        40.95 o                         
  -2   4  11       1677.92       1664.68        32.44 o                         
  -1   4  11         33.85         53.35         7.11 o                         
   0   4  11          0.05         -8.16         5.06 o                         
   1   4  11       1984.37       1972.87        35.03 o                         
   2   4  11         72.16         55.35         9.21 o                         
   3   4  11          5.12         29.93         9.42 o                         
   4   4  11        735.20        735.05        23.83 o                         
   5   4  11       3232.39       3210.07        71.40 o                         
   6   4  11          1.70          9.19        12.53 o                         
   7   4  11        100.27         85.46        17.27 o                         
   8   4  11         73.40         79.02        28.12 o                         
   9   4  11        700.77        707.38        69.45 o                         
  10   4  11         23.18          7.82        21.08 o                         
 -10   5  11         49.98        125.33        44.17 o                         
  -9   5  11          2.96          5.91        21.51 o                         
  -8   5  11        903.22        863.53        35.87 o                         
  -7   5  11        933.43        861.99        36.61 o                         
  -6   5  11         10.59         12.43        11.40 o                         
  -5   5  11       3554.12       3528.49        76.60 o                         
  -4   5  11       1644.01       1557.43        41.25 o                         
  -3   5  11       1133.31       1016.85        25.89 o                         
  -2   5  11         23.62         30.80         6.86 o                         
  -1   5  11        128.67        145.46        10.16 o                         
   0   5  11        992.54       1029.39        24.50 o                         
   1   5  11        119.89        116.07        10.22 o                         
   2   5  11       3087.00       3382.46        64.73 o                         
   3   5  11        434.97        407.29        18.87 o                         
   4   5  11         47.11         35.83         8.38 o                         
   5   5  11        703.58        671.96        31.85 o                         
   6   5  11        688.82        722.41        36.67 o                         
   7   5  11       2046.65       2070.74        78.87 o                         
   8   5  11        158.09        150.91        24.45 o                         
   9   5  11        393.58        388.13        54.15 o                         
  10   5  11        183.69        154.06        38.64 o                         
 -10   6  11        587.51        599.56        46.54 o                         
  -9   6  11          3.18          4.84        20.59 o                         
  -8   6  11        229.96        203.72        18.18 o                         
  -7   6  11        113.54        107.82        14.35 o                         
  -6   6  11        723.12        619.69        28.21 o                         
  -5   6  11         57.90         47.96        12.88 o                         
  -4   6  11        335.80        299.57        21.96 o                         
  -3   6  11        938.30        909.81        26.67 o                         
  -2   6  11        644.81        609.38        19.49 o                         
  -1   6  11          6.27          7.43         6.76 o                         
   0   6  11       3886.14       3858.78        61.99 o                         
   1   6  11         46.41         22.11         7.52 o                         
   2   6  11       1051.87        987.00        26.20 o                         
   3   6  11          5.63          0.35         6.55 o                         
   4   6  11       1421.60       1550.30        41.00 o                         
   5   6  11        139.78        104.96        16.79 o                         
   6   6  11         85.66         78.85        18.10 o                         
   7   6  11        256.36        245.35        26.68 o                         
   8   6  11        151.83        109.33        30.29 o                         
   9   6  11        111.73        104.66        30.73 o                         
  10   6  11         35.50         13.39        32.07 o                         
 -10   7  11          1.43         80.99        47.89 o                         
  -9   7  11        114.51        141.39        32.40 o                         
  -8   7  11          7.24         16.38        19.07 o                         
  -7   7  11        165.92        139.62        18.11 o                         
  -6   7  11        187.47        195.55        19.22 o                         
  -5   7  11        555.71        550.28        27.88 o                         
  -4   7  11       1214.52       1178.87        47.76 o                         
  -3   7  11          5.64          2.63         7.95 o                         
  -2   7  11        677.66        626.38        20.47 o                         
  -1   7  11       4484.86       4461.11        81.61 o                         
   0   7  11         87.42         78.67         9.10 o                         
   1   7  11        120.14        146.58        11.95 o                         
   2   7  11        503.41        535.43        17.97 o                         
   3   7  11        869.91        863.58        25.74 o                         
   4   7  11        252.74        233.09        18.98 o                         
   5   7  11        195.08        243.85        28.78 o                         
   6   7  11          1.33          2.07        20.06 o                         
   7   7  11        169.44        188.59        32.61 o                         
   8   7  11        153.37        153.67        31.74 o                         
   9   7  11        140.71        172.84        31.61 o                         
 -10   8  11        142.13        246.71        84.88 o                         
  -9   8  11        655.76        711.61        56.75 o                         
  -8   8  11          0.07          1.80        15.29 o                         
  -7   8  11        319.25        334.54        25.75 o                         
  -6   8  11          1.00         12.84        12.06 o                         
  -5   8  11         20.18         11.57        11.86 o                         
  -4   8  11         67.37         78.07        14.23 o                         
  -3   8  11       1966.77       1954.26        46.02 o                         
  -2   8  11        128.14        108.67        12.27 o                         
  -1   8  11        911.04        988.85        28.89 o                         
   0   8  11        941.15        886.99        32.86 o                         
   1   8  11       4099.26       3991.59        68.42 o                         
   2   8  11        228.42        201.14        15.76 o                         
   3   8  11          7.02         22.53        10.87 o                         
   4   8  11        237.62        211.60        22.08 o                         
   5   8  11        111.47        108.28        20.48 o                         
   6   8  11        299.35        263.37        32.22 o                         
   7   8  11        159.77        160.89        29.20 o                         
   8   8  11          2.81         -1.06        24.71 o                         
   9   8  11         30.06         38.63        27.18 o                         
  -9   9  11         51.58        151.06        59.62 o                         
  -8   9  11        287.63        651.92       104.39 o                         
  -7   9  11        228.82        200.16        23.51 o                         
  -6   9  11        148.59        143.09        17.90 o                         
  -5   9  11          1.22         17.06        11.99 o                         
  -4   9  11       1397.66       1342.55        43.97 o                         
  -3   9  11        248.30        251.13        18.41 o                         
  -2   9  11        492.42        436.09        22.15 o                         
  -1   9  11         95.78         59.32        13.93 o                         
   0   9  11        770.33        880.00        73.26 o                         
   1   9  11        118.85        109.46        13.59 o                         
   2   9  11        566.04        563.41        28.26 o                         
   3   9  11        555.91        537.72        27.99 o                         
   4   9  11        846.03        834.44        41.81 o                         
   5   9  11          0.84          3.33        15.79 o                         
   6   9  11       3274.03       3398.86       112.33 o                         
   7   9  11         75.09         22.94        27.57 o                         
   8   9  11          0.15        -11.55        24.53 o                         
   9   9  11        202.42        224.86        40.62 o                         
  -9  10  11        592.65       1521.38       163.83 o                         
  -8  10  11         39.56        145.92        80.01 o                         
  -7  10  11        696.38        696.25        46.64 o                         
  -6  10  11        645.30        681.99        33.64 o                         
  -5  10  11         48.78         61.12        14.55 o                         
  -4  10  11         35.81         35.97        13.52 o                         
  -3  10  11        430.03        457.83        23.52 o                         
  -2  10  11        875.94        852.89        29.91 o                         
  -1  10  11       3010.91       2955.35        62.38 o                         
   0  10  11       3840.02       3809.33        84.00 o                         
   1  10  11        359.67        358.62        25.05 o                         
   2  10  11       1281.64       1223.76        43.07 o                         
   3  10  11         14.62          9.30        15.14 o                         
   4  10  11       1731.09       1723.85        61.21 o                         
   5  10  11        458.34        448.27        37.24 o                         
   6  10  11         52.28         51.16        26.35 o                         
   7  10  11         29.34         16.64        24.38 o                         
   8  10  11        182.28        220.41        36.84 o                         
  -8  11  11          0.53         51.10        38.22 o                         
  -7  11  11          8.94         10.85        22.83 o                         
  -6  11  11        153.86        137.67        25.71 o                         
  -5  11  11        970.50       1002.87        38.72 o                         
  -4  11  11          0.42         -0.68        12.58 o                         
  -3  11  11        290.21        274.90        24.98 o                         
  -2  11  11       1346.63       1323.50        42.11 o                         
  -1  11  11        280.75        288.70        23.03 o                         
   0  11  11         78.08         57.42        14.01 o                         
   1  11  11          2.65        -11.16        11.34 o                         
   2  11  11          0.17        -10.13        11.92 o                         
   3  11  11        377.70        373.49        32.83 o                         
   4  11  11        268.67        238.68        29.24 o                         
   5  11  11         81.51         39.31        19.57 o                         
   6  11  11        163.89        143.06        47.56 o                         
   7  11  11       1308.00       1368.62        72.52 o                         
   8  11  11        144.34        169.50        37.20 o                         
  -8  12  11         12.80         68.36        80.53 o                         
  -7  12  11        625.38        702.85        50.63 o                         
  -6  12  11        143.13        120.65        28.67 o                         
  -5  12  11          1.70          9.74        17.08 o                         
  -4  12  11         53.11         39.79        20.82 o                         
  -3  12  11        742.18        724.51        32.80 o                         
  -2  12  11        259.24        225.66        21.69 o                         
  -1  12  11        737.70        688.16        33.15 o                         
   0  12  11          4.98         -3.76        11.63 o                         
   1  12  11         70.68         49.31        14.40 o                         
   2  12  11       1119.07       1057.87        55.85 o                         
   3  12  11       1170.32       1082.72        50.17 o                         
   4  12  11       1370.68       1392.77        58.20 o                         
   5  12  11        458.75        428.68        39.89 o                         
   6  12  11         31.93         85.96        41.10 o                         
   7  12  11          7.55         14.90        25.81 o                         
  -7  13  11         45.22         79.44        74.57 o                         
  -6  13  11         15.53         72.91        58.86 o                         
  -5  13  11         96.73        100.92        37.66 o                         
  -4  13  11        565.71        568.32        63.90 o                         
  -3  13  11        143.17        133.44        30.83 o                         
  -2  13  11        163.36        160.17        30.39 o                         
  -1  13  11         11.39         -0.26        12.39 o                         
   0  13  11        370.43        381.69        34.07 o                         
   1  13  11         44.14         35.02        18.06 o                         
   2  13  11        883.34        959.77        47.37 o                         
   3  13  11          0.23        -11.35        17.28 o                         
   4  13  11        383.82        316.03       126.37 o                         
   5  13  11         26.39         85.24        37.07 o                         
   6  13  11        460.84        544.61        63.77 o                         
  -6  14  11        435.36        465.86        68.53 o                         
  -5  14  11          9.32         17.66        36.29 o                         
  -4  14  11          0.68         22.64        47.42 o                         
  -3  14  11        760.07        830.67        66.64 o                         
  -2  14  11       1765.35       1758.52        84.99 o                         
  -1  14  11         93.36         87.76        30.59 o                         
   0  14  11        238.31        221.68        35.81 o                         
   1  14  11        892.67        862.43        46.03 o                         
   2  14  11         35.78         42.30        20.46 o                         
   3  14  11         83.08         91.57        24.92 o                         
   4  14  11        598.02        705.52        62.83 o                         
   5  14  11         48.00         74.19        39.48 o                         
   6  14  11          2.05         14.48        29.06 o                         
  -5  15  11          8.20         -5.44        34.76 o                         
  -4  15  11        167.07        567.31       118.54 o                         
  -3  15  11         85.85        109.66        33.53 o                         
  -2  15  11         14.46         69.24        52.29 o                         
  -1  15  11       1292.02       1386.86        74.15 o                         
   0  15  11          2.53        -24.72        26.49 o                         
   1  15  11          0.55         25.74        40.89 o                         
   2  15  11          7.08         13.84        25.36 o                         
   3  15  11        539.93        553.95        46.38 o                         
   4  15  11          9.37         12.51        28.94 o                         
  -3  16  11        319.07        278.31        44.90 o                         
  -2  16  11         18.89         37.21        39.45 o                         
  -1  16  11        145.35        192.99        40.52 o                         
   0  16  11        191.76        213.70        64.14 o                         
   1  16  11         84.13         63.87        47.80 o                         
   2  16  11        102.96        229.82        65.48 o                         
   3  16  11         34.91        178.84        92.82 o                         
 -10   0  12         14.67        330.25        81.62 o                         
  -8   0  12        653.00        679.80        46.90 o                         
  -6   0  12         39.30         17.95        13.08 o                         
  -4   0  12       2885.04       2933.68       132.06 o                         
  -2   0  12       2563.19       2584.35        68.44 o                         
   0   0  12        558.11        512.07        29.44 o                         
   2   0  12       4170.11       4153.00        99.88 o                         
   4   0  12         73.32         53.07        14.39 o                         
   6   0  12        263.83        337.69        30.29 o                         
   8   0  12       2964.30       3054.76       115.33 o                         
  10   0  12         67.49         99.81        32.78 o                         
 -10   1  12        190.65        858.11        81.69 o                         
  -9   1  12         16.05         73.29        36.45 o                         
  -8   1  12        371.70        445.29        28.10 o                         
  -7   1  12       1700.45       1722.07        75.91 o                         
  -6   1  12        642.05        621.30        26.63 o                         
  -5   1  12       2120.30       2183.79        57.33 o                         
  -4   1  12       1977.67       2002.41        47.29 o                         
  -3   1  12         15.55         22.61         7.79 o                         
  -2   1  12       4127.52       4052.34        64.07 o                         
  -1   1  12         44.81         20.31         6.32 o                         
   0   1  12       5298.51       5210.55        81.33 o                         
   1   1  12          8.36         10.35         6.73 o                         
   2   1  12        337.18        337.07        17.10 o                         
   3   1  12       3097.90       3300.31        56.41 o                         
   4   1  12        780.56        795.88        23.66 o                         
   5   1  12         65.54         73.61        22.50 o                         
   6   1  12        173.37        138.70        16.09 o                         
   7   1  12        175.37        147.87        19.02 o                         
   8   1  12         71.62         54.15        19.58 o                         
   9   1  12         88.53         43.76        36.99 o                         
  10   1  12        768.85        736.17        44.02 o                         
 -11   2  12          2.32         69.05       116.82 o                         
 -10   2  12         55.83        195.78        75.24 o                         
  -9   2  12        392.77        393.13        36.70 o                         
  -8   2  12          3.18         23.48        17.18 o                         
  -7   2  12          1.19          6.32         9.73 o                         
  -6   2  12        307.75        293.57        20.31 o                         
  -5   2  12       1786.36       1643.14        46.13 o                         
  -4   2  12         69.58         64.23        11.24 o                         
  -3   2  12       2584.83       2308.54        47.38 o                         
  -2   2  12        204.44        191.83        12.66 o                         
  -1   2  12       5142.62       5218.32        80.42 o                         
   0   2  12        252.25        215.68        13.29 o                         
   1   2  12       1421.65       1431.96        33.53 o                         
   2   2  12          0.89         -1.37         7.46 o                         
   3   2  12        755.75        809.36        24.50 o                         
   4   2  12        436.18        411.02        17.29 o                         
   5   2  12        705.23        688.68        30.72 o                         
   6   2  12        250.60        254.45        26.90 o                         
   7   2  12          7.92          6.32        12.51 o                         
   8   2  12         90.20         69.12        18.93 o                         
   9   2  12       1296.37       1303.34        53.68 o                         
  10   2  12          1.84          1.08        20.13 o                         
 -10   3  12         21.66        108.24        93.17 o                         
  -9   3  12          4.68         26.76        39.26 o                         
  -8   3  12       1977.58       1941.96        71.05 o                         
  -7   3  12         17.08         26.21        11.68 o                         
  -6   3  12        679.97        624.40        29.49 o                         
  -5   3  12        225.57        182.91        16.95 o                         
  -4   3  12       1760.80       1856.44        50.19 o                         
  -3   3  12        386.50        392.28        17.83 o                         
  -2   3  12        749.55        733.79        23.29 o                         
  -1   3  12         14.83         14.61         5.77 o                         
   0   3  12         18.66          0.29         6.34 o                         
   1   3  12       1768.80       1830.17        40.52 o                         
   2   3  12       1014.91        991.32        26.93 o                         
   3   3  12        336.38        345.38        18.30 o                         
   4   3  12       1949.61       2038.26        42.30 o                         
   5   3  12        517.33        486.15        25.37 o                         
   6   3  12        771.94        799.83        34.69 o                         
   7   3  12        216.86        192.59        21.22 o                         
   8   3  12        275.50        340.28        49.27 o                         
   9   3  12         41.19         -1.25        19.74 o                         
  10   3  12         31.00         30.02        21.16 o                         
 -10   4  12        426.12        991.45       122.62 o                         
  -9   4  12          0.66         52.05        23.69 o                         
  -8   4  12          0.61         34.89        19.81 o                         
  -7   4  12         19.89         25.77        11.53 o                         
  -6   4  12       1278.56       1358.45        45.78 o                         
  -5   4  12        604.81        621.02        27.08 o                         
  -4   4  12         86.27         90.07        14.79 o                         
  -3   4  12        920.11        860.44        24.38 o                         
  -2   4  12        416.06        433.28        20.67 o                         
  -1   4  12         81.10         82.66         9.04 o                         
   0   4  12        379.56        397.11        17.18 o                         
   1   4  12        434.16        871.89        56.60 o                         
   2   4  12        601.68        527.39        21.23 o                         
   3   4  12        295.19        281.18        16.80 o                         
   4   4  12        488.59        440.09        20.46 o                         
   5   4  12        523.97        590.53        30.58 o                         
   6   4  12       1724.02       1799.96        55.30 o                         
   7   4  12        367.16        348.16        26.91 o                         
   8   4  12         61.54         33.89        18.34 o                         
   9   4  12        203.74        214.37        27.49 o                         
  10   4  12        117.92         83.84        32.50 o                         
 -10   5  12          8.62        293.55        72.96 o                         
  -9   5  12        310.40        323.92        60.17 o                         
  -8   5  12         40.92         72.64        27.96 o                         
  -7   5  12          3.62         16.99        11.50 o                         
  -6   5  12         27.01         50.00        16.76 o                         
  -5   5  12         81.82         80.56        14.43 o                         
  -4   5  12       1216.29       1274.13        37.25 o                         
  -3   5  12        853.23        819.26        28.83 o                         
  -2   5  12       1285.21       1303.33        31.67 o                         
  -1   5  12        901.11        791.59        20.44 o                         
   0   5  12        506.69        510.99        20.13 o                         
   1   5  12         29.50         46.63         7.74 o                         
   2   5  12         53.27         43.95         8.68 o                         
   3   5  12       1043.83        996.85        25.73 o                         
   4   5  12         42.64         13.42        18.39 o                         
   5   5  12        279.09        252.83        24.37 o                         
   6   5  12        756.51        726.70        42.97 o                         
   7   5  12        411.21        361.56        29.18 o                         
   8   5  12        542.43        538.95        37.85 o                         
   9   5  12         92.11         80.51        38.39 o                         
  10   5  12         22.33        -30.37        30.38 o                         
 -10   6  12        137.65        237.13        99.16 o                         
  -9   6  12        106.05         96.59        24.55 o                         
  -8   6  12          8.36          4.64        11.84 o                         
  -7   6  12        687.37        686.72        32.42 o                         
  -6   6  12        255.10        271.75        22.44 o                         
  -5   6  12       3003.32       2889.58        70.57 o                         
  -4   6  12         13.43          5.48        10.94 o                         
  -3   6  12         58.86         41.41        10.09 o                         
  -2   6  12        492.38        482.81        17.62 o                         
  -1   6  12         57.25         63.97         9.52 o                         
   0   6  12        116.97        128.71        10.84 o                         
   1   6  12        580.16        544.92        20.11 o                         
   2   6  12        626.71        555.67        20.29 o                         
   3   6  12         36.97         51.93        10.47 o                         
   4   6  12        255.17        235.39        18.09 o                         
   5   6  12       1024.25       1020.40        41.67 o                         
   6   6  12        201.48        185.64        24.03 o                         
   7   6  12        686.25        692.49        53.09 o                         
   8   6  12         16.37         -6.57        25.54 o                         
   9   6  12         56.01         20.41        29.00 o                         
 -10   7  12        267.54        307.32        55.64 o                         
  -9   7  12         10.31         42.69        27.26 o                         
  -8   7  12         15.30          1.36        13.57 o                         
  -7   7  12        348.25        305.05        24.08 o                         
  -6   7  12         91.79        115.28        16.70 o                         
  -5   7  12       1079.04       1038.41        36.10 o                         
  -4   7  12       1902.38       1965.68        50.51 o                         
  -3   7  12        186.35        166.84        18.69 o                         
  -2   7  12        526.38        550.34        21.45 o                         
  -1   7  12        221.51        230.66        14.18 o                         
   0   7  12       4107.06       3857.65        68.95 o                         
   1   7  12        440.06        395.51        16.74 o                         
   2   7  12         22.50         13.52         8.37 o                         
   3   7  12          1.27          4.07         7.64 o                         
   4   7  12          4.09         16.33        10.55 o                         
   5   7  12          0.48          4.45        12.41 o                         
   6   7  12        157.40        150.51        29.39 o                         
   7   7  12        223.21        276.77        35.17 o                         
   8   7  12         40.07         55.55        26.57 o                         
   9   7  12          0.12        -13.43        26.93 o                         
  -9   8  12         87.41         98.02        22.67 o                         
  -8   8  12        608.46        626.64        38.51 o                         
  -7   8  12         34.75         39.79        15.39 o                         
  -6   8  12       1844.86       1851.48        63.41 o                         
  -5   8  12        158.92        194.62        22.51 o                         
  -4   8  12         73.19         73.32        13.54 o                         
  -3   8  12          9.92          0.54         9.14 o                         
  -2   8  12       1416.72       1451.91        38.91 o                         
  -1   8  12        271.13        297.79        17.76 o                         
   0   8  12        665.98        546.41        27.51 o                         
   1   8  12        709.19        762.20        26.72 o                         
   2   8  12       4132.18       4134.80        78.12 o                         
   3   8  12        100.65        108.63        12.68 o                         
   4   8  12          1.88         17.90        16.42 o                         
   5   8  12          7.14         -1.26        14.47 o                         
   6   8  12        165.41        129.87        26.47 o                         
   7   8  12         33.81         -8.68        26.65 o                         
   8   8  12        384.68        406.00        44.92 o                         
   9   8  12         25.22        -36.05        28.81 o                         
  -9   9  12          0.18         68.24        34.11 o                         
  -8   9  12        194.58        145.62        33.26 o                         
  -7   9  12        286.82        296.84        37.27 o                         
  -6   9  12         23.13         33.13        15.63 o                         
  -5   9  12        619.08        646.66        31.31 o                         
  -4   9  12        356.62        333.78        22.08 o                         
  -3   9  12        609.46        595.79        26.13 o                         
  -2   9  12        564.59        533.30        24.25 o                         
  -1   9  12       2147.34       2064.38        59.17 o                         
   0   9  12        314.99        315.11        19.79 o                         
   1   9  12       2170.77       2083.19        53.14 o                         
   2   9  12       1175.12       1239.65        40.72 o                         
   3   9  12        341.76        294.57        26.35 o                         
   4   9  12         59.22         30.75        17.35 o                         
   5   9  12         11.92          8.32        19.60 o                         
   6   9  12        495.93        411.12        40.87 o                         
   7   9  12       1398.84       1485.17        74.78 o                         
   8   9  12          3.19        -19.27        23.25 o                         
  -8  10  12         92.36        141.11       100.79 o                         
  -7  10  12        103.52        111.41        22.00 o                         
  -6  10  12       2265.14       2278.13        75.24 o                         
  -5  10  12         19.62         40.89        14.84 o                         
  -4  10  12         45.54         63.01        16.06 o                         
  -3  10  12         19.31         14.67        10.83 o                         
  -2  10  12         64.58         57.48        12.35 o                         
  -1  10  12        794.07        761.32        29.01 o                         
   0  10  12       1689.35       1620.70        47.05 o                         
   1  10  12        212.98        195.19        20.29 o                         
   2  10  12         14.01         20.98        11.70 o                         
   3  10  12        587.76        597.96        35.96 o                         
   4  10  12        113.85         93.03        21.19 o                         
   5  10  12        568.52        585.21        50.82 o                         
   6  10  12        656.82        801.60        63.81 o                         
   7  10  12         36.20          8.56        25.10 o                         
   8  10  12          7.26         -0.93        30.34 o                         
  -8  11  12        541.18        586.24        60.81 o                         
  -7  11  12        369.54        376.47        52.75 o                         
  -6  11  12         43.39         44.08        20.53 o                         
  -5  11  12          4.71          9.73        14.39 o                         
  -4  11  12       1027.04       1089.36        39.68 o                         
  -3  11  12        146.25        124.72        15.41 o                         
  -2  11  12          0.70          3.91        11.42 o                         
  -1  11  12         20.11         25.05        12.10 o                         
   0  11  12         12.71          4.25        12.18 o                         
   1  11  12        717.07        698.02        34.08 o                         
   2  11  12        534.49        481.61        30.24 o                         
   3  11  12        114.67         94.77        20.41 o                         
   4  11  12        494.13        470.92        37.82 o                         
   5  11  12        149.86        116.58        33.18 o                         
   6  11  12        132.59        104.41        33.56 o                         
   7  11  12         14.83          1.30        26.38 o                         
  -7  12  12        220.67        243.72        35.46 o                         
  -6  12  12        665.63        733.44        84.21 o                         
  -5  12  12        626.88        620.75        67.36 o                         
  -4  12  12        116.11        112.35        28.36 o                         
  -3  12  12         64.75         67.35        15.69 o                         
  -2  12  12       2342.26       2297.27        68.49 o                         
  -1  12  12        109.77         99.29        17.44 o                         
   0  12  12         72.28         50.23        16.96 o                         
   1  12  12        150.68        139.03        19.39 o                         
   2  12  12         26.59         40.97        18.36 o                         
   3  12  12          1.58          2.54        16.42 o                         
   4  12  12        108.67        134.03        36.04 o                         
   5  12  12        258.89        265.98        33.95 o                         
   6  12  12         89.93        118.34        32.18 o                         
   7  12  12         84.69         43.22        28.82 o                         
  -6  13  12        116.19        163.23        40.32 o                         
  -5  13  12         65.79         64.18        29.09 o                         
  -4  13  12         18.13         73.93        78.62 o                         
  -3  13  12       1594.37       1708.58        75.27 o                         
  -2  13  12        304.61        325.43        40.89 o                         
  -1  13  12        335.32        390.48        34.28 o                         
   0  13  12         88.35         79.92        20.64 o                         
   1  13  12         24.18         28.55        15.31 o                         
   2  13  12         60.13         50.64        19.73 o                         
   3  13  12       1181.93       1185.98        56.18 o                         
   4  13  12        425.84        404.66        43.75 o                         
   5  13  12        106.51         46.94        53.98 o                         
   6  13  12         72.03         99.67        40.58 o                         
  -5  14  12        381.62        435.44        80.79 o                         
  -4  14  12         95.95         97.53        31.97 o                         
  -3  14  12        521.72        609.22        83.96 o                         
  -2  14  12        547.69        573.74        50.70 o                         
  -1  14  12        477.89        464.88        47.65 o                         
   0  14  12          2.45         -1.32        25.57 o                         
   1  14  12        385.68        352.33        57.99 o                         
   2  14  12        344.08        334.56        33.83 o                         
   3  14  12        119.88         83.78        23.65 o                         
   4  14  12         90.21         94.97        32.00 o                         
   5  14  12        297.92        348.30        41.80 o                         
  -4  15  12         90.30        151.62        38.55 o                         
  -3  15  12         54.35         65.42        31.84 o                         
  -2  15  12         91.50         76.10        38.34 o                         
  -1  15  12         13.35         45.90        39.44 o                         
   0  15  12       1103.73       1208.25        91.11 o                         
   1  15  12        212.25        261.83        64.74 o                         
   2  15  12        161.14        174.44        33.69 o                         
   3  15  12         44.47         54.67        35.98 o                         
   4  15  12        406.74        406.48        52.37 o                         
  -2  16  12         77.84        132.09        43.79 o                         
  -1  16  12        299.23        324.75        53.52 o                         
   0  16  12         48.52         54.64        39.96 o                         
   1  16  12        266.29        339.68        57.18 o                         
   2  16  12        118.08         75.77        69.56 o                         
  -9   0  13        391.37        626.83       112.87 o                         
  -7   0  13       1057.70       1051.14        62.85 o                         
  -5   0  13        873.85        754.29        52.58 o                         
  -3   0  13        857.33        836.80        48.77 o                         
  -1   0  13       1470.11       1151.39        40.77 o                         
   1   0  13        290.95        222.24        22.18 o                         
   3   0  13       7171.44       7371.96       164.07 o                         
   5   0  13         66.76         53.73        17.69 o                         
   7   0  13        436.44        444.80        45.08 o                         
   9   0  13       1076.78       1197.06        68.36 o                         
  -9   1  13        469.95        737.99        65.41 o                         
  -8   1  13        350.97        368.65        40.01 o                         
  -7   1  13       1130.56       1096.55        52.94 o                         
  -6   1  13        248.22        304.33        29.85 o                         
  -5   1  13        950.44        793.58        31.90 o                         
  -4   1  13       1880.76       1831.10        45.18 o                         
  -3   1  13         64.13         47.38         9.28 o                         
  -2   1  13        305.32        307.69        15.20 o                         
  -1   1  13         36.85         53.29        17.45 o                         
   0   1  13        305.42        310.34        15.93 o                         
   1   1  13       1642.43       1578.15        38.13 o                         
   2   1  13         12.66         14.95         8.21 o                         
   3   1  13         76.35         53.55        10.88 o                         
   4   1  13       2805.25       2768.27        51.51 o                         
   5   1  13          1.71        -11.78         9.98 o                         
   6   1  13         44.43         36.39        12.89 o                         
   7   1  13        212.91        207.13        20.71 o                         
   8   1  13        571.69        650.32        40.23 o                         
   9   1  13        109.74        145.86        39.82 o                         
  10   1  13         36.53         29.65        21.33 o                         
 -10   2  13        209.82        978.27       115.67 o                         
  -9   2  13         81.60        109.21        25.43 o                         
  -8   2  13        483.09        548.81        36.98 o                         
  -7   2  13        285.44        280.40        22.30 o                         
  -6   2  13          2.12         23.44        10.90 o                         
  -5   2  13        545.20        490.48        24.61 o                         
  -4   2  13        177.93        179.16        17.13 o                         
  -3   2  13        606.09        582.14        23.26 o                         
  -2   2  13       2849.88       2899.46        56.07 o                         
  -1   2  13        108.92        105.33        12.41 o                         
   0   2  13         10.34          5.03         7.61 o                         
   1   2  13        987.11        997.43        26.99 o                         
   2   2  13       1604.74       1613.65        48.34 o                         
   3   2  13       1876.97       2060.88        43.91 o                         
   4   2  13          0.51         27.31        12.50 o                         
   5   2  13        249.58        217.64        18.44 o                         
   6   2  13        767.13        686.32        38.92 o                         
   7   2  13          2.04        -16.75        11.39 o                         
   8   2  13        177.27        156.01        24.26 o                         
   9   2  13          0.03        -15.01        28.74 o                         
  10   2  13        421.94        465.53        36.21 o                         
 -10   3  13         88.26        207.90        98.15 o                         
  -9   3  13         11.11         20.79        29.69 o                         
  -8   3  13          4.29         40.94        18.01 o                         
  -7   3  13       2657.98       2532.60       110.19 o                         
  -6   3  13         45.39         69.30        12.35 o                         
  -5   3  13         54.77         27.93        12.01 o                         
  -4   3  13        101.69         66.46        12.36 o                         
  -3   3  13       2779.74       2770.40        63.79 o                         
  -2   3  13         66.44         68.73         9.65 o                         
  -1   3  13         21.93         43.08         7.94 o                         
   0   3  13       5162.37       4907.45        79.01 o                         
   1   3  13         51.50         40.85         9.83 o                         
   2   3  13         26.03         18.74         9.18 o                         
   3   3  13       3042.71       3004.98        53.58 o                         
   4   3  13        126.78        128.87        18.27 o                         
   5   3  13        991.89       1064.38        33.79 o                         
   6   3  13         29.81         23.02        16.03 o                         
   7   3  13        363.28        365.25        26.29 o                         
   8   3  13         28.92          9.35        19.56 o                         
   9   3  13        441.25        417.66        47.03 o                         
  10   3  13        122.00        133.90        26.65 o                         
 -10   4  13         62.98        840.03       120.46 o                         
  -9   4  13        151.88        172.90        30.97 o                         
  -8   4  13        791.35        763.67        57.09 o                         
  -7   4  13         94.54         98.13        18.36 o                         
  -6   4  13        109.23        128.81        16.62 o                         
  -5   4  13       1601.63       1545.99        47.44 o                         
  -4   4  13         12.83         14.68        12.65 o                         
  -3   4  13        244.43        196.05        16.30 o                         
  -2   4  13        385.47        336.98        17.34 o                         
  -1   4  13       4236.16       4045.23        61.64 o                         
   0   4  13        436.41        449.11        17.59 o                         
   1   4  13       1177.91       1015.10        25.10 o                         
   2   4  13        188.40        157.81        12.94 o                         
   3   4  13       1049.62       1056.76        31.49 o                         
   4   4  13        452.60        440.28        27.04 o                         
   5   4  13        419.94        424.61        29.52 o                         
   6   4  13         63.90         28.85        16.11 o                         
   7   4  13        684.49        628.46        34.84 o                         
   8   4  13         66.94         31.92        19.54 o                         
   9   4  13         38.01         -3.93        36.28 o                         
 -10   5  13        128.62        351.43       126.83 o                         
  -9   5  13          5.86        185.71        61.00 o                         
  -8   5  13         41.72         45.81        15.89 o                         
  -7   5  13        364.31        503.59        40.05 o                         
  -6   5  13        138.60        147.16        17.90 o                         
  -5   5  13        173.01        139.92        21.44 o                         
  -4   5  13        643.98        663.27        28.62 o                         
  -3   5  13         70.30         47.38        10.30 o                         
  -2   5  13        944.09       1016.74        25.93 o                         
  -1   5  13         68.11         61.14         8.70 o                         
   0   5  13       1806.77       1833.35        37.50 o                         
   1   5  13        243.55        220.10        14.55 o                         
   2   5  13          1.14         -9.95         6.91 o                         
   3   5  13        138.19        164.60        19.67 o                         
   4   5  13        458.26        416.92        21.63 o                         
   5   5  13         73.67         67.64        18.79 o                         
   6   5  13          8.39         21.51        31.60 o                         
   7   5  13        151.91        141.30        59.24 o                         
   8   5  13        316.32        332.73        37.98 o                         
   9   5  13         59.15          4.03        37.52 o                         
 -10   6  13         35.84        320.67       113.73 o                         
  -9   6  13         31.88         19.90        22.98 o                         
  -8   6  13         32.61         18.33        14.70 o                         
  -7   6  13          0.64         26.22        13.00 o                         
  -6   6  13       1563.29       1483.77        49.71 o                         
  -5   6  13        163.35        158.49        19.24 o                         
  -4   6  13        968.02        958.59        48.95 o                         
  -3   6  13        477.18        476.42        23.68 o                         
  -2   6  13          4.86          1.07         7.52 o                         
  -1   6  13        906.82        802.23        23.97 o                         
   0   6  13        134.58        128.10        11.46 o                         
   1   6  13        165.05        141.79        11.83 o                         
   2   6  13         56.07         54.70        15.62 o                         
   3   6  13        137.37        154.08        13.54 o                         
   4   6  13         30.38         57.33        19.42 o                         
   5   6  13        284.31        246.34        24.35 o                         
   6   6  13       2407.52       2426.78        75.40 o                         
   7   6  13          3.78         -4.57        15.96 o                         
   8   6  13        306.12        290.42        39.94 o                         
   9   6  13         91.28         93.00        38.32 o                         
  -9   7  13         22.25         55.04        26.70 o                         
  -8   7  13         52.35         44.49        16.86 o                         
  -7   7  13        175.18        191.86        21.83 o                         
  -6   7  13        575.67        569.93        31.35 o                         
  -5   7  13          0.00          6.80        11.90 o                         
  -4   7  13        114.93        114.68        14.28 o                         
  -3   7  13        188.37        177.79        25.22 o                         
  -2   7  13          0.82        -11.21         8.31 o                         
  -1   7  13        891.23        860.80        28.88 o                         
   0   7  13         32.17         44.44        10.99 o                         
   1   7  13       2665.04       2586.32        52.23 o                         
   2   7  13        419.84        400.94        17.69 o                         
   3   7  13          1.28         11.21        13.14 o                         
   4   7  13        107.59        121.24        16.57 o                         
   5   7  13        741.74        720.58        39.42 o                         
   6   7  13          7.90         15.43        21.36 o                         
   7   7  13        282.56        261.37        40.66 o                         
   8   7  13        501.82        510.24        59.65 o                         
   9   7  13          0.85          0.43        30.32 o                         
  -9   8  13        368.61        323.18        58.39 o                         
  -8   8  13          1.27          3.93        16.06 o                         
  -7   8  13        538.99        512.18        43.84 o                         
  -6   8  13         13.44         37.38        14.21 o                         
  -5   8  13       2024.86       1999.71        54.34 o                         
  -4   8  13        387.84        389.50        23.20 o                         
  -3   8  13         31.56         17.19        11.03 o                         
  -2   8  13        340.92        304.03        19.84 o                         
  -1   8  13        627.01        618.98        22.52 o                         
   0   8  13        281.26        225.16        17.71 o                         
   1   8  13        104.37         84.18        11.53 o                         
   2   8  13        136.60        119.47        11.83 o                         
   3   8  13        674.56        634.46        24.15 o                         
   4   8  13          0.76        -12.19        13.98 o                         
   5   8  13        919.77       1009.77        61.16 o                         
   6   8  13        127.46        104.87        27.68 o                         
   7   8  13        277.67        307.72        43.49 o                         
   8   8  13         55.52         57.37        26.24 o                         
  -8   9  13         20.29        207.40       109.19 o                         
  -7   9  13         45.62         41.77        17.42 o                         
  -6   9  13        145.81        162.33        21.31 o                         
  -5   9  13         51.59         61.52        15.58 o                         
  -4   9  13         63.51         56.55        16.99 o                         
  -3   9  13         82.37         71.84        13.41 o                         
  -2   9  13        886.79        834.53        29.68 o                         
  -1   9  13        123.54         92.29        13.32 o                         
   0   9  13       2824.27       2728.70        69.10 o                         
   1   9  13         36.22         38.52        10.95 o                         
   2   9  13       3107.43       2913.17        80.17 o                         
   3   9  13         74.90         57.87        21.09 o                         
   4   9  13       1229.97       1159.50        50.75 o                         
   5   9  13          3.68         -7.18        19.85 o                         
   6   9  13        101.98        138.13        48.95 o                         
   7   9  13          0.15        -21.99        22.57 o                         
   8   9  13        233.66        230.70        38.77 o                         
  -8  10  13        157.44        163.20        36.96 o                         
  -7  10  13        369.54        326.67        46.12 o                         
  -6  10  13        375.96        363.14        28.57 o                         
  -5  10  13       1128.53       1127.19        42.29 o                         
  -4  10  13         49.62         55.36        13.61 o                         
  -3  10  13          3.14         14.81        10.89 o                         
  -2  10  13       1034.62        986.77        32.79 o                         
  -1  10  13        241.69        231.58        18.53 o                         
   0  10  13        494.50        461.78        27.56 o                         
   1  10  13          3.58         12.47        15.41 o                         
   2  10  13        803.24        756.80        33.98 o                         
   3  10  13         56.79         43.47        17.44 o                         
   4  10  13         31.90          7.91        18.29 o                         
   5  10  13        741.87        732.64        53.95 o                         
   6  10  13         99.99         52.26        29.62 o                         
   7  10  13        218.75        321.45        40.84 o                         
  -7  11  13       1149.34       1191.68        59.08 o                         
  -6  11  13         21.94         31.13        20.20 o                         
  -5  11  13         17.08         25.90        15.03 o                         
  -4  11  13          0.49         14.31        16.60 o                         
  -3  11  13        195.04        195.43        18.71 o                         
  -2  11  13        474.50        443.00        30.11 o                         
  -1  11  13        654.86        574.63        31.89 o                         
   0  11  13         48.72         51.72        18.66 o                         
   1  11  13        259.69        217.30        22.84 o                         
   2  11  13         28.41         18.31        14.81 o                         
   3  11  13         60.72         66.86        18.87 o                         
   4  11  13         20.21        -18.59        19.85 o                         
   5  11  13       1008.67        940.55        58.83 o                         
   6  11  13         32.41         25.86        24.09 o                         
   7  11  13        351.38        330.02        42.69 o                         
  -7  12  13         11.31         74.62        52.96 o                         
  -6  12  13        441.23        515.34        72.35 o                         
  -5  12  13        243.04        255.05        46.14 o                         
  -4  12  13        326.12        308.46        38.55 o                         
  -3  12  13         26.05         55.01        19.78 o                         
  -2  12  13         50.93         34.54        15.35 o                         
  -1  12  13        138.06        141.86        19.57 o                         
   0  12  13          7.00          9.70        16.72 o                         
   1  12  13        181.92        163.70        21.29 o                         
   2  12  13         21.16         14.32        16.88 o                         
   3  12  13         66.20         97.49        33.50 o                         
   4  12  13        267.69        268.85        36.03 o                         
   5  12  13         34.49         35.97        25.53 o                         
   6  12  13        841.51        867.87        62.67 o                         
  -6  13  13        439.30        513.35        67.08 o                         
  -5  13  13         22.28         68.25        45.67 o                         
  -4  13  13        224.48        243.89        37.46 o                         
  -3  13  13        163.69        160.59        34.47 o                         
  -2  13  13       1025.78        990.45        49.24 o                         
  -1  13  13         37.17         21.68        15.05 o                         
   0  13  13        160.13        168.72        25.35 o                         
   1  13  13        362.12        354.55        38.35 o                         
   2  13  13         19.72         -1.50        18.78 o                         
   3  13  13         23.38         40.18        27.26 o                         
   4  13  13        626.24        711.41        65.42 o                         
   5  13  13        175.30        204.63        47.30 o                         
  -5  14  13        139.23        134.40        68.76 o                         
  -4  14  13         15.97         79.02        71.78 o                         
  -3  14  13         80.78        113.67        32.43 o                         
  -2  14  13        435.05        404.09        48.55 o                         
  -1  14  13        107.91        122.88        38.15 o                         
   0  14  13        131.07        118.49        26.33 o                         
   1  14  13        101.47         62.82        24.77 o                         
   2  14  13        612.50        680.21        44.85 o                         
   3  14  13        187.93        178.16        28.35 o                         
   4  14  13          3.75         61.20        46.04 o                         
  -3  15  13        372.75        385.83        50.65 o                         
  -2  15  13        154.51        158.39        35.24 o                         
  -1  15  13          6.95          6.81        26.89 o                         
   0  15  13         54.10         97.17        49.10 o                         
   1  15  13        505.46        606.45        68.23 o                         
   2  15  13          0.46        -16.81        33.61 o                         
   3  15  13        107.85        102.01        27.15 o                         
 -10   0  14        361.61        355.46        48.61 o                         
  -8   0  14        860.14       1006.69        60.86 o                         
  -6   0  14        473.48        450.31        37.38 o                         
  -4   0  14          6.62         14.86        16.98 o                         
  -2   0  14          1.25        -13.33         9.98 o                         
   0   0  14       2516.07       2579.63        71.63 o                         
   2   0  14       1240.43       1268.32        46.18 o                         
   4   0  14       2202.33       2138.21        69.23 o                         
   6   0  14          7.19          4.25        19.44 o                         
   8   0  14          6.36         -4.71        27.75 o                         
 -10   1  14        223.05       1064.10       117.82 o                         
  -9   1  14        123.01        222.25        51.52 o                         
  -8   1  14         91.23        131.88        23.24 o                         
  -7   1  14        423.72        410.14        27.43 o                         
  -6   1  14        623.46        587.95        35.08 o                         
  -5   1  14         79.00         60.79        16.29 o                         
  -4   1  14       1428.88       1329.22        44.12 o                         
  -3   1  14       3081.75       3092.49        58.71 o                         
  -2   1  14        147.29        101.98        12.00 o                         
  -1   1  14        227.21        182.39        13.93 o                         
   0   1  14        310.95        314.17        18.42 o                         
   1   1  14        262.13        187.77        14.21 o                         
   2   1  14       2768.77       2679.62        53.21 o                         
   3   1  14        112.04         90.77        12.68 o                         
   4   1  14         14.57         13.67        10.11 o                         
   5   1  14          4.11          8.14        11.14 o                         
   6   1  14         30.58         12.82        13.91 o                         
   7   1  14        361.51        396.12        27.39 o                         
   8   1  14        238.70        299.43        29.95 o                         
   9   1  14         55.16         58.01        23.45 o                         
 -10   2  14        125.46        963.89       119.10 o                         
  -9   2  14         14.09         16.32        22.05 o                         
  -8   2  14        159.17        294.23        49.95 o                         
  -7   2  14       1160.55       1206.66        50.83 o                         
  -6   2  14        103.81        118.43        18.56 o                         
  -5   2  14         19.83         -4.00        11.56 o                         
  -4   2  14        477.60        497.22        41.93 o                         
  -3   2  14       1626.73       1569.70        39.99 o                         
  -2   2  14       1360.61       1334.80        33.23 o                         
  -1   2  14       2522.76       2533.47        48.82 o                         
   0   2  14        619.66        599.79        21.50 o                         
   1   2  14        634.98        564.44        23.34 o                         
   2   2  14        225.19        203.24        16.43 o                         
   3   2  14       3466.66       3456.51        61.87 o                         
   4   2  14        802.41        802.84        26.97 o                         
   5   2  14        235.16        218.52        18.87 o                         
   6   2  14         58.71         35.85        13.29 o                         
   7   2  14        427.08        473.21        29.33 o                         
   8   2  14          2.67        -43.86        22.02 o                         
   9   2  14        166.54        157.58        30.82 o                         
 -10   3  14        239.34        233.26        30.87 o                         
  -9   3  14         90.44        482.84       110.92 o                         
  -8   3  14          1.47          5.83        20.38 o                         
  -7   3  14          3.62         18.77        13.43 o                         
  -6   3  14        364.12        391.94        32.58 o                         
  -5   3  14        279.27        280.56        24.00 o                         
  -4   3  14          0.29         23.40        16.55 o                         
  -3   3  14        102.24         86.64        14.98 o                         
  -2   3  14       2436.53       2352.56        47.55 o                         
  -1   3  14        571.07        545.97        20.06 o                         
   0   3  14         52.90         41.33         9.23 o                         
   1   3  14       3249.90       3329.02        58.18 o                         
   2   3  14       1028.31       1057.91        31.30 o                         
   3   3  14         47.92         28.00        11.12 o                         
   4   3  14       1293.48       1350.74        35.57 o                         
   5   3  14        123.05        133.77        15.64 o                         
   6   3  14        678.20        685.97        33.29 o                         
   7   3  14         27.65          8.42        14.29 o                         
   8   3  14        433.01        379.72        31.68 o                         
   9   3  14        161.99        142.91        27.05 o                         
  -9   4  14        142.47        197.21        54.65 o                         
  -8   4  14        823.31        854.46        42.07 o                         
  -7   4  14        128.23        157.47        22.98 o                         
  -6   4  14        219.57        244.08        23.22 o                         
  -5   4  14        174.32        146.40        16.98 o                         
  -4   4  14       3883.10       3828.90       100.62 o                         
  -3   4  14         92.44         55.06        12.03 o                         
  -2   4  14         34.62         27.20        10.74 o                         
  -1   4  14        489.29        522.56        18.44 o                         
   0   4  14        829.66        744.34        24.20 o                         
   1   4  14         56.10         70.27         9.62 o                         
   2   4  14        818.04        842.51        26.88 o                         
   3   4  14       1067.02        991.11        29.71 o                         
   4   4  14         27.94         24.84        15.33 o                         
   5   4  14         16.52         11.37        14.84 o                         
   6   4  14       1233.61       1207.42        49.11 o                         
   7   4  14         39.69         58.02        17.09 o                         
   8   4  14        534.61        525.31        33.42 o                         
   9   4  14         55.59         49.99        28.94 o                         
  -9   5  14         31.23        110.21        42.56 o                         
  -8   5  14        173.43        211.48        26.96 o                         
  -7   5  14        476.76        469.74        41.68 o                         
  -6   5  14        988.27       1031.93        47.67 o                         
  -5   5  14        382.82        370.22        26.36 o                         
  -4   5  14        961.26        835.89        31.71 o                         
  -3   5  14       1715.89       1656.17        45.24 o                         
  -2   5  14         83.33         59.79        15.67 o                         
  -1   5  14        357.01        311.55        16.73 o                         
   0   5  14        219.76        204.15        13.47 o                         
   1   5  14        641.53        591.17        20.48 o                         
   2   5  14         51.69         48.15        10.84 o                         
   3   5  14          0.07          5.88         8.57 o                         
   4   5  14       1456.21       1407.53        40.04 o                         
   5   5  14        211.07        211.44        24.00 o                         
   6   5  14        582.08        597.30        47.80 o                         
   7   5  14         90.32         51.73        21.88 o                         
   8   5  14        197.66        185.05        27.00 o                         
   9   5  14         88.50        110.57        43.48 o                         
  -9   6  14          4.99         84.15        49.95 o                         
  -8   6  14         63.69         58.85        17.94 o                         
  -7   6  14         85.09         98.75        18.40 o                         
  -6   6  14         43.23         77.33        16.85 o                         
  -5   6  14       1046.41       1048.91        42.31 o                         
  -4   6  14         37.84         30.83        11.20 o                         
  -3   6  14        487.83        466.86        23.80 o                         
  -2   6  14         68.22         82.26        16.35 o                         
  -1   6  14       1829.31       1946.59        48.71 o                         
   0   6  14        851.70        823.96        25.43 o                         
   1   6  14        627.26        587.75        23.17 o                         
   2   6  14         34.43         10.13         8.56 o                         
   3   6  14       1072.56       1150.48        40.89 o                         
   4   6  14        233.71        188.36        18.67 o                         
   5   6  14        344.21        307.93        28.37 o                         
   6   6  14        307.59        316.48        36.44 o                         
   7   6  14        652.67        704.75        53.20 o                         
   8   6  14          1.12          1.18        24.31 o                         
   9   6  14         53.84         30.56        30.52 o                         
  -9   7  14         89.12         83.63        33.24 o                         
  -8   7  14          7.27         11.19        15.20 o                         
  -7   7  14         49.78         39.21        17.35 o                         
  -6   7  14        619.75        626.45        37.55 o                         
  -5   7  14         33.57         32.61        14.26 o                         
  -4   7  14         13.03         15.80        11.08 o                         
  -3   7  14        338.44        353.81        20.87 o                         
  -2   7  14       1523.25       1365.22        38.97 o                         
  -1   7  14        173.63        156.86        15.41 o                         
   0   7  14        825.35        786.71        24.69 o                         
   1   7  14        575.76        577.44        21.50 o                         
   2   7  14       1883.08       1880.33        43.05 o                         
   3   7  14        122.55        118.15        12.17 o                         
   4   7  14        605.76        605.23        36.02 o                         
   5   7  14        597.99        627.10        48.72 o                         
   6   7  14        135.88        160.06        44.62 o                         
   7   7  14         54.40         85.96        31.11 o                         
   8   7  14        198.11        218.22        40.17 o                         
  -8   8  14        175.65        166.07        26.28 o                         
  -7   8  14         32.57         36.84        17.31 o                         
  -6   8  14         97.42         82.24        18.00 o                         
  -5   8  14        198.03        215.78        22.32 o                         
  -4   8  14         84.63        112.52        15.53 o                         
  -3   8  14          6.87          2.35        10.50 o                         
  -2   8  14        574.29        539.84        24.57 o                         
  -1   8  14       1056.25        991.84        35.63 o                         
   0   8  14       2030.11       1934.98        48.10 o                         
   1   8  14        133.52        131.45        12.73 o                         
   2   8  14         30.34         26.40         9.95 o                         
   3   8  14        176.37        174.29        22.46 o                         
   4   8  14        251.28        241.13        40.92 o                         
   5   8  14         25.84         -1.98        19.40 o                         
   6   8  14        252.33        259.30        36.48 o                         
   7   8  14         15.18          7.17        27.80 o                         
   8   8  14          8.75         -8.50        26.69 o                         
  -8   9  14         74.94        104.42        36.00 o                         
  -7   9  14          2.09         13.74        19.04 o                         
  -6   9  14         18.12         29.50        16.81 o                         
  -5   9  14        642.49        660.75        43.75 o                         
  -4   9  14        254.71        250.72        20.87 o                         
  -3   9  14         51.94         53.63        13.82 o                         
  -2   9  14        340.19        325.50        21.69 o                         
  -1   9  14         11.91         22.01        11.10 o                         
   0   9  14          3.95         -0.03        10.26 o                         
   1   9  14       1354.21       1308.19        41.01 o                         
   2   9  14        188.96        173.62        19.01 o                         
   3   9  14        606.57        546.21        38.02 o                         
   4   9  14         19.68         18.46        31.65 o                         
   5   9  14       1209.72       1221.81        83.57 o                         
   6   9  14         13.69         11.31        25.05 o                         
   7   9  14         89.99         82.48        31.32 o                         
  -7  10  14        138.78        550.71       121.48 o                         
  -6  10  14        158.62        185.64        25.12 o                         
  -5  10  14          1.78        -19.04        15.21 o                         
  -4  10  14        369.33        343.32        25.03 o                         
  -3  10  14        205.22        172.78        17.88 o                         
  -2  10  14          0.37        120.87        42.47 o                         
  -1  10  14       1830.56       1828.51        52.70 o                         
   0  10  14         78.69         81.38        19.07 o                         
   1  10  14        458.67        482.09        30.05 o                         
   2  10  14        253.55        249.82        22.87 o                         
   3  10  14       1274.06       1249.79        52.09 o                         
   4  10  14          0.46        -10.36        16.21 o                         
   5  10  14        179.01        145.02        30.00 o                         
   6  10  14        349.94        378.16        41.87 o                         
   7  10  14        119.43        111.50        34.95 o                         
  -7  11  14         95.03        113.97        46.54 o                         
  -6  11  14        549.14        592.52        80.91 o                         
  -5  11  14         11.93         24.82        16.74 o                         
  -4  11  14        105.18         88.77        17.45 o                         
  -3  11  14        222.07        227.84        25.95 o                         
  -2  11  14        315.94        342.03        26.28 o                         
  -1  11  14         23.18         18.60        13.26 o                         
   0  11  14         61.95         89.25        19.70 o                         
   1  11  14         52.46         42.38        15.87 o                         
   2  11  14        233.79        206.57        26.03 o                         
   3  11  14          4.50         -5.39        17.24 o                         
   4  11  14        487.12        607.86        48.51 o                         
   5  11  14          3.74         32.41        25.37 o                         
   6  11  14        669.52        719.14        58.62 o                         
  -6  12  14         30.97         22.18        25.62 o                         
  -5  12  14        304.64        348.29        40.57 o                         
  -4  12  14        438.52        484.60        39.23 o                         
  -3  12  14          3.62         -8.71        19.96 o                         
  -2  12  14          7.46         26.33        17.65 o                         
  -1  12  14        120.10        125.02        38.95 o                         
   0  12  14        550.49        514.19        37.91 o                         
   1  12  14         11.87         -9.20        14.34 o                         
   2  12  14        258.45        236.24        28.98 o                         
   3  12  14         97.69         86.93        28.24 o                         
   4  12  14        283.49        299.27        35.16 o                         
   5  12  14         19.21         55.66        24.83 o                         
   6  12  14         43.35         14.29        26.46 o                         
  -5  13  14        105.37        140.92        35.10 o                         
  -4  13  14         32.73         52.36        29.26 o                         
  -3  13  14        507.89        530.87        49.42 o                         
  -2  13  14        311.06        291.51        27.86 o                         
  -1  13  14        129.29        140.57        21.03 o                         
   0  13  14        179.74        124.67        25.30 o                         
   1  13  14        359.91        401.40        41.35 o                         
   2  13  14          2.77         46.59        33.92 o                         
   3  13  14         46.22         34.50        21.61 o                         
   4  13  14          9.19         -5.22        20.61 o                         
   5  13  14        320.66        296.01        41.96 o                         
  -4  14  14        199.89        224.65        38.55 o                         
  -3  14  14        409.36        987.62       147.24 o                         
  -2  14  14        434.84        469.06        49.87 o                         
  -1  14  14        229.68        219.28        37.77 o                         
   0  14  14        521.22        510.84        40.06 o                         
   1  14  14         16.47         54.49        27.82 o                         
   2  14  14        262.42        739.90       115.67 o                         
   3  14  14       1013.39       1033.42        58.81 o                         
  -2  15  14       1261.62       1389.94        75.48 o                         
  -1  15  14         38.96         31.42        33.00 o                         
   0  15  14          2.27          3.23       108.10 o                         
   1  15  14         39.56         61.99        38.87 o                         
  -9   0  15          0.06         29.39        31.76 o                         
  -7   0  15        203.55        190.74        29.15 o                         
  -5   0  15        184.27        457.94        72.26 o                         
  -3   0  15       2808.21       2660.41        87.26 o                         
  -1   0  15        731.16        758.30        35.76 o                         
   1   0  15       1808.20       1707.38        63.45 o                         
   3   0  15        542.92        532.91        32.80 o                         
   5   0  15        737.38        659.20        40.29 o                         
   7   0  15       1036.26       1093.65        65.55 o                         
   9   0  15         57.81         53.83        34.01 o                         
 -10   1  15        212.46        180.50        33.13 o                         
  -9   1  15        283.67        351.60        37.59 o                         
  -8   1  15       1109.59       1834.36       120.77 o                         
  -7   1  15          1.52         14.65        12.84 o                         
  -6   1  15        797.71        802.64        48.36 o                         
  -5   1  15         59.04        362.34       121.12 o                         
  -4   1  15         16.62         33.71        12.44 o                         
  -3   1  15        483.08        442.34        23.45 o                         
  -2   1  15        343.06        340.20        18.49 o                         
  -1   1  15        314.80        315.45        17.61 o                         
   0   1  15        286.14        269.13        15.50 o                         
   1   1  15         38.73         54.91        11.24 o                         
   2   1  15       1037.12        914.31        31.26 o                         
   3   1  15        310.00        314.38        19.07 o                         
   4   1  15         49.00         27.55        11.91 o                         
   5   1  15        140.38        127.79        16.38 o                         
   6   1  15         13.82          7.52        13.02 o                         
   7   1  15         43.71          8.72        17.05 o                         
   8   1  15         97.82        126.64        22.61 o                         
   9   1  15        470.16        507.78        41.59 o                         
  -9   2  15        559.35       1166.14        95.21 o                         
  -8   2  15        117.14        184.42        24.22 o                         
  -7   2  15          8.29         58.16        23.72 o                         
  -6   2  15        732.99        706.55        38.44 o                         
  -5   2  15         39.00         34.32        12.88 o                         
  -4   2  15       1787.91       1950.18        55.15 o                         
  -3   2  15        764.15        763.01        30.97 o                         
  -2   2  15        168.58        140.54        13.67 o                         
  -1   2  15       1015.63        952.20        28.63 o                         
   0   2  15       2623.81       2572.73        50.53 o                         
   1   2  15        905.03        777.04        28.15 o                         
   2   2  15        938.49        910.83        29.25 o                         
   3   2  15        383.34        349.46        20.94 o                         
   4   2  15        559.25        540.07        26.34 o                         
   5   2  15         14.47          9.41        11.48 o                         
   6   2  15         65.27         61.33        16.66 o                         
   7   2  15        163.84        126.80        19.73 o                         
   8   2  15        412.15        432.68        45.82 o                         
   9   2  15         38.25         45.46        22.41 o                         
  -9   3  15        199.25        275.48        29.48 o                         
  -8   3  15        446.92        485.37        62.02 o                         
  -7   3  15          5.52         18.36        13.80 o                         
  -6   3  15        389.06        369.93        30.75 o                         
  -5   3  15        643.47        603.43        32.42 o                         
  -4   3  15        685.14        646.41        33.08 o                         
  -3   3  15       1018.68        928.08        34.10 o                         
  -2   3  15        447.31        426.97        19.87 o                         
  -1   3  15       1050.74       1101.70        28.67 o                         
   0   3  15         72.43         98.78        16.42 o                         
   1   3  15         66.44         90.05        33.21 o                         
   2   3  15       1475.11       1489.81        38.04 o                         
   3   3  15        964.90        881.30        28.51 o                         
   4   3  15        157.93        187.85        19.07 o                         
   5   3  15        122.75        103.47        16.91 o                         
   6   3  15        528.22        524.94        31.67 o                         
   7   3  15          0.74         62.28        20.16 o                         
   8   3  15          2.98         -3.34        19.71 o                         
   9   3  15        341.91        365.21        34.31 o                         
  -9   4  15          3.21        475.37        93.93 o                         
  -8   4  15         88.14        398.99        61.11 o                         
  -7   4  15        820.25        749.61        51.53 o                         
  -6   4  15         61.70         86.94        21.69 o                         
  -5   4  15          1.25          8.33        10.96 o                         
  -4   4  15        248.96        331.11        23.17 o                         
  -3   4  15       3030.38       3072.36        69.21 o                         
  -2   4  15        266.69        214.16        15.69 o                         
  -1   4  15         80.20         66.82        10.68 o                         
   0   4  15        239.56        251.73        17.67 o                         
   1   4  15        320.58        286.81        15.93 o                         
   2   4  15         28.23         12.70        10.26 o                         
   3   4  15        369.68        391.90        20.73 o                         
   4   4  15        239.29        244.23        19.00 o                         
   5   4  15        353.38        335.93        27.56 o                         
   6   4  15         27.77         42.20        16.57 o                         
   7   4  15        751.02        745.74        40.82 o                         
   8   4  15         26.95         50.14        18.74 o                         
   9   4  15        233.36        255.05        31.91 o                         
  -9   5  15         67.70        169.48        55.04 o                         
  -8   5  15        360.64        550.42        78.94 o                         
  -7   5  15        494.17        537.58        38.48 o                         
  -6   5  15        361.03        439.40        42.96 o                         
  -5   5  15        446.43        490.05        39.62 o                         
  -4   5  15        582.15        583.54        29.35 o                         
  -3   5  15         79.19         66.28        13.69 o                         
  -2   5  15        918.10        942.81        31.29 o                         
  -1   5  15          5.67         -1.33         8.11 o                         
   0   5  15        552.71        512.50        21.27 o                         
   1   5  15          0.79         -2.03         8.07 o                         
   2   5  15       1040.03       1055.58        29.61 o                         
   3   5  15        173.05        137.17        13.18 o                         
   4   5  15        550.08        531.77        28.66 o                         
   5   5  15        444.34        476.59        32.94 o                         
   6   5  15        293.74        344.35        31.06 o                         
   7   5  15        408.41        447.83        37.56 o                         
   8   5  15         13.65          7.82        20.97 o                         
  -9   6  15          6.32         30.15        33.58 o                         
  -8   6  15        286.12        297.97        31.95 o                         
  -7   6  15         20.85         20.49        15.61 o                         
  -6   6  15        145.72        165.22        22.05 o                         
  -5   6  15          5.59         33.76        13.17 o                         
  -4   6  15        181.39        193.50        18.40 o                         
  -3   6  15        148.44        170.52        17.04 o                         
  -2   6  15        243.78        224.60        17.52 o                         
  -1   6  15        277.03        283.29        16.72 o                         
   0   6  15       1005.61        917.22        25.78 o                         
   1   6  15        227.67        225.13        16.19 o                         
   2   6  15        113.02         81.11        11.18 o                         
   3   6  15         59.72         61.60        11.41 o                         
   4   6  15        214.29        238.34        23.76 o                         
   5   6  15         51.60         40.56        16.71 o                         
   6   6  15         82.67         56.14        20.97 o                         
   7   6  15         58.42         37.42        26.35 o                         
   8   6  15         35.09         23.98        29.58 o                         
  -8   7  15          7.84         12.94        17.04 o                         
  -7   7  15         56.47         61.38        19.00 o                         
  -6   7  15        262.49        276.55        24.82 o                         
  -5   7  15        440.20        428.97        31.47 o                         
  -4   7  15        283.15        264.22        22.11 o                         
  -3   7  15          5.32          8.71        11.30 o                         
  -2   7  15        294.28        288.15        19.67 o                         
  -1   7  15        717.75        690.77        29.18 o                         
   0   7  15        120.57        137.62        12.97 o                         
   1   7  15        472.64        556.72        30.99 o                         
   2   7  15        272.48        272.41        16.57 o                         
   3   7  15        222.65        186.60        14.44 o                         
   4   7  15        141.08        129.64        18.76 o                         
   5   7  15        441.37        476.19        41.83 o                         
   6   7  15        548.73        615.11        51.96 o                         
   7   7  15        198.86        173.93        34.49 o                         
   8   7  15          0.02        -20.01        32.65 o                         
  -8   8  15         11.01          8.90        23.21 o                         
  -7   8  15        160.86        151.16        22.21 o                         
  -6   8  15        113.76         99.23        19.93 o                         
  -5   8  15        295.98        258.13        24.30 o                         
  -4   8  15         38.60         53.28        14.55 o                         
  -3   8  15         26.37         35.48        12.73 o                         
  -2   8  15         42.62         51.30        13.54 o                         
  -1   8  15       2088.03       2063.50        48.96 o                         
   0   8  15        269.71        262.61        20.37 o                         
   1   8  15       2503.72       2386.70        63.92 o                         
   2   8  15        123.73        160.93        14.17 o                         
   3   8  15        197.81        169.02        23.91 o                         
   4   8  15        296.13        271.32        29.86 o                         
   5   8  15          2.17        -40.47        21.09 o                         
   6   8  15         28.48         27.96        31.57 o                         
   7   8  15        328.68        371.57        44.62 o                         
  -8   9  15         37.72        241.29       114.46 o                         
  -7   9  15        171.40        208.22        29.90 o                         
  -6   9  15         96.17        170.09        23.14 o                         
  -5   9  15          0.52         -5.86        20.46 o                         
  -4   9  15        502.94        467.78        33.74 o                         
  -3   9  15        150.18        152.64        17.66 o                         
  -2   9  15       1145.11       1042.75        36.76 o                         
  -1   9  15          1.22          2.45        10.23 o                         
   0   9  15         14.02         21.14        12.56 o                         
   1   9  15         80.38         74.22        16.30 o                         
   2   9  15        476.05        479.30        28.21 o                         
   3   9  15         96.49         87.91        21.98 o                         
   4   9  15        174.81        144.92        26.15 o                         
   5   9  15        133.59        261.20       110.87 o                         
   6   9  15        522.83        587.43        52.15 o                         
   7   9  15         11.22         -8.22        29.25 o
[truncated: 79,948 more chars]
